# Supplementary material for: Construction of drought stress regulation networks in potato based on SMRT and RNA sequencing data
Source: BMC Plant Biol. 2022 Aug 1;22:381. doi: 10.1186/s12870-022-03758-8 (PMC9341072; doi:10.1186/s12870-022-03758-8)
Supplement: Supplementary file 1 — Additional file 1: Supplementary Fig. S1. Volcano plots of expression comparisons in different drought treatment time. Supplementary Fig. S2. KEGG enrichment among the WGCNA modules most significantly correlated with drought-treated samples. The figure shows the heat map and KEGG enrichment of four drought-treated samples (D1h, D6h, D24h, D48h) [30–32]. Supplementary Table S1. Summary of primers used in this study. Supplementary Table S2. The number of differentially expressed genes. Supplementary Table S3. FPKM, fold changes, FDR and functional annotation of DEGs. Supplementary Table S4. Intersection data of DEGs in six samples. Supplementary Table S5. Prediction of lncRNA target genes based on co-expression. Supplementary Table S6. Statistics and localization of genes with poly (A) sites. [file 12870_2022_3758_MOESM1_ESM.zip › table S1.xlsx]

## Sheet: Sheet1
Table S1. Summary of primers used in this study
Gene ID	Forward	Reverse	Product size	Purpose	Function annotation
PB.13334	CCACCATCGTCCTCTCAGAA	CATACAAGCCCAAGTTGACCA	717bp/905bp	AS	Conserved gene of unknown function
PB.15200	GGTGAATTTGCTGATCTCCAC	GGTGTCACAACTTTCAGAGGG	721bp/898bp	AS	Protein kinase APK1A
PB.17481	AAGCACAAGGGTGGACAAGC	GACCACTGCGATTTCTTCCC	252bp/564bp	AS	Helix-loop-helix DNA-binding
PB.23582	GGCTCAGTCCTCTTATGCAG	CCTGGAATTGGTCACGATAG	273bp/635bp	AS	Beta-glucosidase
RHC12H1G2652.2.gene	CTATGGATGCTGCTAAGAATGC	CGGCAGTTTGGTATGCTCTG	135bp	qRT-PCR	Late embryogenesis abundant (LEA) protein
RHC06H2G1736.2.gene	GCACTTGTTTGCTAAAGGAGTGG	GAATAGCAAGGTAGTTAGGGTGC	122bp	qRT-PCR	Expansin-like B1
RHC08H2G2431.2.gene	GGCTTACCATCAGTAGAGAACAGG	CCAGAGTAGCCTTCAGTCATTGTC	116bp	qRT-PCR	P-loop containing nucleoside triphosphate hydrolases superfamily protein
RHC07H2G1870.2.gene	GAGGATACAGAAACTTCTCCTGATG	TAACACCGCCTGGTTTCTCTT	163bp	qRT-PCR	Late embryogenesis abundant domain-containing protein / LEA domain-containing protein
RHC01H2G0248.2.gene	TGGCATACACAACAACTCCAAC	CTGCAATTACTCCAATAATTCCAG	102bp	qRT-PCR	Cytochrome b561/ferric reductase transmembrane protein family
RHC12H2G2672.2.gene	TGGGAGTTGTAAAGAAATCCATG	CTTTAGCCCATCCTGCCCAT	101bp	qRT-PCR	Late embryogenesis abundant (LEA) protein
RHC06H1G1491.2.gene	CTTGCCAGTGATGGTCTGTG	CTGCGAGTAAGGTTACTGCC	166bp	qRT-PCR	HAI3 | highly ABA-induced PP2C gene 3
RHC06H1G1173.2.gene	CCTATACCGGCGTGTAGAATCA	CCGGTAGCATTCTTGGCCTT	140bp	qRT-PCR	Transmembrane amino acid transporter family protein
RHC03H2G1772.2.gene	CAACACGAATAAGAACAGAGCC	TCTTGCGGAGCAAATTGATC	103bp	qRT-PCR	RD29B, LTI65 | CAP160 protein
RHC02H1G2937.2.gene	GAGATTGAGTATTGTCGTGCTAGG	CCTGATCAACAACTCTCTGCC	130bp	qRT-PCR	Gene of unknown function
RHC01H1G0764.2.gene	GAGGTGGGAACTACTCCGCTTG	CGGCTTGAATTTCTCTGCCAA	114bp	qRT-PCR	RD29B, LTI65 | CAP160 protein
RHC06H1G1378.2.gene	GCAACATTAACAACTGTGAAGGC	ATTTCCATGATCCCATTCGC	105bp	qRT-PCR	Conserved gene of unknown function
RHC04H1G2814.2.gene	GCAGGACATGAAGAAGAAGAGCC	GCAGCCAAAGAATCACCAGTTTC	98bp	qRT-PCR	Gene of unknown function
RHC01H1G2717.2.gene	ATGGCAGCAGTAGAAGAACCAA	GTCTCGCTTGATGCTGTTGATG	122bp	qRT-PCR	Conserved gene of unknown function
RHC07H1G0529.2.gene	CAACACAATCCAATGTCTTGG	TATCACGAAGGTCACCAATCC	113bp	qRT-PCR	TPS21 | terpene synthase 21
RHC07H2G0392.2.gene	GCATGGCCTTGCACAATCTA	CATTTCCAACCCGGAATTTG	113bp	qRT-PCR	Conserved gene of unknown function
RHC07H1G1583.2.gene	GAGGCGAAATGGTATCATGGGA	GCTTCATCACCCATGCCTAACC	125bp	qRT-PCR	TPS21 | terpene synthase 21
RHC03H2G3391.2.gene	ATCTGAGGATGACTTGGACAAA	CCCATCACCTTAACATCTTGTC	123bp	qRT-PCR	CYP71A22 | cytochrome P450, family 71, subfamily A, polypeptide 22
RHC11H1G0454.2.gene	GCCCTTGAGCAATCTTTGCA	GGCAAATCTAAGTAACGCATCG	111bp	qRT-PCR	TPS21 | terpene synthase 21
RHC10H2G0014.2.gene	GGGCTCTTACCATTGTGCTCTC	GTTGACAGGCATCCACTTGCA	88bp	qRT-PCR	LHY, LHY1 | Homeodomain-like superfamily protein
RHC06H2G2167.2.gene	CGTCCTGGACGATTTGTTCCT	CTGTTTCATCATTCCAGCTTCAGC	132bp	qRT-PCR	Conserved gene of unknown function
RHC03H1G2548.2.gene	GAAGTGCGAGGATTAGCCCAA	GGTGGATGAAGCCGAAGTGTC	107bp	qRT-PCR	CYP71A25 | cytochrome P450, family 71, subfamily A, polypeptide 25
RHC07H2G2325.2.gene	CCTCACAACGAGCCCTAGAT	GCAGGTAGGAGAACATGGCTG	94bp	qRT-PCR	FAD4, FADA | fatty acid desaturase A
RHC12H2G2424.2.gene	GTTCCTGTGATTGGAGGGAAG	TCCATTTCTTATCTGCCACTACC	100bp	qRT-PCR	HMG (high mobility group) box protein with ARID/BRIGHT DNA-binding domain
RHC08H2G0226.2.gene	TACAAGTGGGAATGGGTCCTTG	TGCTGCTAGTGAAGCCTTCATG	131bp	qRT-PCR	CT-BMY, BAM3, BMY8 | chloroplast beta-amylase
RHC02H1G0978.2.gene	GCTGGAGATAATGGAGATGACCA	GTTATGGCAGTTCTTCTTTAGCAGG	111bp	qRT-PCR	CDF2 | cycling DOF factor 2
RHC11H2G0930.2.gene	TGCAAACAGAACAGAGGACG	GATGGTTGAGGTATATGTTCTCTG	177bp	qRT-PCR	Nitrate reductase 2
RHC05H1G2475.2.gene	TGGAAGTGAATTAGGTGAAGGA	CAATAATCGGAGACAACAACG	125bp	qRT-PCR	Regulator of chromosome condensation (RCC1) family protein
Ef1α	GATGGTCAGACCCGTGAACA	CCTTGGAGTACTTCGGGGTG	106bp	qRT-PCR	Elongation factor 1-alpha
