# Supplementary material for: Construction of drought stress regulation networks in potato based on SMRT and RNA sequencing data
Source: BMC Plant Biol. 2022 Aug 1;22:381. doi: 10.1186/s12870-022-03758-8 (PMC9341072; doi:10.1186/s12870-022-03758-8)
Supplement: Supplementary file 1 — Additional file 1: Supplementary Fig. S1. Volcano plots of expression comparisons in different drought treatment time. Supplementary Fig. S2. KEGG enrichment among the WGCNA modules most significantly correlated with drought-treated samples. The figure shows the heat map and KEGG enrichment of four drought-treated samples (D1h, D6h, D24h, D48h) [30–32]. Supplementary Table S1. Summary of primers used in this study. Supplementary Table S2. The number of differentially expressed genes. Supplementary Table S3. FPKM, fold changes, FDR and functional annotation of DEGs. Supplementary Table S4. Intersection data of DEGs in six samples. Supplementary Table S5. Prediction of lncRNA target genes based on co-expression. Supplementary Table S6. Statistics and localization of genes with poly (A) sites. [file 12870_2022_3758_MOESM1_ESM.zip › table S2.xlsx]

## Sheet: Sheet1
Table S2. The number of differentially expressed genes
DEG set	DEG Number	up-regulated	down-regulated
DCK1_DCK2_DCK3_vs_D1h1_D1h2_D1h3	1069	829	240
DCK1_DCK2_DCK3_vs_D3h1_D3h2_D3h3	4747	2569	2178
DCK1_DCK2_DCK3_vs_D6h1_D6h2_D6h3	6423	2768	3655
DCK1_DCK2_DCK3_vs_D12h1_D12h2_D12h3	5941	2401	3540
DCK1_DCK2_DCK3_vs_D24h1_D24h2_D24h3	7420	3172	4248
DCK1_DCK2_DCK3_vs_D48h1_D48h2_D48h3	6037	2611	3426
