# Supplementary material for: Construction of drought stress regulation networks in potato based on SMRT and RNA sequencing data
Source: BMC Plant Biol. 2022 Aug 1;22:381. doi: 10.1186/s12870-022-03758-8 (PMC9341072; doi:10.1186/s12870-022-03758-8)
Supplement: Supplementary file 1 — Additional file 1: Supplementary Fig. S1. Volcano plots of expression comparisons in different drought treatment time. Supplementary Fig. S2. KEGG enrichment among the WGCNA modules most significantly correlated with drought-treated samples. The figure shows the heat map and KEGG enrichment of four drought-treated samples (D1h, D6h, D24h, D48h) [30–32]. Supplementary Table S1. Summary of primers used in this study. Supplementary Table S2. The number of differentially expressed genes. Supplementary Table S3. FPKM, fold changes, FDR and functional annotation of DEGs. Supplementary Table S4. Intersection data of DEGs in six samples. Supplementary Table S5. Prediction of lncRNA target genes based on co-expression. Supplementary Table S6. Statistics and localization of genes with poly (A) sites. [file 12870_2022_3758_MOESM1_ESM.zip › table S3.xlsx]

## Sheet: All_gene_info
Table S3. FPKM, Count, FDR and functional annotation of differentially expressed genes
Gene ID	DCK1_FPKM	DCK1_Count	DCK2_FPKM	DCK2_Count	DCK3_FPKM	DCK3_Count	D1h1_FPKM	D1h1_Count	D1h2_FPKM	D1h2_Count	D1h3_FPKM	D1h3_Count	D3h1_FPKM	D3h1_Count	D3h2_FPKM	D3h2_Count	D3h3_FPKM	D3h3_Count	D6h1_FPKM	D6h1_Count	D6h2_FPKM	D6h2_Count	D6h3_FPKM	D6h3_Count	D12h1_FPKM	D12h1_Count	D12h2_FPKM	D12h2_Count	D12h3_FPKM	D12h3_Count	D24h1_FPKM	D24h1_Count	D24h2_FPKM	D24h2_Count	D24h3_FPKM	D24h3_Count	D48h1_FPKM	D48h1_Count	D48h2_FPKM	D48h2_Count	D48h3_FPKM	D48h3_Count	DCK1_DCK2_DCK3_vs_D1h1_D1h2_D1h3_DEseq_FDR	DCK1_DCK2_DCK3_vs_D1h1_D1h2_D1h3_DEseq_log2FC	DCK1_DCK2_DCK3_vs_D3h1_D3h2_D3h3_DEseq_FDR	DCK1_DCK2_DCK3_vs_D3h1_D3h2_D3h3_DEseq_log2FC	DCK1_DCK2_DCK3_vs_D6h1_D6h2_D6h3_DEseq_FDR	DCK1_DCK2_DCK3_vs_D6h1_D6h2_D6h3_DEseq_log2FC	DCK1_DCK2_DCK3_vs_D12h1_D12h2_D12h3_DEseq_FDR
RHC0G00051.2.gene	3.78853	75	2.83009	48	3.21441	63	0.439014	10	3.24393	56	3.00256	55	1.77979	31	3.7633	67	2.7329	52	2.08747	38	0.745975	14	2.14443	39	2.1991	36	1.21437	22	1.98848	36	0.814741	16	1.21549	25	1.53109	28	1.84115	31	1.36672	26	1.92886	36	0.772957	-0.511158	0.813349	-0.178214	0.0436531	-1.08656	0.0683874
RHC0G00076.2.gene	0.290976	16	0.870284	40	1.85693	98	2.49695	148	3.28571	155	0.2122	11	0.197312	10	1.71231	83	0.1567	9	4.92109	242	2.74493	140	3.10596	152	1.84876	81	2.75042	134	3.45907	170	0.523855	27	1.89026	105	2.18032	109	1.47513	68	3.37759	170	2.49255	127	0.857692	1.02665	0.836675	-0.448675	0.00498907	1.71611	0.0759886
RHC0G00096.2.gene	54.9014	2405	51.017	1905	41.9353	1806	2.46205	119	47.3886	1822	36.7273	1493	27.2979	1051	47.3705	1858	32.1515	1348	30.9352	1241	12.3326	510	1.82723	73	27.6594	988	12.3254	490	16.3547	655	13.6899	564	11.6152	523	15.5514	632	14.7053	552	12.6162	516	14.5459	600	0.596965	-0.717954	0.242168	-0.399003	5.6889e-05	-1.8271	1.0751e-09
RHC0G00097.2.gene	75.9379	593	59.0056	393	62.9071	483	3.60726	32	45.5323	312	41.8941	304	34.3207	236	61.5214	430	43.6286	326	46.0521	330	17.6384	130	6.19422	44	30.298	193	15.7437	112	33.7354	241	7.01391	52	15.0094	121	16.669	121	17.2567	116	15.19	111	15.771	116	0.103606	-1.06396	0.179226	-0.434068	0.000356132	-1.61293	2.15916e-07
RHC0G00144.2.gene	0.447878	36	0.568778	39	0.633122	50	0.719942	63	0.392873	28	0	0	0.594671	42	0.376653	27	0.475119	37	0.525148	39	0.199922	15	0.488399	36	0.308702	20	0.094269	7	0.432459	32	0.080579	6	0.085746	7	0.193901	15	0.099897	7	0	0	0.053296	4	0.957977	-0.537373	0.910593	-0.122841	0.415382	-0.547587	0.0727818
RHC0G00145.2.gene	33.0037	1938	26.3083	1325	32.7002	1887	16.6994	1084	26.5891	1380	32.0233	1749	24.1669	1258	26.5463	1403	29.1306	1647	31.5789	1715	31.2916	1744	30.8811	1662	16.4823	803	23.7994	1276	19.4755	1054	10.6856	642	12.8828	782	11.0897	616	18.5611	944	0.034347	4	17.7199	994	0.834263	-0.237154	0.594086	-0.130485	0.74858	-0.0741993	0.000376563
RHC0G00146.2.gene	1.60236	102	1.89025	102	1.4848	93	0	0	1.35744	76	1.99418	117	1.97421	110	1.11376	63	1.61489	98	0	0	1.16413	70	0.804683	47	1.08587	57	0.54214	32	0.224192	13	0	0	0	0	0.110656	7	0.145281	8	0	0	0.316038	17	0.879631	-0.520214	0.996505	-0.0224421	0.00644404	-1.43825	0.00116883
RHC0G00216.2.gene	743.684	27412	827.114	25913	660.48	23881	754.234	30630	943.4	30544	898.096	30664	735.734	23871	718.992	23690	763.898	26868	523.381	17632	523.686	18155	536.87	17967	291.44	8742	273.153	9099	242.192	8171	59.2999	2067	53.403	2031	56.5259	1950	138.798	4379	182.028	6226	167.408	5775	0.664869	0.266354	0.810006	0.0588433	0.00162736	-0.60601	3.22273e-13
RHC0G00217.2.gene	75.5684	3148	71.0454	2647	67.311	2673	71.7946	3194	87.0806	3387	84.6899	3397	81.1607	2983	75.6442	2895	87.5295	3546	85.4446	3146	85.2855	3289	75.5022	2993	46.1212	1888	52.8623	2100	54.6621	2047	16.5446	763	13.9604	587	11.065	465	25.568	939	27.9218	1209	22.3274	1002	0.649421	0.262509	0.179824	0.270012	0.7578	0.0761876	0.0113251
RHC0G00233.2.gene	202.852	10744	179.094	8084	108.08	5626	0.674168	40	240.067	11154	133.315	6550	93.1394	4333	169.573	8040	48.3688	2452	13.3285	647	47.8476	2393	74.6798	3594	125.382	5412	89.9029	4321	155.004	7503	62.5141	3112	49.5306	2692	71.5877	3516	65.6904	2979	57.2192	2826	99.2345	4949	0.964159	-0.333385	0.41496	-0.582164	0.000215645	-1.95642	0.185823
RHC0G00235.2.gene	98.3292	1600	52.4505	728	70.907	1134	0.139118	3	82.5047	1178	58.5363	884	53.6059	766	84.8364	1236	24.6528	384	0.3782	6	30.4447	468	35.1864	521	51.6846	686	33.9807	502	75.0467	1116	27.5023	421	32.1455	537	35.1984	531	32.4269	452	37.5668	570	33.177	509	0.828828	-0.594009	0.605446	-0.36915	0.00154221	-1.85051	0.189205
RHC0G00244.2.gene	31.5213	3310	27.8943	2474	20.1064	1716	10.312	315	31.287	2795	17.8831	1632	19.0483	1404	36.6097	3021	16.2586	915	21.337	538	16.2587	1012	19.7621	1280	23.0451	1471	15.8826	1190	25.8739	2369	14.0236	988	17.1396	1169	15.8119	1138	19.298	1234	16.4748	1172	15.815	1258	0.855799	-0.550474	0.69121	-0.35074	0.00190563	-1.48221	0.173412
RHC0G00284.2.gene	74.6257	1150	93.3571	1226	91.6355	1387	68.4663	1162	78.6252	1063	85.5387	1222	99.2476	1343	58.528	807	119.194	1757	122.348	1726	120.01	1745	125.809	1761	3.7878	48	91.7319	1282	68.5696	966	2.05841	30	32.2653	510	4.58867	66	50.8953	671	58.2055	836	59.2939	860	0.953977	-0.114237	0.742845	0.155036	0.0458284	0.391754	0.239677
RHC0G00293.2.gene	0.756823	18	0.51653	11	0	0	0.384993	10	1.58306	33	0.207786	5	7.94846	162	1.22403	26	1.79709	40	1.22701	26	4.16698	91	1.0427	22	3.42018	65	2.36762	50	0.216942	5	3.58548	78	2.3147	55	4.28226	92	0.131816	3	7.59168	164	1.06419	24	--	--	--	--	--	--	--
RHC0G00334.2.gene	22.0084	200	19.6584	152	29.9958	267	46.4081	463	20.9831	167	32.6323	275	60.1927	479	69.8257	566	79.6301	690	111.343	923	99.9885	855	77.8291	641	25.2318	187	45.6676	376	90.0975	746	25.5649	218	35.7074	332	36.1006	304	32.0153	249	21.805	185	29.1262	249	0.679236	0.520992	5.81911e-11	1.61185	7.90153e-13	1.89834	0.328302
RHC0G00335.2.gene	17.7606	416	11.7794	236	29.569	681	35.2652	910	0.896935	19	1.26931	28	69.031	1420	61.8302	1296	81.9897	1838	104.28	2236	86.6901	1916	65.9098	1402	11.5251	220	38.8017	825	73.0012	1563	0	0	42.0397	1010	20.8646	453	2.04665	42	1.48435	33	16.5584	365	0.986401	-0.63015	1.63495e-12	1.91122	9.92954e-08	2.00523	0.518758
RHC0G00340.2.gene	8.60176	113	6.9478	78	5.93946	77	0.377062	6	7.45112	86	4.56989	56	4.07395	47	6.88017	81	3.87819	49	4.34982	53	1.43522	18	0.09785	2	3.898	42	1.39063	17	2.37685	29	2.32943	29	1.29881	18	2.17351	27	1.60693	19	1.40732	18	1.98542	25	0.638173	-0.73303	0.408584	-0.46409	0.00014845	-1.95112	0.00110514
RHC0G00341.2.gene	60.6488	1805	51.8132	1314	44.9205	1314	2.59973	86	49.2756	1287	38.0222	1050	29.0744	760	49.3363	1315	34.7436	990	32.6382	890	13.0916	368	2.38012	65	26.9359	654	13.0949	354	19.1818	522	13.963	391	12.8411	393	16.9009	467	16.101	411	13.0973	364	14.7673	414	0.544864	-0.75296	0.217826	-0.405408	5.77485e-05	-1.82188	1.06317e-10
RHC0G00342.2.gene	84.9809	664	66.2781	441	70.171	539	3.93608	34	51.6548	354	47.3698	343	38.3232	263	68.3622	478	49.5589	371	51.0989	366	20.1188	149	7.13276	51	34.149	218	17.6513	125	38.773	277	7.59451	56	17.3996	140	19.4432	141	19.5155	131	17.0166	124	17.4652	129	0.117272	-1.05167	0.174496	-0.432438	0.000284859	-1.60821	1.16977e-07
RHC0G00358.2.gene	24.8849	977	28.5781	956	25.562	986	33.2787	1439	36.2686	1249	38.5406	1403	31.7694	1095	37.5453	1319	41.632	1564	41.7559	1500	42.5734	1577	40.7313	1452	52.3657	1674	46.867	1669	47.5385	1705	55.8505	2060	72.371	2913	48.2161	1754	62.6507	2104	62.8734	2300	61.6658	2278	0.0862585	0.496404	0.00373406	0.554949	0.00427537	0.550074	0.00456156
RHC0G00365.2.gene	3.4164	54	3.75766	50	2.1609	34	0.353961	7	1.08946	15	2.17968	32	1.09348	15	2.03769	29	0.428913	7	2.22001	32	0.9775	15	0	0	0.435398	6	0.589362	9	0.224597	4	0	0	0.644211	11	0	0	1.37324	19	2.014	30	0.605709	9	0.140063	-1.29537	0.0432424	-1.30227	0.0127343	-1.64909	7.17824e-06
RHC0G00382.2.gene	156.991	12007	252.3	16444	188.744	14187	3.08835	261	253.648	17018	47.6387	3380	112.242	7539	286.785	19634	157.719	11545	212.391	14874	69.2966	5003	50.7096	3524	196.841	12268	114.387	7939	250.582	17515	70.5977	5075	58.6184	4600	115.736	8208	136.669	8948	150.686	10745	131.097	9440	0.752981	-0.921369	0.987343	-0.0351105	0.170975	-0.9632	0.620619
RHC0G00383.2.gene	23.4484	341	21.3771	265	18.6693	267	2.04375	33	23.7021	303	19.3147	261	15.4507	198	29.766	388	18.2399	254	17.3771	232	11.3747	157	17.8968	237	18.5876	221	10.2228	135	14.5331	194	8.56184	117	6.1695	92	10.2703	139	12.3485	154	13.4321	183	12.1937	167	0.868995	-0.438927	0.922392	0.0713508	0.0912945	-0.55043	0.0326376
RHC0G00395.2.gene	7.80465	281	12.6683	388	12.3009	434	0.212228	9	12.5692	396	3.26359	109	3.4424	109	6.95195	224	4.37198	151	4.2351	140	2.14619	73	3.15396	103	8.3569	245	6.09691	199	6.03786	199	4.72516	160	4.32924	160	6.6206	221	11.1573	343	5.42393	182	10.3679	351	0.646022	-0.977603	0.0135648	-1.07998	3.19461e-06	-1.89149	0.0159923
RHC0G00396.2.gene	28.6743	3082	18.4209	1529	17.3644	1650	0.555987	74	27.6323	2460	15.5121	1694	12.4101	1283	22.799	2350	13.5163	1580	6.92936	670	6.17204	704	8.474	760	7.7724	609	9.04242	759	11.535	986	10.6352	1075	4.98553	495	11.3368	979	19.7051	1639	15.0058	1468	17.8229	1611	0.932603	-0.423506	0.848793	-0.119142	0.00130331	-1.60917	0.00339809
RHC0G00404.2.gene	16.2299	1809	9.38976	892	7.6018	833	0.56318	70	1.83973	180	0.509614	53	5.96127	584	15.2679	1524	7.55695	806	5.16948	528	4.90999	517	0.455411	47	6.23289	567	2.51455	255	1.89344	193	10.5405	1104	3.18919	365	4.40043	455	8.35023	797	15.5187	1613	3.29138	346	1.92825e-05	-3.45226	0.882367	-0.131021	0.0135784	-1.76476	0.00721299
RHC0G00405.2.gene	7.11893	1984	4.04668	961	2.77945	761	0.031423	10	4.15951	1017	0.848595	220	4.71489	1154	7.88642	1967	3.35484	895	1.64728	421	0.303405	80	1.50195	381	5.65568	1284	0.094553	24	2.64265	673	2.15225	564	1.77111	507	0.137002	36	0.304935	73	0.856002	223	4.04181	1061	0.426307	-1.40698	0.810204	0.269569	0.0086921	-2.11751	0.372698
RHC0G00406.2.gene	13.5969	1971	11.5149	1423	12.9024	1838	0.317248	51	13.898	1768	1.82828	246	0.247468	32	0.203146	27	6.78698	942	4.68613	622	2.37762	326	4.22534	557	0.107105	13	4.28898	565	9.58803	1271	4.1217	562	3.41685	509	5.63642	758	8.43329	1047	5.61144	759	9.33213	1274	0.435069	-1.18828	1.4018e-05	-2.33068	8.32293e-25	-1.86095	0.00120576
RHC0G00407.2.gene	11.7952	618	11.1093	496	10.6506	548	0	0	18.9406	870	1.72874	84	0	0	11.5127	540	5.84829	293	3.31131	159	0	0	5.03095	240	6.53751	279	5.38364	256	7.69218	368	5.5141	272	3.07152	165	5.17692	252	6.5743	295	0	0	7.84619	387	0.932179	-0.643275	0.299645	-0.876327	7.84759e-11	-2.11388	0.00055878
RHC0G00442.2.gene	13.6644	654	15.3162	624	11.6072	546	0.601477	32	13.0087	546	10.5243	467	7.0079	295	12.6251	541	8.32685	381	8.41768	369	3.43662	156	0.533853	24	8.39098	327	3.68556	160	3.87392	170	4.22522	190	3.06619	151	4.58608	204	4.04501	166	4.06514	182	4.37801	198	0.644155	-0.696898	0.194805	-0.468015	6.80469e-05	-1.8222	4.23306e-07
RHC0G00459.2.gene	0	0	0	0	0	0	0.030522	2	0	0	3.33508	104	2.45138	72	5.2923	159	1.11852	36	2.53942	78	0	0	0	0	0	0	0.92691	29	0	0	0.771576	25	0	0	0.65803	21	1.46897	43	0	0	1.53712	49	--	--	6.38331e-05	Inf	--	--	--
RHC0G00474.2.gene	4.42993	115	2.40928	54	3.09756	79	0.344493	10	3.5298	81	7.74104	187	9.65305	220	12.5323	291	7.17251	178	18.6243	442	4.61439	113	5.04346	119	3.75499	80	9.71512	229	10.6312	252	3.48762	85	12.8134	341	3.36615	81	5.51614	123	1.25658	31	9.30962	228	1	0.281795	0.000304522	1.62914	0.35391	1.3923	0.138418
RHC0G00494.2.gene	53.7731	1729	36.8877	1011	31.0003	980	0.114484	5	42.7101	1205	7.50409	224	24.1255	682	34.8444	1003	27.3115	841	28.1284	829	11.1322	338	26.3522	770	19.753	518	8.41415	246	23.6965	697	9.65938	292	0.667767	23	16.7691	500	14.9302	411	0.613664	19	7.08267	215	0.470204	-1.21405	0.306429	-0.424162	0.0322551	-0.998199	0.00213001
RHC0G00495.2.gene	48.9886	709	45.8437	566	26.5845	378	0.113584	2	42.881	545	7.49578	101	22.7148	289	33.2808	431	24.4878	339	23.3556	310	11.0566	151	28.2992	372	23.926	282	9.14476	121	25.7521	341	12.1174	165	0.829951	13	13.3778	180	11.8719	147	0.070695	1	7.44148	102	0.500214	-1.20658	0.249052	-0.52372	0.0302975	-1.0615	0.0132085
RHC0G00562.2.gene	0	0	0.878474	19	1.27514	31	25.8795	706	12.3718	269	18.8713	433	0.540896	12	0.636943	15	24.0897	571	0.439634	10	12.9519	303	0	0	0	0	7.21298	162	7.6802	174	0.424663	10	1.20375	31	2.69054	62	33.0028	699	0.886772	21	25.7947	601	1.15544e-10	4.74688	--	--	--	--	0.153836
RHC0G00593.2.gene	14.6055	287	16.1497	269	10.7536	223	17.1661	399	17.5464	297	21.1481	379	24.9425	414	18.9834	327	15.7802	297	22.2442	397	18.4734	325	25.4464	437	31.1966	469	28.8041	515	21.0518	368	32.1937	574	16.3215	320	24.9669	445	34.6609	567	32.3371	578	36.7642	674	0.40772	0.464333	0.0914104	0.533557	0.0976179	0.491336	0.033703
RHC0G00613.2.gene	64.0656	2807	59.5041	2222	48.7605	2100	2.81602	136	56.7918	2183	42.2318	1717	31.7002	1220	53.7226	2107	37.125	1557	35.0014	1404	14.1991	588	151.182	6018	31.8778	1138	14.4351	574	19.4972	781	16.2415	669	13.3721	602	18.8109	765	17.1693	644	14.5615	595	16.6003	685	0.623087	-0.704913	0.191185	-0.422144	0.963669	0.11173	7.10593e-10
RHC0G00614.2.gene	87.3055	682	69.491	463	73.2887	563	3.99423	35	113.011	774	49.8361	361	39.5731	272	70.387	492	51.8805	388	53.5918	383	20.6762	153	180.44	1280	35.2717	225	18.4854	131	40.6892	291	39.3354	289	17.5486	141	20.968	152	20.8157	140	17.9484	131	18.1539	134	0.939428	-0.409547	0.151183	-0.437781	0.998284	0.0396074	9.45189e-08
RHC0G00666.2.gene	4.2992	116	4.39778	101	2.99163	79	0.047235	2	0	0	3.05516	77	1.84973	44	2.47398	60	0	0	0	0	1.86853	48	2.55494	63	1.29898	29	2.3912	59	0.171319	5	2.42193	62	1.36632	38	0	0	2.31746	54	2.41439	61	0	0	0.0900142	-1.84237	0.0226829	-1.35429	0.00744249	-1.49604	0.000493084
RHC0G00675.2.gene	3.4664	26	4.17675	26	1.44568	11	4.11675	33	12.8628	82	4.30453	29	5.24922	34	6.59796	43	10.9412	76	6.25011	42	2.91053	20	9.08232	60	22.3961	132	16.8885	111	7.52721	50	28.5271	194	17.3165	129	26.4325	177	8.12178	51	7.33591	50	13.7101	94	--	--	0.0292705	1.36181	--	--	0.0149613
RHC0G00683.2.gene	5.0157	118	5.07842	102	3.31471	77	0.210362	6	0.135336	3	1.56587	35	0.189965	4	4.11845	87	0.230532	6	0	0	3.50506	78	5.45523	117	0	0	1.24186	27	0.088114	2	1.43901	32	3.73934	91	2.7597	61	2.4443	50	0	0	2.97503	66	6.24431e-07	-2.71313	0.119404	-1.46865	0.457138	-0.686168	4.35907e-10
RHC0G00692.2.gene	100.669	2850	125.617	3030	68.5375	1907	7.64767	239	118.9	2953	69.4004	1822	52.8136	1313	93.4573	2368	70.0636	1898	125.334	3249	27.4647	734	64.5314	1660	67.3957	1555	40.0981	1030	80.0275	2071	33.186	883	27.7341	806	37.7362	991	41.3767	1003	33.5044	885	49.2715	1313	0.8766	-0.536151	0.497799	-0.37817	0.492378	-0.552201	0.0728303
RHC0G00693.2.gene	121.021	1902	155.485	2082	84.5406	1306	13.6397	237	145.439	2005	72.6072	1059	61.919	855	109.568	1542	83.4518	1255	165.426	2380	30.5191	453	77.3805	1105	68.3411	876	46.5738	665	108.792	1563	34.6651	512	32.8275	530	43.9455	641	51.8813	698	39.7904	583	51.31	760	0.84865	-0.586825	0.427091	-0.433382	0.571863	-0.514416	0.095187
RHC0G00694.2.gene	38.0082	424	40.8914	388	36.678	402	4.30277	53	32.6129	319	1.41667	15	15.1257	148	35.2619	352	23.4926	251	39.0513	399	0.673973	8	23.8306	242	1.09342	10	12.2976	125	30.8249	314	8.02693	84	9.95414	114	0.761105	8	15.2197	146	0.854166	9	11.2977	119	0.0876985	-1.53728	0.131528	-0.575464	0.1399	-0.970575	0.00252587
RHC0G00695.2.gene	84.7735	1659	66.9815	1117	69.8297	1343	8.58685	186	69.8191	1199	50.5774	918	47.698	820	76.5973	1342	72.8677	1365	98.3537	1762	26.2555	485	64.2712	1143	45.2721	722	26.8109	476	62.9116	1125	23.3648	430	27.7395	557	31.5554	573	40.7287	683	32.8466	600	28.7402	530	0.484154	-0.72689	0.797156	-0.0992341	0.582789	-0.340902	0.00257447
RHC0G00696.2.gene	65.9144	2120	41.6376	1141	60.5319	1913	6.22174	221	50.3142	1420	61.2999	1829	31.9004	901	49.2747	1419	38.9239	1198	38.6925	1140	17.2911	525	31.6045	924	28.2954	742	21.974	642	37.0825	1090	15.6823	474	27.457	906	24.7287	738	21.8505	602	31.8355	955	25.8623	783	0.859164	-0.458976	0.232518	-0.414928	0.00392276	-1.0492	0.000401235
RHC0G00697.2.gene	50.5637	732	43.7596	540	51.6794	735	5.91536	95	40.6833	517	65.5414	880	26.3201	335	38.133	494	31.2328	433	27.866	370	11.5312	158	27.3817	360	23.4531	277	16.1437	212	27.2742	361	14.676	200	25.4643	378	17.1143	230	16.315	203	33.9306	458	23.9087	326	0.947121	-0.328792	0.025057	-0.540928	7.51958e-07	-1.23736	5.81736e-07
RHC0G00698.2.gene	32.8552	524	54.1365	735	38.8936	609	4.99825	88	29.0018	406	67.7539	1001	15.9095	223	28.6109	408	22.3008	340	18.6366	272	8.63456	130	15.6643	227	16.8666	219	12.1133	175	13.7844	201	10.5727	159	12.6785	208	12.6787	188	13.8174	189	34.4068	511	24.492	368	0.986158	-0.258541	0.0536929	-0.847581	9.95118e-05	-1.66428	1.75283e-05
RHC0G00699.2.gene	54.7119	678	78.1654	825	81.1638	988	10.3696	142	51.0936	555	113.873	1308	28.321	308	47.1211	523	43.4929	516	35.5965	404	17.3945	204	30.9694	349	30.9552	313	24.2429	273	31.1058	353	19.9846	233	25.212	321	24.2219	279	25.1938	268	47.3298	547	37.199	434	0.984933	-0.240114	0.0230564	-0.781651	1.48243e-05	-1.46132	5.96388e-07
RHC0G00700.2.gene	73.5159	941	108.278	1181	88.9313	1119	11.6555	165	51.718	581	141.539	1681	32.1487	362	61.7859	708	49.5316	607	44.5303	522	14.6661	178	32.0798	374	28.8596	301	27.4673	319	34.0545	399	17.8757	216	31.4128	413	26.8277	319	30.5658	335	41.4022	495	51.1012	616	0.968758	-0.352974	0.0183611	-0.848951	3.84272e-06	-1.67944	2.08242e-09
RHC0G00769.2.gene	4.5946	331	2.61819	153	3.51445	237	2.28598	173	5.337	338	6.05718	400	19.3117	1213	14.7206	936	16.0938	1129	2.16254	136	8.88938	614	9.20097	607	13.4149	785	8.51542	560	8.12853	542	12.9537	856	13.676	1008	12.6796	838	8.51031	525	7.30587	493	7.09565	482	0.944088	0.424895	3.88021e-25	2.33084	0.377555	0.858919	0.00535502
RHC0G00861.2.gene	4.30615	504	8.42371	840	7.51495	865	0.723537	95	5.49789	643	7.11981	773	1.43536	148	2.61126	274	3.26896	367	6.70585	727	0.635715	71	4.64843	495	3.85153	368	1.53664	166	3.62062	388	0.608748	67	2.1359	257	2.66106	294	5.56789	558	1.61359	177	3.27871	362	0.901919	-0.472247	0.010282	-1.40259	0.278728	-0.85994	0.0115533
RHC0G00910.2.gene	28.1675	515	32.7611	511	7.54945	136	30.6009	617	38.9861	626	15.8358	269	23.4461	377	23.7263	389	22.3984	392	12.1223	203	20.0238	346	22.3957	372	23.0888	344	19.5448	325	14.3743	241	2.96623	51	2.65021	50	1.56136	27	6.69167	105	8.74047	149	7.94972	137	0.952598	0.367085	0.904121	0.0917378	0.663689	-0.436749	0.634133
RHC0G00911.2.gene	16.1702	271	15.6634	224	5.61284	93	23.1113	427	14.8644	219	5.9303	93	15.924	235	12.2304	184	12.1563	195	10.298	158	10.8488	172	8.48202	130	4.68871	65	6.4702	99	10.6162	163	0.714537	12	1.33554	23	0.24685	4	2.71267	39	3.44419	54	2.86755	46	0.971869	0.274518	0.800307	0.175277	0.527666	-0.445131	0.22752
RHC0G00971.2.gene	3.02268	111	3.35658	105	3.25507	117	2.37749	96	2.14716	69	2.36275	80	3.46363	111	3.15952	104	3.42123	120	10.4021	347	10.4218	359	11.1516	369	17.077	507	23.9074	791	15.7572	525	4.3858	151	4.19339	157	2.8728	98	3.16859	99	2.47186	84	3.08958	106	0.793653	-0.443346	0.842627	0.123939	9.52728e-08	1.61076	4.74225e-11
RHC0G00978.2.gene	3.48644	113	0	0	1.46178	47	10.9952	393	6.14791	175	2.81358	85	0.042816	2	10.3376	300	3.70833	115	0.042841	2	14.0097	428	9.35013	275	13.6883	361	9.33263	275	8.00787	237	18.8796	575	37.0108	1229	30.7693	924	5.53083	154	17.4912	528	1.66169	51	0.261402	2.06071	0.546121	1.5954	0.263862	2.13875	9.9662e-05
RHC0G01019.2.gene	2.3862	86	1.57789	49	2.88105	102	1.53772	61	1.37506	44	2.34563	79	1.41919	45	0.730239	24	0.513545	18	1.39914	47	0.872501	30	1.88466	62	2.35319	70	1.59169	52	1.63121	54	0.80608	28	0.436604	17	1.15644	39	1.35152	42	0.52799	18	1.14707	39	0.906621	-0.329543	0.0125873	-1.28689	0.104682	-0.817723	0.384312
RHC0G01046.2.gene	8.22489	265	12.4748	342	9.03959	286	12.9993	461	16.0323	453	15.3629	459	11.6536	330	12.5242	361	13.1265	404	9.57412	282	9.99207	304	13.5104	395	18.8064	493	14.4803	423	9.69227	285	23.5606	712	20.1202	664	23.0264	687	16.8906	465	20.3028	609	22.4521	680	0.106118	0.622778	0.199859	0.391744	0.897886	0.0417497	0.558381
RHC0G01069.2.gene	4.43904	155	6.09959	190	7.5793	270	17.5608	703	17.4063	553	28.1625	917	50.3269	1542	41.8885	1335	40.826	1384	37.3814	1451	35.4998	1202	50.5136	1614	44.1449	1339	60.4612	1960	55.1204	1776	105.525	3515	92.7786	3339	88.5038	2923	49.9909	1499	44.3449	1498	44.8288	1762	0.000110547	1.83253	1.92225e-49	2.90904	1.71267e-22	2.71489	1.47804e-34
RHC0G01076.2.gene	22.314	870	23.3044	775	21.3181	817	18.7921	808	18.475	632	13.8595	502	13.5907	466	12.7582	446	14.406	538	6.90097	247	6.13909	226	4.13316	147	3.87948	124	6.07169	215	1.58109	57	14.1777	520	15.9289	638	20.7199	749	22.522	752	9.24615	337	9.94133	365	0.507922	-0.343838	0.00391524	-0.648875	1.47259e-20	-2.07218	2.98033e-24
RHC0G01088.2.gene	18.9468	470	19.468	411	15.7568	384	9.32482	255	4.60166	100	21.5166	495	9.46981	206	21.4264	475	21.6144	513	16.1167	366	16.503	386	9.27641	209	17.0939	345	15.6695	353	11.1654	253	4.81773	113	5.28874	135	7.20553	166	2.95925	63	9.90617	229	9.1317	213	0.821593	-0.566125	0.961608	0.022741	0.0969584	-0.482431	0.120907
RHC0G01092.2.gene	0	0	0	0	0	0	6.58282	106	0	0	6.95429	94	9.61497	124	9.49645	124	9.23261	129	15.8297	212	12.2195	169	0	0	0	0	0	0	13.7684	184	19.3741	266	0	0	0	0	19.921	249	22.9206	312	19.587	269	--	--	4.98456e-29	Inf	--	--	--
RHC0G01094.2.gene	9.86182	269	9.562	223	12.4941	335	9.15522	275	0	0	0.037189	1	0	0	2.61972	64	2.5524	67	0	0	0	0	2.11692	53	2.19261	49	3.31463	82	5.75559	144	5.87075	151	14.5109	406	5.0869	129	7.02587	164	6.4811	165	4.0304	104	0.235799	-1.76999	6.1705e-13	-2.55326	6.0366e-25	-4.00565	2.78895e-06
RHC0G01098.2.gene	7.60498	319	1.0804	39	7.91232	327	2.73214	127	31.8699	1173	1.50655	59	53.5965	1974	75.4145	2831	61.3419	2462	72.9405	2801	100.599	3982	59.4897	2267	31.3166	1071	10.0178	382	5.9912	230	1.35411	54	11.6772	503	1.65757	65	5.6856	205	33.0809	1294	1.76132	70	0.969071	1.17725	7.54492e-25	3.58831	2.76124e-13	3.70078	0.490041
RHC0G01103.2.gene	354.212	3767	361.312	3267	334.55	3448	30.8175	419	329.206	3677	343.41	3383	68.6165	798	214.074	2157	345.746	3498	322.209	3120	247.79	2495	321.352	3125	373.114	3224	290.486	2792	339.032	3353	308.346	3098	241.09	2640	331.16	3251	74.8406	740	190.093	1909	207.541	2082	0.907492	-0.382612	0.296755	-0.605184	0.085639	-0.337934	0.329639
RHC0G01168.2.gene	3.6386	147	0.374274	13	0.432175	18	0.944727	42	5.39474	191	7.12971	267	5.4354	193	1.08876	40	8.28825	320	2.67275	99	0.997556	38	11.0382	404	7.39104	243	9.12269	334	8.12645	300	0.937411	36	1.07738	45	5.7739	216	2.23621	78	0.802679	31	1.18458	45	0.684254	1.6549	0.255384	1.8045	0.511605	1.62173	7.89779e-07
RHC0G01193.2.gene	18.4188	1888	11.236	982	8.79861	887	0.680998	77	32.4206	2915	15.1128	1437	8.08653	728	0.517156	48	8.06458	792	5.9517	559	0.825557	80	22.6815	2113	7.17201	600	4.58297	427	12.9403	1213	2.36176	228	3.78562	399	5.13702	489	9.79036	860	0.481231	46	23.2485	2244	0.997885	0.383838	0.158173	-1.14159	0.715678	-0.48717	0.219817
RHC0G01293.2.gene	2.86924	99	3.94687	116	3.36707	114	2.60953	100	2.80086	85	2.49305	80	2.00772	61	1.67974	52	2.11946	70	4.35193	138	4.49593	147	4.92282	155	2.96222	84	2.56868	81	2.06096	65	0.972534	32	0.964941	35	1.09523	35	1.23376	37	2.30359	74	2.01098	66	0.92112	-0.314823	0.143906	-0.743463	0.475251	0.33009	0.244349
RHC0G01296.2.gene	2.69432	56	3.38886	60	3.55066	73	0.120142	3	0.874118	16	3.05467	59	3.23481	59	3.63124	68	3.4226	68	1.51036	29	1.67809	33	1.21802	23	1.50261	26	1.64268	31	2.82164	54	0.323539	7	1.31838	29	1.275	25	3.02825	54	2.72482	53	2.66545	52	0.311731	-1.19821	0.830989	0.158987	0.0234513	-1.23896	0.153352
RHC0G01298.2.gene	1.4513	51	1.24035	37	0.882878	31	0	0	0.797963	25	0.420866	14	0.826196	26	1.19539	38	1.02889	35	0.450607	15	0.377757	13	0.395798	13	0.556067	16	0.731263	24	0.978454	32	0	0	0.22635	9	0.304956	10	0.18468	6	0.502676	17	0.694443	23	0.0811844	-1.47484	0.888161	-0.144009	0.00857221	-1.61168	0.238642
RHC0G01304.2.gene	0	0	0	0	1.20112	43	3.74252	147	0	0	0	0	9.73762	305	5.7564	184	7.80846	267	0	0	9.98135	336	0	0	0	0	0	0	0	0	0	0	3.90685	143	0	0	4.50664	138	0	0	0	0	--	--	6.08052e-16	4.30352	--	--	--
RHC0G01305.2.gene	0	0	0	0	0.75455	38	1.06278	60	0	0	1.05768	51	1.56889	71	1.26042	58	1.23365	61	2.28927	108	3.45112	167	2.79454	130	1.88755	79	5.53488	258	2.43909	115	1.18666	58	1.49374	79	0	0	1.49468	66	0	0	1.54646	75	0.821632	1.52959	2.44414e-05	2.49311	7.99547e-12	3.383	0.00585139
RHC0G01306.2.gene	1.62124	54	1.55597	44	3.33606	108	3.44328	125	0.525599	16	0.73183	23	6.64815	192	4.63061	136	3.39435	107	6.31269	190	8.24134	255	4.86487	145	0.653492	18	3.05568	91	3.00062	90	3.02336	94	4.17805	141	2.51154	77	1.80831	51	2.9775	91	4.05703	126	0.989319	-0.429348	0.0364683	1.22558	0.00109578	1.45047	0.898447
RHC0G01323.2.gene	39.811	1222	40.1872	1052	40.4587	1221	88.876	3006	78.738	2121	85.4021	2432	166.616	4492	173.044	4755	171.682	5044	82.6699	2324	88.0787	2553	92.1551	2571	54.5142	1364	60.3957	1683	54.4452	1528	122.912	3546	119.046	3750	122.014	3473	88.383	2323	91.9315	2632	90.9149	2628	1.51666e-08	1.11458	4.61494e-39	2.15151	8.15901e-09	1.01516	0.331956
RHC0G01339.2.gene	3.73638	47	4.94716	53	1.48785	19	9.74183	133	10.8582	118	9.7152	112	10.3623	113	10.3666	115	12.3125	146	5.93224	68	6.72916	79	6.93406	78	17.7486	179	12.5499	141	8.92896	101	13.107	153	15.2243	193	14.2105	163	14.2661	151	15.0509	174	13.6832	160	0.0018009	1.5949	4.43346e-05	1.73892	0.117441	0.813604	0.00422382
RHC0G01407.2.gene	1.9262	58	1.72105	44	1.27932	38	0.030595	2	1.99455	53	1.58528	44	1.16119	31	1.67166	45	1.11729	32	0.600237	17	0.705234	20	1.05337	29	0.811697	20	0.403478	11	1.28238	36	0.490744	14	0.453418	14	0.60888	17	0.274855	8	0.286602	8	0.508599	15	0.93868	-0.380812	0.766474	-0.247587	0.0507095	-1.15718	0.0694746
RHC0G01416.2.gene	154.309	6744	149.064	5552	96.7618	4156	10.932	527	180.974	6939	104.452	4235	71.6841	2752	116.171	4545	104.575	4374	202.118	8089	37.2092	1535	92.6683	3680	93.3889	3326	60.9674	2418	120.438	4811	45.3538	1863	31.4526	1411	57.6976	2339	54.6721	2046	48.7143	1985	67.979	2798	0.942146	-0.37853	0.35635	-0.383192	0.680838	-0.380694	0.062431
RHC0G01428.2.gene	1.7657	58	4.2537	119	1.49189	49	9.33739	338	8.07012	233	8.43929	257	20.512	591	15.7174	462	17.4784	549	13.3486	401	20.7279	642	16.0725	479	24.9588	667	41.5845	1237	36.1112	1082	39.412	1215	28.95	974	34.7105	1055	16.6491	468	18.209	557	22.2932	688	2.35872e-07	1.8205	2.11893e-26	2.89421	2.72761e-11	2.61915	3.84176e-16
RHC0G01430.2.gene	2.25416	43	3.39556	56	2.75951	52	1.49431	32	0	0	3.19942	57	1.82852	31	1.24251	22	0.728641	14	0.901395	16	0.873463	16	0.384954	7	3.56697	56	1.97147	35	1.39592	25	1.92516	35	0.102365	2	1.37023	25	3.13719	52	2.09522	38	2.16918	39	0.821629	-0.796009	0.0997269	-1.05337	0.000456235	-2.05419	0.502211
RHC0G01439.2.gene	77.2592	3270	68.5042	2486	64.7168	2425	3.75124	159	64.1026	2395	49.0969	1939	37.5093	1399	71.7816	2451	48.4009	1766	41.7507	1623	18.8575	680	4.76547	162	36.5242	1269	19.1275	662	90.1692	3550	18.0708	726	17.7554	695	23.7053	840	22.875	748	18.6627	666	21.2984	767	0.550585	-0.747857	0.212888	-0.416741	2.47027e-05	-1.80958	0.360929
RHC0G01440.2.gene	74.1836	579	58.6495	391	62.7741	482	3.56904	31	44.9643	308	41.5083	301	33.613	231	59.3695	415	43.5209	326	46.2615	331	17.5669	130	5.9284	43	29.442	188	15.6523	111	73.7076	526	6.32712	47	15.4428	124	16.6736	121	16.6311	112	14.7115	108	15.1407	112	0.0985778	-1.06552	0.135811	-0.448093	0.000405388	-1.59681	0.119948
RHC0G01442.2.gene	3.33732	249	3.90071	248	3.10322	227	3.51141	288	4.80956	314	3.92776	272	6.17097	404	5.78629	386	4.72895	337	7.99472	545	7.40799	521	7.99066	541	8.19529	497	9.20975	622	9.19174	625	7.23835	507	6.72771	514	6.14181	424	8.06185	514	8.33045	578	7.71906	541	0.840002	0.289094	0.00954596	0.755504	1.86946e-05	1.0652	5.53539e-05
RHC0G01443.2.gene	0.934931	14	0.64469	9	0	0	1.44624	24	1.36772	18	0.700825	10	2.28763	30	0	0	2.01058	29	0	0	4.62557	64	3.74041	50	2.49341	30	3.6247	48	4.46867	60	1.79116	25	3.57887	54	2.0734	29	0	0	1.70618	24	1.92384	27	--	--	--	--	--	--	0.000187065
RHC0G01460.2.gene	12.7185	368	13.1077	324	5.59159	159	14.5135	463	13.2123	336	15.0942	406	9.36847	238	9.35488	243	10.4488	290	5.21204	139	8.12679	222	6.3035	166	3.99886	95	6.13272	161	7.55011	200	0.793222	22	1.43301	43	0.873903	24	2.51633	63	3.28059	89	2.55257	70	0.451641	0.494216	0.980979	-0.0382153	0.187906	-0.784653	0.109361
RHC0G01461.2.gene	26.1526	520	30.1162	511	7.27998	143	27.4898	602	37.1313	648	37.5768	693	21.7165	380	21.7116	387	19.9016	379	10.9782	200	18.7615	352	20.2592	366	22.0117	357	17.6511	319	13.5606	247	3.00044	57	2.3616	49	1.55308	29	6.77884	116	7.50992	140	7.24175	136	0.439225	0.732528	0.930498	0.0637689	0.640209	-0.455764	0.630976
RHC0G01465.2.gene	2.62334	149	3.59367	174	3.00857	168	3.58344	224	0	0	2.8165	148	0.038758	2	2.69052	137	2.18334	119	0	0	1.35772	73	2.24022	116	2.71706	126	0	0	0	0	1.98517	106	3.45635	201	2.11996	112	2.68912	131	0	0	2.85771	153	0.962382	-0.494204	0.30265	-0.83662	0.0095782	-1.46252	0.00930792
RHC0G01469.2.gene	3.67346	73	2.61895	44	3.34608	65	0.439014	10	3.19585	56	2.78913	51	1.8062	32	3.67144	65	2.60569	50	2.15863	39	0.714803	14	1.9764	36	1.87674	31	1.13345	21	1.97494	36	0.89974	17	1.33446	27	1.25772	23	1.72978	30	1.40955	26	1.81793	34	0.764958	-0.524184	0.817588	-0.171743	0.0449003	-1.08453	0.0539369
RHC0G01508.2.gene	0	0	0	0	0	0	0	0	2.51639	128	2.60093	140	1.86945	95	1.97675	103	2.34916	131	0	0	0	0	0	0	0	0	0	0	0	0	1.94927	106	2.47781	148	0	0	2.58394	128	2.16422	117	2.09253	114	--	--	3.21451e-26	Inf	--	--	--
RHC0G01524.2.gene	3.50452	69	2.92189	49	3.61177	70	3.03255	66	1.64934	29	1.74541	32	1.51674	27	2.57669	46	1.50945	29	0.932759	17	0.902588	17	0.609354	11	0.57231	10	0.325626	6	0.954353	18	2.09394	39	3.17968	64	2.78156	51	2.8422	48	2.24081	41	1.28916	24	0.758843	-0.591681	0.21514	-0.744926	9.48933e-05	-2.13338	1.6023e-05
RHC0G01530.2.gene	16.1348	1798	9.28645	882	7.61567	835	0.565557	70	1.76999	174	14.3325	1482	5.73707	562	15.4263	1539	7.4315	793	5.26244	537	5.00273	527	0.422813	43	6.34664	577	2.51699	255	11.8751	1210	2.02461	213	3.22393	369	4.47478	463	8.45807	807	16.446	1709	3.54654	373	0.82149	-0.93188	0.883939	-0.132601	0.0153457	-1.7372	0.278505
RHC0G01544.2.gene	3.13516	199	2.86923	156	3.3087	170	4.0801	237	3.42816	161	5.10702	243	3.52954	197	1.5033	86	3.58171	184	1.10517	65	1.49131	90	1.94316	93	1.60764	84	2.62933	126	2.96201	140	5.91882	290	3.98226	217	4.9688	239	4.93438	222	4.50629	224	4.46592	222	0.857036	0.296457	0.945944	-0.0511026	0.00285292	-1.15616	0.119992
RHC0G01568.2.gene	35.1186	1971	27.931	1335	47.3051	2609	50.805	2764	41.7712	2056	75.0896	3435	23.1617	1142	28.119	1413	28.2642	1518	6.99799	360	13.8802	736	21.2898	956	13.4549	616	6.7023	342	18.2577	824	71.6458	3320	49.7635	2864	33.9331	1766	35.7225	1716	67.4431	3102	66.7177	3096	0.595467	0.510974	0.26579	-0.405537	0.000296061	-1.58586	2.74392e-05
RHC0G01578.2.gene	127.566	10945	185.232	13550	161.96	13654	9.88411	171	177.509	13368	100.466	7998	132.709	10000	179.238	13768	154.26	12675	105.23	1337	114.198	9243	149.684	11668	137.674	9626	108.538	8455	122.216	9579	114.774	9260	82.1218	7234	109.333	8699	79.5058	5843	82.1056	6566	84.9827	6862	0.743548	-0.710614	0.8947	0.0393172	0.172015	-0.867427	0.0275897
RHC0G01579.2.gene	15.7852	786	11.547	490	10.283	503	0	0	11.9534	522	7.7919	360	6.34423	278	9.84649	439	4.17019	199	6.28712	287	2.75509	130	6.54814	296	6.31912	257	4.02412	182	8.0993	369	3.6477	171	3.19611	164	4.58156	212	7.23031	308	6.27115	291	5.50755	258	0.517906	-0.873644	0.0582824	-0.811692	0.000154333	-1.3776	0.000424877
RHC0G01611.2.gene	61.0309	2674	56.7263	2118	46.4682	2001	2.7203	132	53.3763	2052	40.505	1646	30.4071	1170	51.9852	2039	35.1393	1474	33.6403	1350	13.6518	565	2.08609	84	30.1292	1076	13.7959	549	18.1763	728	15.3231	631	12.767	574	17.5925	715	16.5261	620	13.8915	568	15.7285	649	0.611246	-0.711504	0.216393	-0.412678	3.45149e-05	-1.84651	4.37049e-10
RHC0G01612.2.gene	83.7349	654	64.8598	432	69.1019	530	3.99423	35	50.1246	344	46.7822	339	37.491	257	66.876	468	48.1731	360	50.7314	363	19.5857	145	7.13276	51	33.2323	212	17.5392	125	37.3514	267	7.51316	56	17.179	138	19.1014	139	19.25	129	16.6643	122	17.0297	126	0.11306	-1.05352	0.166506	-0.442656	0.000358113	-1.60097	1.07193e-07
RHC0G01629.2.gene	7.86734	308	6.39387	213	5.6283	216	8.16906	350	5.56978	190	4.80898	175	3.16909	109	4.34485	151	2.66482	100	2.85773	103	3.9033	145	5.99169	213	4.46183	142	3.30959	118	3.07005	111	3.61141	132	2.22837	90	3.93216	144	2.94453	99	4.43356	162	4.13715	152	1	-0.0612912	0.00909476	-0.898972	0.0315641	-0.743436	0.00351023
RHC0G01661.2.gene	0.096469	5	0.010844	1	0.079634	4	0.142246	7	0.113592	5	0.276738	12	0.376744	15	1.65252	65	0.962012	40	2.37394	95	2.5945	107	2.13136	84	0.888797	32	1.00926	40	1.03508	41	0.36338	15	0.364525	17	0.122462	5	0.498061	19	0.265051	11	0	0	--	--	--	--	5.08429e-15	4.81066	4.71999e-06
RHC0G01680.2.gene	0.33946	7	0.792643	14	3.22859	63	1.48833	33	1.34792	24	1.1836	22	2.67731	46	3.17594	56	0.486661	10	0.964374	18	5.47621	102	1.12637	21	6.39086	102	5.10977	91	4.27849	77	7.25344	134	1.03784	21	1.18116	22	4.68898	79	8.73601	160	7.08092	131	--	--	0.767278	0.581048	--	--	0.0131757
RHC0G01696.2.gene	0	0	0	0	0	0	0	0	11.3856	151	0	0	0	0	14.1815	192	4.21703	61	0	0	5.7281	82	8.25692	114	0.405039	5	19.2541	264	0	0	20.2749	288	12.7993	199	21.8383	306	19.6787	255	21.1796	298	0	0	--	--	--	--	--	--	--
RHC0G01720.2.gene	2.54085	76	2.93996	75	0.639178	19	8.13187	266	10.5361	274	8.80182	242	0	0	3.04654	81	3.48063	99	2.73574	75	2.09243	59	0.072088	2	4.74572	115	3.95409	107	3.28309	89	4.73653	132	3.74524	114	6.20647	171	5.60288	143	5.78421	160	6.3196	177	3.07572e-09	2.20016	0.915512	0.152516	0.778655	-0.435299	0.187886
RHC0G01723.2.gene	5.92912	162	13.9585	325	12.8788	346	1.10804	34	10.5842	254	1.40522	36	6.52888	157	1.30556	32	5.99452	157	1.22332	31	2.81032	73	3.77559	94	5.34405	119	4.70351	117	0.933279	24	17.2074	441	2.29309	65	16.7281	423	17.353	405	1.0779	28	16.2051	416	0.500214	-1.26897	0.132086	-1.1861	0.00188225	-2.17356	0.0136595
RHC0G01736.2.gene	5.03273	76	5.27384	68	6.1652	92	4.7802	80	5.54043	74	6.63232	93	5.53525	74	3.14382	43	4.90355	71	16.7695	232	15.8407	226	17.5114	241	20.6747	255	14.4725	199	14.8255	205	10.3653	147	5.26792	82	5.67898	80	16.627	215	11.7298	166	13.9387	199	1	0.0894175	0.773187	-0.209499	3.03345e-05	1.49228	0.000603079
RHC10H1G0014.2.gene	40.0283	404	29.1962	252	26.7319	266	2.66639	30	31.8422	282	32.9948	309	11.6751	104	30.3963	275	31.9381	309	26.8883	249	21.2754	203	27.722	255	28.3223	233	22.7197	209	32.936	304	25.0258	238	19.4112	202	28.4935	267	8.28086	72	20.1401	190	20.6612	197	0.869377	-0.454952	0.641339	-0.304059	0.162841	-0.446632	0.289575
RHC10H1G0021.2.gene	2.09709	54	1.53129	38	2.03761	60	4.0781	120	2.65854	63	4.03937	99	5.11312	111	4.49758	111	4.6019	108	3.03137	69	4.84902	116	4.14759	112	7.53044	147	5.57197	131	4.23244	96	6.2617	154	6.38685	170	7.23834	157	2.90117	77	3.87825	108	2.9283	91	0.242057	0.891783	0.00643944	1.25261	0.0698493	0.90026	0.0149615
RHC10H1G0028.2.gene	5.07111	241	3.75204	105	3.76086	181	2.5019	80	1.29414	48	4.64847	210	0.936507	25	2.44417	106	2.90329	135	0.816025	36	1.93625	90	2.03897	89	0.95232	23	1.27247	57	1.42074	62	0.573878	16	0.930176	46	0.361141	10	1.40785	60	1.73553	78	0.509148	14	0.857722	-0.58344	0.208729	-0.85809	0.00682418	-1.34365	0.000112028
RHC10H1G0029.2.gene	7.85606	253	1.54775	43	4.45557	141	4.96227	176	1.55431	44	0.776565	24	0.46934	14	2.896	84	3.33551	103	1.11994	33	3.08907	94	0	0	0.459325	13	1.80086	53	1.62656	48	0	0	0	0	0.523937	16	0.512979	15	1.60904	49	1.49744	46	0.896384	-0.8793	0.436698	-0.963931	0.154533	-1.82725	0.103246
RHC10H1G0049.2.gene	6.26272	195	7.85961	208	7.64157	233	6.63101	227	1.87286	51	6.86858	198	15.0402	410	16.1527	449	10.3005	306	28.305	804	30.2823	887	15.9529	450	8.11019	205	9.72223	274	16.9609	481	11.6679	341	19.3274	615	20.1442	580	8.35306	222	9.27942	269	7.4039	217	0.856686	-0.461579	0.00144236	0.995914	0.000240127	1.66102	0.407619
RHC10H1G0050.2.gene	2.86364	48	3.37274	49	4.14277	69	2.31186	43	3.35687	50	2.93155	46	6.98869	103	9.03255	136	8.25146	133	16.0681	247	14.6931	233	13.2285	202	13.5146	185	7.49336	114	11.0131	169	12.4748	197	10.2805	177	10.279	160	6.36969	92	6.02771	95	5.89732	94	0.969116	-0.226315	0.0031208	1.28128	1.00652e-07	1.95935	0.0020968
RHC10H1G0051.2.gene	8.13086	285	10.8806	341	7.95548	285	4.1697	185	7.971	259	13.2608	456	13.8161	509	22.1047	737	18.1193	638	17.56	612	10.7726	415	18.2318	621	23.7902	686	23.8977	826	17.0368	593	20.8527	705	17.7327	697	24.3643	881	17.1267	530	15.5103	612	9.51398	355	1	0.0162336	1.94764e-05	1.15192	0.0163523	0.765562	5.52781e-05
RHC10H1G0077.2.gene	3.05799	147	1.59124	65	2.88343	136	3.02862	160	6.1043	257	3.17563	141	5.85945	247	8.22748	353	12.6209	579	16.5692	727	21.7258	982	23.4717	1021	14.4181	563	20.2751	881	17.7945	779	7.70757	347	13.18	648	9.80932	436	9.49144	389	4.0307	180	7.75321	350	0.6834	0.75625	0.00258605	1.89206	1.84259e-21	2.92386	9.04588e-20
RHC10H1G0127.2.gene	5.08734	159	1.68595	45	4.22565	130	2.68756	93	5.39525	148	1.94592	57	0.24094	7	0.553775	16	0.392377	12	0.676231	20	0	0	0.115795	4	0.376234	10	0	0	0.09571	3	1.01018	30	1.06674	35	1.33957	39	4.05251	108	0.637967	19	3.38129	100	0.997556	-0.078292	0.000614934	-3.09091	7.08621e-05	-3.82373	5.1579e-06
RHC10H1G0138.2.gene	0.469155	25	0.328112	15	0	0	0.937125	54	0.367188	17	0.562547	28	0.86	40	0.881102	42	0.820434	41	0.045693	3	0	0	0	0	0	0	0	0	1.44722	69	1.24357	61	0	0	0.396598	20	0	0	0.054378	3	1.14268	56	--	--	0.00779536	1.74114	--	--	--
RHC10H1G0153.2.gene	0.711313	24	1.74702	49	2.34964	76	1.54013	56	1.5102	44	1.60031	49	4.54319	132	1.70524	51	5.18507	164	5.03696	152	4.21175	131	4.97508	149	3.18724	86	5.93621	178	3.96928	120	3.97457	123	4.20783	142	3.09774	95	2.43846	69	1.22565	38	2.10218	66	1	-0.00697591	0.105088	1.30979	0.000571511	1.44575	0.0254375
RHC10H1G0174.2.gene	19.13	1440	18.9199	1211	16.6419	1321	19.0865	1609	18.3855	1258	19.6963	1452	28.3449	1995	35.0872	2303	31.9727	2370	30.1438	2149	28.7435	2058	29.7327	2095	2.51907	164	1.70758	141	1.95132	149	11.4774	844	10.7958	858	11.8351	831	16.0196	1029	10.4418	938	16.779	1173	0.941732	0.129845	5.87461e-07	0.866637	0.00154337	0.589642	2.60744e-38
RHC10H1G0175.2.gene	7.07326	184	7.04757	158	5.25931	132	4.92084	153	8.07201	181	7.17918	174	8.77478	206	8.68281	209	7.44905	196	8.70821	200	11.2111	270	11.9631	280	15.8251	341	10.5732	259	6.02704	184	18.6507	459	14.2863	368	10.5281	324	10.2926	231	15.3895	374	11.4243	289	0.991296	0.128543	0.219214	0.484991	0.102239	0.580532	0.260628
RHC10H1G0176.2.gene	311.702	10077	333.876	9185	307.484	9842	289.678	10320	351.644	9952	325.832	9714	282.383	8026	279.218	8077	275.014	8526	260.262	7776	266.345	8203	288.028	8476	268.154	7054	215.281	6312	182.978	5463	120.179	3665	99.6447	3297	110.777	3345	164.593	4586	188.549	5702	185.482	5650	0.996306	0.0600549	0.625082	-0.123557	0.102587	-0.330481	0.00178375
RHC10H1G0177.2.gene	43.6907	1157	45.808	1079	38.6771	1143	33.144	1082	44.0636	984	42.7173	1112	30.0445	784	33.7661	761	24.43	616	16.2516	379	15.6083	387	16.5599	367	15.9094	449	19.7955	464	12.7228	343	35.8814	918	32.3221	982	36.7186	894	30.0104	643	25.1671	573	28.8601	723	0.983705	-0.0736295	0.0114403	-0.521264	7.62229e-17	-1.65762	1.61025e-10
RHC10H1G0178.2.gene	177.313	19191	158.954	14594	181.999	19443	114.656	13636	94.1365	8783	95.2455	9369	16.936	1544	16.3549	1422	15.9071	1599	1.20935	117	0.843427	95	0.709322	73	0.357354	33	0.371127	42	0.555049	55	192.813	19551	197.726	22192	199.517	20147	192.182	17985	186.68	18819	190.828	19378	0.000955192	-0.744268	4.63487e-90	-3.41694	3.7765e-257	-7.61697	5.81957e-191
RHC10H1G0179.2.gene	0.37004	31	0.166882	12	0.081986	7	0.288256	27	0.303378	22	0.293468	23	1.42181	103	1.9501	144	1.26381	100	2.02942	153	1.38	108	1.96048	147	1.28558	87	1.43309	107	1.87576	141	0.530966	42	0.703549	60	0.518453	40	0.370988	27	0.189886	15	0.227236	18	--	--	7.58443e-10	2.94975	2.43228e-10	2.98206	4.79547e-07
RHC10H1G0180.2.gene	42.9145	1695	35.4691	1194	38.7952	1499	30.3032	1287	27.3914	959	29.5592	1058	197.288	6816	202.327	7120	182.462	6647	188.683	6773	203.164	7535	213.547	7636	118.666	3847	127.624	4574	100.977	3484	126.553	4689	131.332	5262	128.436	4664	63.1491	2143	66.2865	2441	62.6676	2232	0.22994	-0.396582	7.09674e-47	2.36135	2.05568e-39	2.25387	6.72376e-10
RHC10H1G0188.2.gene	9.73901	485	10.6056	473	9.78868	478	13.1879	789	9.13685	408	13.589	657	12.8399	551	13.9128	609	13.0758	618	8.24333	367	10.9056	519	11.0493	517	11.0442	447	13.0786	600	12.856	575	23.735	1098	20.2259	1025	22.3293	1016	19.5953	817	19.101	914	19.3518	899	0.473669	0.350607	0.0956939	0.42186	0.747774	-0.117101	0.884086
RHC10H1G0189.2.gene	15.478	553	13.4217	409	10.6188	373	4.62402	182	4.4671	140	6.48942	215	2.71711	86	2.56766	83	2.94067	101	2.89611	95	3.37038	114	2.31365	76	9.77022	285	11.9135	386	9.00167	294	10.9003	366	10.2152	375	13.5709	450	15.0752	461	15.7077	523	18.2113	612	2.43862e-05	-1.2967	4.72923e-14	-2.18629	4.60512e-16	-2.30637	0.0752837
RHC10H1G0190.2.gene	0.073328	8	0.075362	7	0.058344	6	0.204512	24	0.237418	22	0.031396	3	0.1832	17	0.198121	19	0.194946	20	0.286174	27	0.236739	24	0.283354	27	0.355401	30	0.231618	22	0.331266	32	0.801791	78	0.780906	83	0.364066	35	0.448417	40	0.404191	39	0.584719	57	--	--	--	--	--	--	--
RHC10H1G0194.2.gene	2.45655	140	2.61116	126	2.80179	156	3.10728	194	1.9377	97	2.76668	146	1.66414	83	2.68248	136	2.88668	157	0.926288	49	1.08699	59	1.23009	64	0.730578	34	0.352246	19	0.471782	25	0.594615	32	0.998075	58	0.565231	30	0.399962	20	0.588111	32	0.391419	21	1	0.0340141	0.95045	-0.0551932	0.00106566	-1.37093	6.1954e-08
RHC10H1G0195.2.gene	0.212068	12	0.342018	16	0.228941	12	0.249026	15	0.174213	9	0.403556	20	0.782724	37	0.979942	47	1.94385	99	0.904591	44	1.58315	80	0.985021	48	0.313966	14	0.174251	9	0.113197	6	0	0	0.159438	9	1.60488	79	0.543236	25	1.01568	51	0	0	--	--	0.0086156	2.26701	0.000371054	1.99801	--
RHC10H1G0199.2.gene	11.0672	339	16.1511	348	8.90491	260	7.7695	252	10.0353	242	10.9593	291	3.39611	91	4.04148	137	4.13439	109	2.34729	81	3.37302	92	5.43009	131	8.73511	183	7.26907	194	6.21696	200	10.8365	276	7.38248	241	10.0038	242	9.99207	279	10.9015	248	11.2056	272	0.855545	-0.260353	1.67878e-05	-1.3814	2.23148e-07	-1.72592	0.0184817
RHC10H1G0200.2.gene	6.76669	126	5.02536	80	4.20675	77	9.18665	188	8.58402	140	8.9349	154	3.52606	58	3.43941	58	3.16894	57	2.03328	35	1.56607	28	1.99355	34	1.25619	19	1.71841	29	1.31858	23	2.26002	40	2.54437	49	3.41414	59	1.78737	29	3.20482	56	2.18832	39	0.216705	0.781719	0.280143	-0.57844	0.000704772	-1.61032	5.59505e-05
RHC10H1G0206.2.gene	0.359567	9	0	0	0.113272	3	1.7208	48	0.693236	16	0.58193	14	3.3543	74	4.69561	105	2.62923	63	2.83352	65	2.52762	60	3.06906	70	3.08264	63	3.65974	83	2.8833	66	17.6312	414	17.1801	441	18.3362	425	10.8267	232	11.1133	259	8.77708	207	--	--	1.70898e-11	4.55291	4.14186e-10	4.03461	9.97464e-10
RHC10H1G0213.2.gene	5.55739	389	5.65594	329	5.11703	377	3.47896	261	1.71185	150	2.26204	155	1.33887	71	1.85611	152	1.31882	121	2.00582	171	2.38289	169	2.06488	145	1.62811	152	3.13071	209	2.78942	205	1.35234	107	2.2653	157	2.47862	161	2.47091	154	1.93819	147	1.72524	168	0.00909438	-0.967965	2.49245e-07	-1.55061	1.47041e-05	-1.25224	0.00118141
RHC10H1G0219.2.gene	4.09596	323	3.10116	209	4.21	326	3.60256	313	2.32717	161	3.24537	238	2.16066	150	2.25224	159	1.87522	142	4.61638	333	4.31505	321	3.93222	282	2.56976	165	2.6239	188	4.27493	308	1.4313	106	2.35666	191	2.28115	167	2.24071	152	1.92774	142	1.42376	106	0.868887	-0.269865	0.0159097	-0.789683	0.914531	0.0618022	0.21485
RHC10H1G0223.2.gene	7.56436	571	5.10456	421	6.82745	507	4.38833	467	4.16803	349	3.53394	317	3.15308	261	3.13472	272	3.85453	352	6.56955	449	4.52471	413	5.3118	359	4.00112	315	4.57754	364	3.74645	331	2.65634	240	2.60279	253	2.75996	248	8.30515	530	5.15378	463	4.92896	443	0.481377	-0.397396	0.0195643	-0.639857	0.175252	-0.367543	0.0264566
RHC10H1G0230.2.gene	25.5733	858	19.1902	549	26.4376	872	23.1308	856	17.6192	519	0.197811	7	15.9108	469	12.7304	383	14.9255	480	11.7359	361	13.2969	421	12.6681	387	15.3737	421	17.9036	546	24.5851	754	19.5775	618	22.2118	766	18.4553	575	19.8575	571	16.3502	512	17.1447	542	0.756946	-0.754837	0.00433397	-0.641308	1.88087e-06	-1.0262	0.0771172
RHC10H1G0233.2.gene	0	0	1.43368	21	2.58123	44	1.57202	30	2.09368	32	1.93222	31	2.44602	37	2.06924	32	1.73623	29	2.13772	34	3.50186	57	1.46311	23	1.43365	21	2.89103	46	1.20011	19	5.20965	85	4.67007	83	3.53778	57	3.87965	58	0.950021	16	5.4	88	0.940652	0.520927	0.480265	0.696263	0.526048	0.702958	--
RHC10H1G0235.2.gene	2.60848	216	3.24884	233	3.98599	327	3.11119	285	1.03819	74	6.71187	530	0.569115	38	0.552915	40	0.399132	31	2.03105	154	2.54105	199	1.40443	107	3.84965	267	3.74236	280	3.79782	284	6.27675	498	1.0605	82	5.67096	448	3.55516	260	4.86758	379	3.84821	302	0.996795	0.19542	5.75147e-13	-2.70732	0.0160557	-0.840351	0.992366
RHC10H1G0238.2.gene	13.1919	961	13.5897	844	14.4961	1038	12.2621	985	12.353	790	10.4041	703	7.52465	482	8.41792	549	7.5498	527	2.83071	189	3.05969	211	2.99499	199	2.25614	134	3.38359	224	3.48828	233	12.0303	824	15.6345	1169	14.5387	982	15.1396	945	13.9785	950	12.753	875	0.859164	-0.192621	0.000373776	-0.745958	6.67736e-27	-2.32354	1.97516e-20
RHC10H1G0246.2.gene	1.21724	51	1.68048	60	0.872157	37	1.37334	63	0.606774	22	1.06409	41	0.360164	14	0.378809	14	0.392317	16	1.13423	43	0.605349	24	0.434836	17	0.882759	30	0.442834	17	0.728425	28	0.10772	5	0.445833	19	0.479029	19	0.891352	32	0.608296	24	1.08438	43	0.980026	-0.289755	0.00964579	-1.65408	0.135551	-0.917448	0.0889821
RHC10H1G0247.2.gene	55.357	2460	58.9594	2233	50.1018	2188	26.0504	1276	25.6143	999	27.6822	1141	14.7061	574	11.7334	467	13.3482	568	14.5679	593	13.0601	548	14.592	590	18.8241	682	18.0352	728	15.6469	636	14.5845	610	13.2343	604	10.885	449	17.4445	664	19.9074	825	19.0302	797	8.45922e-07	-1.00587	1.05511e-29	-1.98115	4.03842e-31	-2.0712	2.01644e-17
RHC10H1G0251.2.gene	2.33083	129	2.41038	120	1.16328	84	1.93442	145	3.63182	189	1.91563	111	4.40602	216	1.39743	88	1.42945	85	1.8816	106	0.815344	54	1.80838	92	1.54037	101	0.984775	78	1.42918	79	0.932487	48	0.51837	35	0.131261	12	0.619453	40	0.779971	53	0.993394	51	0.805757	0.441254	0.744118	0.350041	0.337959	-0.484016	0.395174
RHC10H1G0254.2.gene	192.193	3780	266.539	4467	146.013	2823	135.518	2937	269.459	4649	180.852	3300	135.145	2335	138.282	2435	185.582	3493	121.611	2190	84.848	1576	89.0735	1592	124.593	1997	167.743	2994	119.927	2156	79.8299	1476	59.5545	1202	75.455	1376	102.053	1719	109.969	2017	84.5434	1566	1	0.00166773	0.537911	-0.332869	0.00955468	-1.14495	0.0932593
RHC10H1G0255.2.gene	12.153	463	14.0587	457	15.5826	584	6.50115	273	6.13205	205	6.18957	219	2.76894	93	2.91149	100	3.29453	121	6.00239	210	6.32848	228	5.5137	191	8.92124	277	9.61513	333	9.88097	344	6.50019	233	9.89532	387	7.64117	270	11.7682	384	10.7568	382	11.2843	405	0.000272478	-1.10785	1.1584e-14	-2.14689	1.52791e-07	-1.33849	0.0109778
RHC10H1G0260.2.gene	1.05774	45	1.5274	56	1.70574	71	1.62852	76	0.779589	29	1.37552	55	3.38508	126	3.76093	143	3.71412	151	5.54639	216	4.66822	187	4.58557	177	5.86513	203	4.39777	169	5.74229	223	8.02246	320	7.60019	331	7.40207	291	5.42801	197	5.85572	232	7.50656	300	1	-0.142169	0.000683692	1.39706	1.31842e-05	1.6675	5.37551e-05
RHC10H1G0270.2.gene	3.05064	102	2.66094	76	3.19907	105	5.66803	208	5.23001	153	3.69659	115	6.7423	198	5.20979	156	6.55073	209	3.66842	112	3.85857	122	4.44916	135	6.25209	170	5.52836	168	3.44782	105	7.86022	246	4.64575	159	7.69007	238	4.98577	143	6.85742	213	6.11735	192	0.239418	0.753019	0.0027922	1.1177	0.560867	0.31494	0.291121
RHC10H1G0271.2.gene	1068.82	41415	1261.79	40323	1198.09	44951	1246.83	52917	1391.7	45652	1301.55	46566	1299.81	42667	1284.59	43419	1269.93	45375	789.801	27688	842.325	29691	838.982	28483	182.981	5582	286.118	9807	277.807	9562	250.216	8883	429.197	16486	411.388	14715	321.402	10362	306.05	10948	322.873	11429	0.827991	0.204653	0.463536	0.169175	0.000822455	-0.642871	1.51048e-24
RHC10H1G0272.2.gene	13.898	426	19.9281	520	18.4741	556	15.8607	535	12.3906	333	15.0841	429	1.56748	43	9.17213	252	6.38593	187	10.732	301	8.0177	232	13.4559	374	3.77569	95	9.14662	254	3.88821	109	21.4989	619	13.5065	424	8.44765	240	12.937	339	4.29457	123	10.302	297	0.893141	-0.22913	0.000537387	-1.53828	0.00681639	-0.812024	3.61699e-07
RHC10H1G0280.2.gene	26.7848	2470	25.3458	1992	23.5246	2132	26.5239	2695	22.4187	1814	24.905	2130	9.87078	800	12.7024	1049	11.688	1032	6.51573	551	4.65152	405	5.7946	486	10.1608	764	11.5913	970	12.4841	1052	26.1725	2268	31.405	2971	31.7102	2711	26.3778	2082	22.925	1971	27.455	2384	1	0.00971998	6.04735e-10	-1.07453	3.40257e-36	-2.26633	7.53239e-10
RHC10H1G0287.2.gene	59.0735	873	71.4817	901	49.5163	720	39.357	641	46.6864	606	45.8508	629	20.0785	261	34.4051	456	24.185	343	43.7968	593	36.68	512	41.7655	561	54.8217	661	49.0785	659	58.4963	790	26.6402	370	21.1613	321	24.2016	332	30.5755	387	30.5415	421	30.1624	420	0.323401	-0.403471	0.000220454	-1.12439	0.00438576	-0.670247	0.243242
RHC10H1G0305.2.gene	3.09675	71	4.04599	79	3.4587	78	3.91242	99	4.82106	97	3.53757	76	1.72474	35	2.35218	49	1.94047	43	0.375934	8	0.985035	22	1.10795	24	4.01794	75	1.9666	41	2.52787	53	0.683102	15	0.36075	9	0.601107	13	1.00484	20	1.38619	30	0.665571	15	0.95143	0.260478	0.205829	-0.734671	3.19145e-05	-2.16608	0.387613
RHC10H1G0324.2.gene	13.522	324	15.4782	316	13.5997	320	9.69849	256	12.0686	254	14.2237	316	9.95743	210	9.87626	212	10.1081	232	6.66563	147	6.02176	137	7.80694	170	12.262	240	9.74428	212	9.98535	219	7.17734	162	3.45506	85	5.05207	113	5.58528	115	6.58278	147	6.89794	156	0.923835	-0.196805	0.216699	-0.44084	0.000143203	-1.1611	0.0823169
RHC10H1G0327.2.gene	1.7141	25	0.434098	6	1.81659	26	0.263212	5	0.567764	8	0.773906	11	1.46418	19	0.425531	6	1.56659	22	3.00721	40	4.78244	65	4.98653	65	3.16468	37	3.82988	50	3.65639	48	0	0	0.328226	5	0.850863	12	0.248289	4	0.536698	8	1.30835	18	--	--	--	--	0.00817223	1.54682	0.0920043
RHC10H1G0333.2.gene	19.5108	1467	20.28	1347	22.7785	1645	20.59	1718	20.5983	1345	20.7587	1451	15.0057	1013	14.3494	945	13.1592	971	9.22479	660	9.59267	709	11.3829	728	12.675	774	11.926	849	13.4423	963	21.3722	1489	19.8308	1540	19.5407	1321	22.7408	1483	23.287	1640	24.4766	1667	1	0.0241051	0.0146224	-0.485189	2.42599e-10	-1.1658	0.000133822
RHC10H1G0341.2.gene	3.84599	227	3.56087	147	4.43281	219	3.13556	189	4.75632	191	4.30625	196	1.95007	98	2.63829	112	2.075	101	1.95631	104	2.08984	101	1.61193	89	1.18292	68	1.23102	84	2.32814	125	2.28515	121	2.51256	141	2.3891	120	3.06566	145	1.64964	105	1.4799	97	1	-0.00457487	0.0363453	-0.794792	0.0034156	-1.07656	0.00297792
RHC10H1G0347.2.gene	4.0924	365	3.86509	298	6.43986	410	4.73216	471	7.22231	346	5.86745	290	8.40092	409	8.58023	443	8.50924	502	17.0782	882	15.3345	971	12.186	728	16.3588	720	14.6206	767	19.0521	984	4.46325	381	11.1913	692	5.64006	470	8.04337	622	10.539	614	8.87659	527	0.999989	0.0469826	0.113629	0.457728	2.58044e-08	1.19161	3.12971e-05
RHC10H1G0359.2.gene	36.9644	1605	45.7902	1665	37.0073	1608	23.9613	1117	31.41	1171	28.1229	1189	24.8858	919	23.9831	901	25.0962	1013	145.113	5847	147.763	5892	152.423	5860	36.1384	1288	30.5219	1168	26.7012	1037	5.20426	222	6.28697	270	6.12649	259	18.4661	669	20.5596	823	21.4466	852	0.0894755	-0.471511	0.000400356	-0.674419	1.05295e-25	1.76507	0.015465
RHC10H1G0363.2.gene	5.99077	166	7.17932	169	7.60502	207	4.95101	151	4.7424	115	5.31931	137	3.04548	74	3.00776	75	2.10236	56	1.32746	34	1.96895	52	2.24637	57	2.14728	49	2.30118	58	0.953551	25	4.76251	124	4.87396	138	5.59136	143	4.11192	98	5.51502	142	6.48391	169	0.713265	-0.424012	0.000981221	-1.27792	3.33977e-07	-2.0026	4.29268e-07
RHC10H1G0364.2.gene	155.319	3039	176.26	2939	149.754	2880	141.518	3051	185.354	3181	177.542	3222	149.441	2568	153.403	2687	139.277	2608	80.9938	1451	83.4503	1541	97.4051	1732	108.419	1729	84.6884	1504	73.4673	1314	115.043	2116	84.3862	1694	96.994	1760	96.1642	1611	109.122	1991	122.151	2250	0.962727	0.113221	0.858829	-0.0565355	1.56951e-08	-0.989155	1.08081e-06
RHC10H1G0365.2.gene	10.0437	309	10.2672	269	11.4421	346	10.2731	348	9.95831	269	9.6279	275	6.87825	186	7.25963	200	7.59068	223	8.23586	232	6.89457	200	7.99353	223	7.36502	185	8.43499	235	5.94217	167	5.25272	152	5.78782	183	4.74785	136	7.03108	185	6.14624	176	5.21047	151	1	-0.0439347	0.169968	-0.48194	0.0737136	-0.570081	0.0321163
RHC10H1G0368.2.gene	3.56569	55	2.37013	31	2.1911	33	4.53125	76	3.67507	49	3.67665	52	7.58965	102	7.46437	102	6.61143	97	7.47753	105	9.35392	135	9.25058	128	6.10048	76	5.41269	75	6.17896	86	4.60699	66	7.83744	123	7.06408	100	4.19319	55	3.17277	45	4.98352	72	0.746655	0.580437	0.00182185	1.47697	0.000534711	1.56575	0.132045
RHC10H1G0372.2.gene	1.52487	59	5.30909	180	7.02368	266	5.87267	260	3.93549	135	4.50893	163	4.56708	146	4.5648	130	3.60013	131	9.30906	311	9.20356	336	4.89346	122	8.6725	270	11.0556	389	5.16179	168	3.3163	114	18.633	764	15.6333	583	14.3052	461	12.6226	474	10.916	407	0.996795	0.100449	0.856381	-0.211532	0.558133	0.499003	0.482635
RHC10H1G0374.2.gene	18.4554	1038	18.1696	846	15.4578	839	13.5727	841	13.1945	652	14.8893	756	11.1659	543	11.1939	577	12.1668	644	8.9001	469	10.151	545	7.57185	434	11.1447	531	8.19463	443	9.37683	493	12.3331	641	11.088	616	9.59381	489	6.77374	341	6.48133	333	7.8133	404	0.681219	-0.267649	0.0230564	-0.508471	1.76048e-06	-0.990507	7.76826e-05
RHC10H1G0378.2.gene	13.9362	612	12.6499	474	12.5264	541	13.2689	642	11.2109	432	12.3443	503	3.00947	117	2.44271	97	2.00037	85	1.00562	41	0.866758	36	0.99621	40	0.931727	34	1.37416	55	1.56927	63	8.51	352	10.0913	455	10.5878	432	7.40181	279	8.37481	343	7.88453	326	1	-0.0429875	1.67166e-17	-2.31235	5.8434e-39	-3.86939	3.46445e-28
RHC10H1G0380.2.gene	6.03023	737	6.0441	613	6.05608	726	7.21454	929	10.3926	734	5.97981	723	8.00842	875	8.58133	947	8.12685	982	9.81653	1115	11.614	1248	9.04984	1034	11.4078	1149	14.2909	1479	11.8669	1370	12.6642	1453	10.7991	1326	12.6565	1447	13.6399	1390	13.0206	1524	12.2324	1453	0.839633	0.208669	0.00892001	0.555278	0.00171943	0.633601	0.000572059
RHC10H1G0395.2.gene	19.315	835	21.1469	780	18.9351	807	18.8624	897	22.1464	838	21.091	848	25.8334	979	22.0828	856	21.8645	906	39.6078	1565	42.9434	1751	41.9709	1651	43.9301	1551	48.428	1896	45.8116	1807	31.4761	1277	28.7093	1273	33.4031	1335	41.2666	1527	42.2201	1699	41.6033	1693	0.97205	0.106893	0.208921	0.29632	1.96517e-07	0.954315	1.14676e-05
RHC10H1G0410.2.gene	13.2624	1332	11.5207	986	12.5302	1237	13.5897	1504	11.5163	1015	12.1629	1133	8.69267	767	9.12414	821	8.36881	805	8.57924	789	9.14542	867	8.76313	800	8.90336	729	8.9079	812	8.66706	796	5.16705	488	5.06047	522	4.95589	462	6.10293	525	5.95098	558	6.08578	576	0.996944	0.0429397	0.0319895	-0.442866	0.00213939	-0.604479	0.00401699
RHC10H1G0412.2.gene	25.7896	1130	23.0219	860	21.5779	929	19.8208	957	20.1518	775	20.7333	843	11.5619	445	10.6887	420	9.8956	415	8.46169	340	10.7281	444	9.40611	375	12.6194	451	14.702	585	16.6439	667	5.03212	208	5.78472	261	6.34725	258	8.08256	304	9.79835	401	8.49102	351	0.891785	-0.167277	1.94714e-07	-1.0627	5.28096e-12	-1.40788	0.000439568
RHC10H1G0419.2.gene	0.440029	53	0.131383	14	0.244742	29	0.38075	51	0.521503	55	0.141433	16	0.94811	100	0.657853	71	0.773347	89	9.51955	267	1.23295	140	1.41628	154	0.39513	39	0.622918	68	1.33772	147	4.37758	117	0.799233	99	0.735737	82	0.226609	24	0.916318	103	0.130221	15	0.972735	0.402518	0.00161066	1.60344	0.000192542	2.51632	0.246841
RHC10H1G0424.2.gene	4.5101	326	3.57472	220	2.97513	211	4.54933	362	0	0	4.39556	295	3.90015	248	2.81072	182	0.022748	2	0	0	3.47815	237	0	0	3.17892	187	0	0	0	0	0	0	0	0	0.113286	8	0	0	0	0	0	0	0.996795	-0.264125	0.460622	-0.641472	0.0485754	-1.77979	0.00795656
RHC10H1G0426.2.gene	0.494196	53	0.830128	70	1.18221	105	2.40558	231	3.1794	302	2.19319	170	2.52585	207	1.49213	137	3.00251	325	4.32527	438	3.3087	260	3.43055	320	2.44473	166	3.29973	327	3.96699	362	2.27011	236	3.07405	341	3.17802	295	2.13464	199	2.43695	257	2.04908	220	0.0182981	1.65045	0.00623422	1.64962	2.58874e-06	2.07787	0.000341478
RHC10H1G0441.2.gene	0.615935	29	0.438146	21	0.414461	18	4.89341	231	4.40533	162	4.81344	187	6.34728	256	6.83905	271	7.62756	322	1.58321	66	0.018214	2	0.907506	39	0	0	0	0	0	0	8.06857	326	8.13569	358	7.81925	297	4.77021	170	5.20053	204	0	0	1.51559e-12	3.09619	1.51773e-24	3.7611	--	--	--
RHC10H1G0443.2.gene	1.06992	38	0.728996	22	0.680452	24	6.83032	263	5.77926	177	6.80732	221	9.40099	288	9.19924	288	10.9178	365	2.67939	86	3.19713	106	2.84235	91	2.26383	65	1.85493	59	1.3214	43	11.5232	378	10.9707	393	11.4645	371	6.50685	195	6.45246	210	8.16684	269	6.3592e-13	2.99033	7.11994e-25	3.61521	0.000595894	1.68762	0.176183
RHC10H1G0445.2.gene	34.5518	1122	31.1101	861	19.5736	625	26.1268	935	22.0492	628	24.2418	731	34.3272	979	25.8934	753	34.7508	1080	33.9098	1009	40.3162	1236	35.563	1049	36.2007	958	38.6542	1139	35.5174	1054	57.6593	1760	68.7416	2290	57.1228	1720	45.2915	1259	45.4059	1375	35.0621	1072	0.942146	-0.188603	0.554167	0.222842	0.395521	0.256212	0.638213
RHC10H1G0446.2.gene	199.399	8298	208.603	7313	308.806	12560	306.81	14122	216.321	7784	195.91	7426	271.584	9926	248.696	9394	320.738	12596	133.656	5066	160.35	6358	106.355	4090	93.8016	3154	97.028	3683	132.173	5052	126.253	4907	146.189	6250	123.803	4675	96.0899	3379	102.188	3900	103.982	4031	0.999763	0.0425898	0.337764	0.300974	0.00930372	-0.935351	0.000328603
RHC10H1G0448.2.gene	71.1058	1408	72.0001	1256	59.0468	1177	52.9739	1171	64.1933	1137	61.152	1188	31.921	603	31.5103	614	42.6431	823	27.0406	513	26.5842	515	23.2284	450	52.6561	910	45.0631	841	33.9925	627	61.9044	1243	46.9395	1004	56.4243	1085	49.9488	897	61.8434	1159	60.3961	1241	0.944088	-0.118429	3.72205e-05	-0.803886	2.4048e-14	-1.46024	0.000939251
RHC10H1G0449.2.gene	4.11326	248	4.0145	210	4.87061	291	5.56011	368	8.40944	378	6.71396	397	7.56199	411	6.57671	366	8.65943	512	10.574	568	11.3448	629	8.95177	486	9.25488	366	7.64022	424	8.0081	442	6.61998	382	7.984	473	7.42535	419	6.56921	341	7.44482	438	5.89734	346	0.157126	0.639007	0.000981621	0.901275	9.87065e-06	1.09258	0.0736298
RHC10H1G0450.2.gene	2033.28	69311	2343.78	67028	2048.23	68954	2404.54	90764	2625.99	77592	2634.48	82935	2722.83	82498	2898.66	88312	2774.1	89920	2189.72	68579	2237.36	72407	2412.04	74342	883.083	23521	747.48	23170	647.456	20273	1539.79	48393	1337.76	46973	1429.99	44500	1635.76	47052	1702.4	52722	1743.76	54416	0.585273	0.299372	0.0154595	0.459493	0.986678	-0.01337	3.77868e-12
RHC10H1G0451.2.gene	43.5712	921	46.1881	819	42.1171	884	54.1449	1258	48.6458	910	58.7879	1167	85.1665	1584	91.9883	1760	90.2129	1817	79.089	1500	82.26	1658	87.399	1692	81.6415	1427	94.2851	1819	75.5318	1434	70.7564	1412	64.9504	1416	68.1105	1341	60.2305	1083	56.9859	1109	64.164	1274	0.389605	0.349851	6.21093e-10	1.0934	1.435e-05	0.80761	0.00258331
RHC10H1G0457.2.gene	22.1863	665	20.4759	523	21.0774	621	12.7023	420	11.4398	301	8.98508	250	9.48071	250	8.43862	227	9.73503	280	2.41205	67	4.44202	126	4.14252	113	7.2133	177	6.64089	181	6.50527	179	15.4398	435	15.6077	480	14.0677	391	15.629	401	17.0779	478	18.6616	527	0.00258595	-0.89874	3.57096e-06	-1.13547	1.58493e-24	-2.63861	3.57622e-11
RHC10H1G0463.2.gene	6.66275	109	6.13692	86	3.09707	50	5.49811	99	6.60885	95	6.31985	96	8.88295	128	7.55457	111	5.53953	87	5.95821	90	5.62279	87	5.569	83	7.85469	105	5.87311	88	3.91977	59	1.09304	17	0.998658	17	2.35681	36	1.55929	22	1.85537	29	1.69216	27	0.953756	0.258189	0.293361	0.536506	0.999092	0.00284424	0.941715
RHC10H1G0464.2.gene	2.40259	114	3.08159	124	2.74543	128	1.33531	70	1.30993	55	1.82651	80	0.776746	33	1.35107	58	1.20115	55	1.62632	71	1.65769	74	1.88067	81	1.43247	56	1.41646	61	2.08833	90	1.06171	48	1.17594	57	0.896595	40	0.448968	19	1.6034	71	1.5415	69	0.239882	-0.831235	0.00768782	-1.2194	0.0886361	-0.78098	0.0573824
RHC10H1G0465.2.gene	5.94489	328	4.11029	194	5.29368	287	4.28721	261	3.8189	185	5.31423	272	2.69786	131	2.76589	137	3.25305	172	4.32512	219	4.92245	257	4.54843	228	2.95921	133	5.39215	270	5.84803	295	2.25185	117	3.08002	175	2.33864	120	3.25466	154	2.94549	152	3.33716	174	0.962727	-0.147843	0.0281174	-0.747217	0.461792	-0.262343	0.455582
RHC10H1G0470.2.gene	2.25849	123	4.59481	170	2.21095	149	2.19375	109	2.99654	148	1.89631	120	1.16488	70	2.45412	96	1.66817	90	0.97188	61	1.02009	66	1.66907	86	0.572941	32	0.521715	27	0.412381	26	0.357344	23	0.449303	32	0.806664	43	0.321671	19	0.600022	39	0.302402	20	0.952575	-0.210957	0.134632	-0.689736	0.00615726	-1.14824	6.66475e-08
RHC10H1G0472.2.gene	110.56	1323	132.57	1352	102.201	1202	107.886	1423	156.212	1640	132.47	1471	150.418	1581	140.44	1505	135.716	1555	119.979	1315	111.016	1254	138.633	1508	143.147	1396	87.2277	948	80.1444	877	53.0992	598	47.1943	580	47.5311	528	56.0808	575	55.2598	617	50.4698	569	0.801219	0.246053	0.061528	0.370805	0.997124	-0.0125412	0.358036
RHC10H1G0473.2.gene	16.8659	469	21.6803	486	16.836	447	22.3039	665	23.1348	547	22.9056	552	21.4293	508	25.4429	602	24.7602	632	16.3047	411	18.3458	466	22.0218	527	25.8754	553	24.2684	588	22.7616	579	45.1413	1098	34.0645	936	37.1686	909	32.0827	731	31.9291	779	36.6786	919	0.572114	0.330716	0.093976	0.421181	0.838826	-0.0837314	0.624642
RHC10H1G0477.2.gene	0.225335	13	0.140782	7	0.113969	7	0.487419	31	0.118794	7	0.221156	12	0.253318	13	0.309152	16	0.144333	8	0.389083	20	0.54276	30	0.507209	26	0.533896	26	1.96412	101	1.4529	77	0.064574	3	0.453296	23	0.037463	3	0.539064	27	0.29656	16	0.192837	11	--	--	--	--	--	--	0.00543043
RHC10H1G0489.2.gene	2.2847	132	3.01622	149	3.22521	183	17.111	1087	19.2333	973	22.1329	1184	11.1395	564	8.57305	443	10.2143	564	2.57673	137	2.25282	123	3.19997	168	4.62919	218	3.17036	166	3.55175	188	10.1368	550	9.26285	548	15.4594	827	7.20128	356	6.66983	359	6.66212	362	3.92667e-33	2.8175	4.39593e-13	1.87103	0.705414	-0.197108	0.726241
RHC10H1G0502.2.gene	6.47123	240	10.4658	312	6.10595	229	4.46164	183	2.30599	87	7.0071	223	3.13487	97	3.08075	99	3.41391	112	0.295325	15	2.06502	74	1.50997	53	0	0	0.146834	5	0.080372	7	5.76215	203	5.10928	181	2.90968	131	1.48924	58	6.50643	221	6.65266	222	0.514443	-0.688062	0.00135163	-1.24712	1.79111e-07	-2.56514	3.45765e-21
RHC10H1G0505.2.gene	1.93012	196	2.11226	183	1.55082	155	1.95003	218	1.99917	178	1.98597	187	1.62691	145	1.41787	129	2.0064	195	1.16045	108	1.37765	132	1.3867	128	1.24352	103	1.23677	115	0.625792	59	0.348917	34	0.477416	50	0.326497	31	0.222492	20	0.2571	22	0.284625	28	0.982679	0.128863	0.91445	-0.0829667	0.127849	-0.622214	0.0125464
RHC10H1G0517.2.gene	8.23395	180	12.0371	225	6.47304	138	6.97875	169	7.94836	155	6.81139	139	3.1292	61	2.26179	46	1.24826	27	1.34691	29	1.739	37	1.77147	37	1.55128	28	2.29459	47	1.38167	28	0.723382	16	0.165647	4	1.09725	23	1.70655	33	1.4209	30	2.14568	46	0.942146	-0.239559	0.000531468	-1.90577	6.55809e-06	-2.50012	9.98813e-06
RHC10H1G0520.2.gene	1.47367	35	2.30389	46	1.72673	40	19.3797	498	17.7698	364	23.8708	517	18.2912	375	18.781	392	15.7754	352	5.49146	118	5.88298	130	6.83124	145	6.40383	122	6.55889	139	6.55516	140	33.2061	728	29.6516	710	29.5491	639	4.38961	88	5.5388	121	3.96454	88	3.22721e-27	3.50023	5.07715e-25	3.31343	0.00021466	1.60429	0.000656422
RHC10H1G0522.2.gene	11.3637	624	11.3318	530	10.1842	549	13.7103	829	13.6246	656	12.8962	656	18.4163	887	17.4194	856	18.6328	978	13.1592	661	12.8688	667	11.1444	556	14.5332	650	12.5061	623	13.7448	689	28.4537	1467	24.0164	1352	26.2974	1338	20.4693	961	22.209	1136	20.1399	1040	0.524734	0.335735	0.000112188	0.793796	0.834275	0.0662663	0.815843
RHC10H1G0533.2.gene	44.6203	2851	30.8102	1572	50.4838	2592	27.829	1737	22.7142	1105	27.4387	1332	12.5757	580	11.3072	707	15.9071	795	22.5972	1149	20.2968	1145	16.1846	910	13.7596	642	21.5306	1025	24.6616	1231	23.819	1533	25.7376	1529	25.9458	1336	28.9795	1340	23.1042	1210	24.558	1626	0.0239929	-0.734199	4.72035e-08	-1.61659	1.48034e-05	-1.18955	1.07702e-05
RHC10H1G0544.2.gene	0.360749	27	1.20379	76	0	0	0.395119	33	1.50134	97	1.91409	131	2.3765	154	1.78894	118	1.8271	129	1.34315	91	2.95393	206	1.9139	128	1.34882	81	1.28217	86	2.09417	141	1.67357	116	0.889477	68	1.67202	115	1.79117	113	2.49972	172	1.52708	106	0.678538	1.32552	0.000116707	1.98922	0.018707	1.86655	0.0881663
RHC10H1G0545.2.gene	5.51991	312	5.19427	251	5.92582	330	3.69785	231	4.07603	203	2.84652	150	1.47141	74	1.64114	84	2.1086	115	0.95848	50	1.23053	66	1.29362	67	1.9779	92	0.995117	52	1.51006	78	1.94262	104	1.53506	89	0.626028	33	0.938096	46	2.64998	140	2.85121	152	0.242416	-0.599893	9.09303e-07	-1.59395	1.6525e-12	-2.3591	3.4355e-09
RHC10H1G0547.2.gene	1.44374	71	1.28091	53	2.23321	107	1.88861	101	1.73262	74	1.48897	67	1.73778	74	1.04388	46	0.827806	39	2.63336	117	2.06303	95	1.24465	55	0.614691	25	0.100408	5	0.326448	15	0.663947	31	0.293267	15	0.363876	17	0.481429	20	0.650896	30	0.817873	38	1	0.0791497	0.510623	-0.392531	0.849366	0.142079	2.13751e-05
RHC10H1G0548.2.gene	2.06971	99	1.63024	67	0.983381	46	1.03231	55	1.24696	53	0.991943	44	0.837044	35	0.464759	20	0.95325	44	0.70695	31	0.691705	32	0.548121	24	0.736114	29	0.657722	29	0.527081	23	3.06624	138	0.616367	31	0.51238	23	1.07634	44	1.11343	50	0.692118	31	0.820337	-0.459743	0.0846585	-0.986526	0.00917054	-1.3616	0.00795037
RHC10H1G0549.2.gene	4.08451	161	3.13438	115	3.84496	174	4.59826	201	6.92538	161	1.36658	56	4.49781	139	4.05414	135	3.5337	122	3.88945	123	3.78337	154	3.90486	113	1.40507	38	1.27213	8	0.67741	4	1.1062	7	0.111776	1	1.01628	46	2.36809	70	1.61372	47	1.99937	70	0.999308	-0.106245	0.923971	-0.0489637	0.560104	-0.275982	1.09038e-11
RHC10H1G0550.2.gene	6.46483	308	5.67096	230	5.7423	269	3.81835	201	3.28272	137	3.22793	143	2.07447	87	2.25892	97	3.2216	147	2.10066	92	1.91237	86	1.59563	69	2.13122	83	2.21436	96	2.6621	116	2.69996	121	2.88528	141	1.9505	87	2.97746	122	3.38339	151	2.6696	120	0.120786	-0.744607	0.000495851	-1.17183	1.04045e-07	-1.78127	1.79223e-05
RHC10H1G0567.2.gene	2.52611	132	2.33531	104	2.33203	120	1.33318	77	1.38881	64	1.83799	89	1.14745	53	1.84551	86	1.09809	55	1.00441	48	1.0251	51	0.659308	32	1.55387	66	1.12793	54	1.26328	61	1.8475	91	1.45435	78	2.59	125	1.93126	87	1.69248	83	1.68744	83	0.510264	-0.609634	0.115132	-0.745071	0.000628106	-1.52004	0.026121
RHC10H1G0568.2.gene	117.679	6298	120.85	5200	107.231	5640	104.484	6161	126.332	5591	126.386	5952	88.3518	3989	80.7029	3867	84.1927	4313	66.0334	3236	66.9594	3383	64.1001	3117	62.0485	2707	65.6448	3038	56.1203	2745	40.5099	2038	46.6433	2562	43.4855	2158	48.19	2208	50.7077	2469	44.3724	2236	0.993373	0.0650612	0.047785	-0.373918	2.45683e-07	-0.89265	2.83186e-07
RHC10H1G0575.2.gene	1.38644	53	2.27965	74	1.7026	64	1.12846	48	1.92966	65	1.32864	47	0.61571	21	0.713199	25	0.654371	24	1.05819	37	0.689461	25	0.55063	20	0.171999	6	0.389174	14	0.370877	13	0.834501	30	0.353957	14	0.398166	15	0.315156	11	0.40402	15	0.248151	9	0.967566	-0.239079	0.0204407	-1.34947	0.0161866	-1.31929	9.05509e-06
RHC10H1G0578.2.gene	42.681	977	50.0013	976	44.0657	992	60.7166	1532	65.157	1309	65.5564	1393	103.206	2075	101.992	2090	102.447	2245	62.826	1317	63.4901	1372	73.509	1529	78.8786	1472	60.4533	1256	55.7055	1166	131.857	2837	96.4095	2265	115.687	2456	93.2847	1829	96.0559	2051	100.029	2156	0.0522829	0.52998	4.64024e-13	1.23472	0.0295505	0.435578	0.310555
RHC10H1G0582.2.gene	59.4326	848	29.0876	354	18.0931	254	46.6695	733	30.5971	383	19.6146	260	33.6292	422	54.1519	692	23.3274	319	6.32801	83	18.6068	251	8.93819	116	5.48518	64	4.03062	53	1.24651	17	1.18953	16	2.27552	34	2.99895	40	9.39538	115	3.46722	47	2.25858	31	1	-0.0907491	0.937974	0.136796	0.0839399	-1.75689	0.00312806
RHC10H1G0590.2.gene	5.78211	298	5.07317	223	4.00558	203	7.78844	442	9.38191	424	8.02945	383	10.754	486	11.2787	519	10.0033	493	8.29324	391	9.43224	458	8.58608	401	11.1403	467	7.99065	373	9.1322	430	11.9468	578	10.2909	543	10.8498	518	9.84049	434	12.1918	585	11.5017	557	0.0278312	0.806944	4.91765e-06	1.17332	0.0115541	0.711451	0.0332259
RHC10H1G0597.2.gene	15.9394	391	14.5789	307	11.0812	269	9.29757	252	11.8702	258	10.5582	243	10.6704	231	8.25492	183	9.23479	218	8.72154	197	8.96082	210	9.82836	218	8.95644	178	8.33984	185	6.61684	146	8.44752	193	7.7365	195	5.3258	122	10.0891	212	9.27077	213	10.3125	239	0.697674	-0.337828	0.150212	-0.493341	0.0219447	-0.706613	0.00249036
RHC10H1G0598.2.gene	1.73021	56	1.9123	52	1.30747	41	1.26708	45	1.89751	54	2.37395	71	1.3976	40	1.10228	32	1.73504	53	4.18476	123	3.04172	92	3.73107	108	5.92427	154	4.61968	134	5.77691	169	3.82477	115	1.88308	62	2.25472	67	3.39234	93	2.49449	75	2.6702	81	0.984158	0.22049	0.888308	-0.150915	0.0272375	1.03273	0.000911912
RHC10H1G0599.2.gene	7.61684	602	6.65374	452	6.78516	530	6.55354	583	6.44647	447	7.75927	569	8.0812	566	6.88651	484	7.87932	620	10.7476	789	10.7169	805	11.679	842	15.5821	1008	17.184	1251	15.8603	1161	13.9354	1034	12.2738	1012	12.8334	936	16.7542	1138	16.08	1207	16.1745	1232	1	0.0286153	0.522837	0.198973	0.0154857	0.549887	4.74395e-05
RHC10H1G0609.2.gene	10.9113	307	11.9447	297	2.37009	74	8.71036	285	3.88849	139	8.76779	274	11.9977	310	1.85993	120	12.6506	364	1.71674	60	11.8685	326	2.60657	171	16.5186	438	8.10408	229	16.1408	407	1.38025	84	14.522	442	15.54	431	19.8416	494	17.0166	478	18.6197	530	1	0.0095507	0.751178	0.31156	0.777164	-0.39468	0.507189
RHC10H1G0611.2.gene	0.146295	9	0	0	0	0	0.023828	2	0.041656	2	0	0	0.145634	7	0	0	0.038181	2	0.704031	36	0.613453	32	0.6517	33	0.16357	8	0.413316	21	0.249894	13	0.07556	4	0.068452	4	0.039409	2	0.118168	6	0.038931	2	0.038812	2	--	--	--	--	2.26276e-06	3.51232	--
RHC10H1G0614.2.gene	10.2189	428	12.5191	447	9.71704	400	7.20609	333	7.94724	292	9.78491	380	4.11972	153	3.43732	129	3.28449	132	0.37279	15	0.862318	35	1.3947	53	1.36552	47	0.984244	38	0.964463	37	3.69408	146	3.98376	172	3.42212	133	3.63601	131	4.65031	182	3.98631	157	0.668395	-0.334871	1.19245e-07	-1.51014	9.93605e-31	-3.71325	4.84663e-24
RHC10H1G0623.2.gene	4.43138	93	4.13967	74	3.57635	74	4.39233	102	2.66546	49	3.12593	61	3.33383	62	0.754919	15	2.85046	58	4.68143	90	4.7259	94	4.41728	84	1.75804	30	3.58699	69	2.95638	57	1.54591	31	1.28256	28	1.51345	30	1.54673	28	0.892984	18	0.94915	19	0.98416	-0.209198	0.203791	-0.7241	0.916508	0.0761648	0.207173
RHC10H1G0634.2.gene	11.752	494	9.9734	379	11.9849	494	11.2906	542	10.1085	373	11.2335	442	7.87443	300	6.98433	264	4.94495	200	10.898	429	10.7902	430	12.3566	487	12.0599	420	12.4234	484	14.1909	556	7.37595	293	5.47957	246	8.43415	335	4.09333	156	3.31682	135	3.8547	162	1	-0.00424076	0.0107343	-0.702819	0.778846	-0.0917239	0.981769
RHC10H1G0649.2.gene	13.2396	206	16.8153	223	13.5199	207	50.2498	859	54.6488	744	50.2061	723	9.54553	130	10.7536	150	11.8006	176	9.56947	136	12.6148	185	11.711	165	13.8733	176	16.361	231	9.72438	138	20.8215	304	11.4016	182	16.2667	234	22.1003	294	27.158	393	29.9772	438	4.2882e-14	1.87161	0.399825	-0.376231	0.230432	-0.477978	0.480702
RHC10H1G0653.2.gene	104.581	3417	125.249	3496	105.019	3381	97.9147	3534	108.164	3111	114.675	3482	74.7938	2148	78.9148	2316	81.462	2549	47.4627	1422	51.9038	1598	54.0793	1612	78.0397	2084	73.9958	2200	66.3779	1989	46.6088	1436	40.1277	1347	45.9252	1396	57.3185	1609	57.3846	1752	58.7415	1812	1	-0.0159849	0.0200073	-0.444418	7.46745e-13	-1.23768	0.000251307
RHC10H1G0657.2.gene	34.7406	1591	30.6305	1196	28.1096	1265	32.6217	1646	34.0502	1368	29.7617	1264	14.5501	586	16.3545	671	17.0353	747	15.6744	658	11.6331	503	15.7655	656	10.5825	395	8.47024	352	8.58267	360	27.4812	1183	31.9757	1503	27.9795	1188	26.2951	1031	27.0924	1157	30.5756	1318	0.974923	0.0905081	2.09981e-06	-0.894902	4.86845e-11	-1.2272	3.51781e-17
RHC10H1G0663.2.gene	0.668439	50	0.156618	10	0.632276	46	0.621731	51	0.415408	27	0.644216	45	5.74907	373	5.55391	368	5.12246	363	15.2761	1034	15.8245	1104	13.9873	939	7.65917	462	11.2505	755	10.9975	743	1.16718	82	1.18822	91	0.942019	65	1.97066	125	1.22409	85	1.3438	94	0.984454	0.257222	1.52239e-26	3.55515	3.70514e-76	4.83282	3.02917e-28
RHC10H1G0678.2.gene	29.8183	1074	32.7953	985	28.6015	993	30.7306	1305	32.3848	1048	33.5744	1223	61.6195	2069	77.355	2371	64.89	2274	37.7288	1389	43.0637	1592	53.5688	1865	51.0724	1440	36.7109	1289	28.3237	1143	46.328	1683	38.7562	1543	36.232	1318	24.0736	889	26.1388	982	35.0463	1249	0.731116	0.235387	1.81599e-13	1.25428	0.00209673	0.587586	0.442404
RHC10H1G0691.2.gene	6.28757	204	7.29295	202	5.68654	181	8.08374	289	7.70521	219	6.28997	189	16.488	469	15.2713	443	14.0851	437	11.9481	355	10.6293	325	14.7282	434	11.8892	314	13.0521	384	12.348	366	15.5137	472	13.3977	445	17.7413	533	12.7542	354	11.2783	341	11.5297	352	0.897217	0.239039	8.3818e-07	1.31441	0.0037955	0.841589	0.0318239
RHC10H1G0702.2.gene	7.07039	62	13.8744	103	8.33994	71	10.261	98	23.1683	176	11.3469	91	18.4952	141	21.8635	170	35.4135	293	11.2177	89	18.7326	153	14.0244	111	15.2058	108	11.4884	91	9.31238	74	28.3194	230	18.5008	164	20.7355	167	15.6244	116	24.0449	194	24.808	202	0.807724	0.649452	0.00823366	1.4262	0.30917	0.467167	0.899305
RHC10H1G0707.2.gene	1.72734	50	0.966838	24	0.925719	27	0.986619	32	0.297462	8	1.26706	34	2.57768	66	1.41608	37	3.02489	84	1.78177	48	2.30468	63	1.81415	48	2.44012	58	3.43196	90	2.05384	55	4.47778	122	4.08433	121	4.26603	115	3.59574	89	2.38931	65	3.19484	87	--	--	0.0780746	1.01867	0.361838	0.59603	0.14498
RHC10H1G0753.2.gene	1.56584	91	1.85989	88	2.01179	113	3.34855	200	2.99828	152	3.42761	182	6.92837	340	5.61029	283	7.10173	382	6.93511	351	6.0959	307	7.26384	374	6.76285	308	7.85526	399	5.99677	307	14.953	787	11.4645	642	17.365	893	5.5285	281	4.98911	270	5.09737	265	0.104071	0.876838	4.13733e-10	1.89778	1.81428e-08	1.74524	1.13181e-06
RHC10H1G0778.2.gene	311.131	24021	239.114	15733	349.906	26551	241.112	20511	196.356	13299	204.647	14657	128.969	8745	122.091	8438	129.228	9549	152.255	10764	147.325	10737	127.141	8919	131.888	8298	164.77	11544	203.425	14355	87.2636	6332	131.773	10439	108.603	7775	137.085	9061	127.348	9168	114.345	8312	0.211394	-0.443375	7.34954e-07	-1.17676	7.48951e-07	-1.18773	8.29197e-05
RHC10H1G0833.2.gene	2.41217	131	2.55484	118	1.98996	106	1.81954	109	0.347475	17	1.36465	69	1.2491	60	1.95158	95	1.7995	94	1.56321	78	0.323965	17	0.502851	25	1.77816	79	1.32863	66	2.93773	145	0.195236	10	2.15061	120	1.54548	78	1.37046	64	0.634634	32	0.765375	39	0.252338	-0.929663	0.467585	-0.400868	0.000225462	-1.64264	0.479497
RHC10H1G0844.2.gene	4.16256	180	5.01152	184	5.48594	233	5.51967	262	5.05829	192	4.73968	190	2.17546	83	3.3622	130	2.10926	87	2.67596	106	2.45373	100	3.28826	129	2.11567	75	2.89453	114	1.96578	78	2.28574	93	2.76528	123	2.78537	112	1.70555	63	1.32106	54	1.74104	71	0.986158	0.106266	0.0223397	-0.869841	0.0146048	-0.911175	0.00166807
RHC10H1G0887.2.gene	0	0	1.37934	76	1.43395	91	2.46241	174	1.40266	79	2.1052	126	2.27075	128	1.85595	107	2.61237	161	0.039169	3	2.28898	139	2.53574	148	3.53761	185	3.63013	212	3.35758	197	0	0	3.65017	241	3.7971	226	0	0	2.53989	152	1.91606	116	0.279628	1.11101	0.016436	1.30858	0.664262	0.669247	3.57068e-05
RHC10H1G0892.2.gene	10.3493	1741	13.8812	1730	17.7039	2538	11.8631	2199	11.1239	1428	12.0883	1645	7.67062	985	7.50322	982	8.10993	1129	8.82771	1179	6.48597	969	6.68201	884	7.67887	918	6.77095	1034	10.3639	1378	9.68544	1332	11.2596	1688	12.5647	1703	10.3011	1292	9.63277	1317	9.38106	1300	0.896384	-0.193402	0.00150819	-0.838612	0.000155105	-1.06376	0.00092525
RHC10H1G0936.2.gene	16.3259	216	17.2704	195	14.9887	195	12.4584	182	10.1863	119	14.3876	177	4.91188	58	6.40567	76	7.48114	95	3.30929	41	3.33281	42	4.45743	54	4.48145	49	4.05944	49	2.61812	32	17.3356	216	15.7258	214	16.3555	201	20.2851	230	20.5497	254	1.9467	25	0.817771	-0.34332	0.000574548	-1.29589	5.81558e-09	-2.2231	1.6475e-08
RHC10H1G0942.2.gene	13.6764	295	11.1018	204	11.7594	249	13.5503	322	6.2349	118	12.5447	251	9.01797	171	8.26223	160	8.28313	171	5.33736	106	6.23807	127	5.19696	102	9.28556	163	9.81546	192	8.71986	172	5.91319	120	6.82407	151	8.63085	173	8.11293	150	8.27878	167	6.27197	128	0.990667	-0.132677	0.236636	-0.445558	0.000267095	-1.22938	0.121828
RHC10H1G0945.2.gene	6.32805	233	8.14043	258	6.1778	226	7.11269	290	7.58476	248	6.57113	227	8.22083	268	5.9545	198	7.38977	263	8.20266	279	6.75668	235	7.75038	263	10.8302	323	9.03201	302	7.94907	269	2.88115	99	2.91367	111	1.35112	48	3.46711	109	2.93994	103	4.50007	157	0.989049	0.0903566	0.75892	0.129139	0.937761	0.0270999	0.649251
RHC10H1G0947.2.gene	9.73826	415	7.037	303	9.96491	424	7.59529	360	3.8491	165	4.65171	243	1.9581	72	2.24591	102	1.96782	60	2.75901	127	4.11856	189	1.89706	20	3.95523	118	5.82998	287	8.20813	375	5.32486	157	4.87199	213	7.07333	267	5.91475	196	6.32714	197	5.54604	257	0.234313	-0.587215	1.30787e-12	-2.1475	4.20128e-08	-1.84859	0.0989412
RHC10H1G1087.2.gene	2.88208	261	1.49619	120	2.61234	283	2.43856	368	1.97754	144	2.21626	180	3.76346	255	3.32634	272	3.42624	280	2.49391	349	3.70057	423	2.10767	118	3.24655	221	3.19311	230	3.41943	407	9.35115	597	6.72056	615	6.83994	483	7.56617	476	6.69247	440	4.49607	270	1	0.0471974	0.274625	0.430338	0.691722	0.364208	0.690455
RHC10H1G1118.2.gene	11.1987	448	13.6069	464	14.1104	555	15.3801	678	19.1907	673	13.3434	495	16.3504	574	15.8682	568	16.4957	631	69.2876	2536	40.3817	1524	42.264	1535	46.7537	1523	51.0278	1851	38.7841	1417	12.2824	462	11.4858	471	17.4724	648	23.1092	791	13.8531	517	13.6395	514	0.557459	0.343406	0.132227	0.387198	0.000101538	1.8504	3.47863e-12
RHC10H1G1124.2.gene	0.19416	10	0.376685	17	0.306537	16	0.199243	12	0.138548	7	0.250891	12	0.221078	10	0.173515	9	0.213004	11	0.374874	18	0.372762	19	0.502895	24	1.54766	65	0.894377	42	1.25393	60	0.357043	18	0.363178	20	0.474891	23	0.772232	35	0.842586	41	0.576366	28	--	--	--	--	--	--	0.00270314
RHC10H1G1134.2.gene	6.19022	390	6.74456	360	5.81118	358	5.11118	353	4.7173	264	5.39877	312	4.10249	230	4.11197	250	2.44471	177	2.93331	174	3.58379	217	4.70178	276	3.90616	205	3.80476	212	3.43494	200	3.97344	236	2.60464	168	2.76069	162	3.68258	198	2.79066	197	3.88851	246	0.859605	-0.252576	0.0416307	-0.629289	0.00496721	-0.811283	0.00357667
RHC10H1G1154.2.gene	2.36881	127	2.48942	114	2.30968	122	2.42139	143	1.9911	94	1.59279	80	2.55033	120	2.51995	121	0.15629	8	2.04484	101	2.6367	134	2.46742	120	1.35668	60	2.68303	131	0	0	0.925943	47	0.349388	20	1.24166	62	0	0	2.10049	105	0.265727	14	0.971917	-0.208918	0.658996	-0.388864	0.859086	-0.112864	0.156772
RHC10H1G1170.2.gene	49.142	2639	45.6081	2087	52.0975	2750	50.4551	2985	37.9122	1786	40.7016	2028	41.9742	1980	39.467	1897	45.2582	2326	38.2403	1881	45.3402	2298	38.5332	1880	21.2481	930	24.9363	1215	27.4548	1348	3.54536	179	4.91226	271	2.81559	141	6.06211	279	6.46336	324	5.44185	276	0.935628	-0.14289	0.540951	-0.147209	0.052215	-0.376965	3.68898e-08
RHC10H1G1175.2.gene	0.516695	109	0.359112	65	0.364576	75	0.469519	109	0.361799	67	0.274311	54	0.17386	32	0.115624	22	0.334589	67	0.269301	52	0.213586	43	0.169895	33	0.202266	35	0.207982	40	0.176998	34	0.085215	17	0.064502	14	0.051566	10	0.128088	23	0	0	0.053621	11	0.996944	-0.118498	0.0873406	-0.932132	0.0399015	-1.02533	0.0163101
RHC10H1G1176.2.gene	4.44682	147	2.79711	105	3.71306	123	3.24928	118	1.93077	78	4.36136	131	2.58397	88	1.79481	69	3.19143	116	7.92583	253	9.48778	315	9.37997	309	13.6404	414	13.3848	438	11.5964	382	2.4923	126	2.30875	95	4.32024	150	12.0937	362	8.51766	269	8.5279	268	0.969234	-0.183728	0.536881	-0.339916	0.000389815	1.15543	6.19418e-07
RHC10H1G1187.2.gene	1.88321	87	1.0335	59	2.83176	163	2.56322	168	1.32015	53	3.72209	201	2.02089	81	4.54097	240	3.40328	189	4.39594	251	2.51416	110	3.01039	162	5.5259	269	4.08008	220	4.14783	227	3.46936	187	4.41257	276	3.25477	167	4.49343	218	4.16563	224	4.44676	242	0.94239	0.456368	0.327039	0.860191	0.352053	0.707621	0.00608098
RHC10H1G1202.2.gene	25.7732	1235	22.093	989	17.8631	992	15.399	967	15.2988	743	15.7089	726	11.219	519	12.4594	548	10.8772	546	7.13759	302	9.13409	476	8.1692	409	9.9492	395	9.04951	493	9.17901	505	15.0558	810	15.6872	1000	12.6612	722	15.1282	764	15.733	807	18.3054	926	0.299043	-0.39617	1.27015e-05	-0.873628	3.37238e-14	-1.51635	5.82394e-08
RHC10H1G1210.2.gene	0.181316	8	0	0	0	0	0.507544	24	0.30284	12	0.279334	11	0.774617	29	0	0	0.270648	11	1.70357	67	1.15969	47	0.834305	33	0.684474	24	0.80776	32	0.642617	25	0.206354	9	0.639733	28	0.500753	20	0.055031	2	0.20211	8	0.24871	10	--	--	--	--	1.15836e-07	4.22108	--
RHC10H1G1220.2.gene	3219.44	48572	4025.59	51758	3518.28	52169	2793.69	46441	3624.37	47971	3501.92	49010	2239.44	29673	3289.39	44426	2250.06	32491	1133.67	15663	1433.86	20421	1666	22838	2219.76	27293	1764.63	24159	1601.93	22090	2034.7	28852	1767.59	27364	1828.5	25581	1810.75	23388	1935.31	27225	2052.93	29163	0.984933	-0.0726008	0.155313	-0.401335	4.5705e-15	-1.45719	3.72042e-06
RHC10H1G1227.2.gene	3.92125	365	6.1777	564	3.5649	349	5.15002	557	8.31638	689	10.0452	872	5.5858	431	10.832	887	9.0569	861	6.58937	521	5.91513	523	6.68466	594	9.45773	583	5.51137	356	9.32724	830	16.2586	1124	10.6357	863	16.5246	1274	12.4257	843	7.16505	408	8.06184	781	0.417394	0.736249	0.117994	0.850853	0.527276	0.24997	0.626971
RHC10H1G1249.2.gene	12.0543	271	11.8213	227	11.1686	247	8.36953	208	0	0	8.67826	181	7.85964	156	7.57318	153	8.32525	180	5.75753	119	6.10814	130	6.01013	123	5.47369	101	7.04959	144	0	0	10.4884	222	10.5235	243	11.1235	232	0	0	7.2878	153	6.54969	139	0.3925	-0.999287	0.200042	-0.489455	0.00146381	-1.07907	2.43909e-05
RHC10H1G1250.2.gene	0	0	0.1226	6	0.509378	25	0.72702	40	0.083531	4	0.286665	13	0.33079	15	0	0	0.902676	43	1.00592	45	1.33105	62	0.772075	35	0	0	0.953759	43	0.965112	44	0.300572	14	0.925745	47	0.03716	2	0.789015	33	0.104644	5	0.054339	3	--	--	--	--	0.000959131	2.11935	--
RHC10H1G1287.2.gene	0.698761	48	1.16797	73	0.507988	37	0.601278	49	0.513543	33	1.01536	68	1.29156	73	1.32246	86	1.19937	84	3.67055	244	3.67293	252	3.90643	258	3.41317	202	3.94833	260	3.8744	257	0.739417	51	0.262578	20	0.925495	55	0.717246	45	1.51734	103	1.21778	84	1	-0.0968934	0.168032	0.704967	1.34877e-09	2.14198	1.58674e-07
RHC10H1G1290.2.gene	13.6673	1172	11.5432	855	15.8796	1312	15.118	1395	11.6006	901	3.22088	385	3.94747	394	4.71902	362	8.9928	731	6.79762	550	9.25991	759	7.82368	625	7.30948	639	14.3853	1130	6.54278	492	6.84096	555	7.15425	614	3.90954	447	6.63569	662	4.41572	470	9.85681	783	0.924106	-0.331995	0.000316169	-1.05407	1.11909e-05	-0.856885	0.0835847
RHC10H1G1335.2.gene	1.24694	78	0.913841	49	1.30661	81	0.901587	62	0.927585	51	1.04575	61	0.653408	36	0.548921	31	0.984158	59	2.87607	165	2.10405	124	3.15809	179	0.350966	18	3.23191	183	2.72661	156	1.22741	72	1.14861	74	1.66228	97	1.93427	104	0.756827	44	2.19981	130	0.964662	-0.22869	0.327807	-0.601636	0.00821184	1.11286	0.578428
RHC10H1G1447.2.gene	1.22626	24	0.427295	7	0	0	0.191804	4	0.340338	6	0	0	0.91094	16	0.245813	5	1.10353	20	0.42717	8	2.40561	43	0.354472	7	1.10918	18	1.78365	31	1.39671	25	2.14039	38	1.8182	36	2.18963	39	0.461024	8	3.40436	60	2.59381	46	--	--	--	--	--	--	--
RHC10H1G1448.2.gene	0.551965	29	0.328859	15	0.032401	2	1.14092	66	0.37253	18	0.754402	37	0.991324	46	0.888435	42	1.13979	57	1.11732	54	2.39971	118	1.1313	54	1.24153	53	2.53033	120	1.62799	78	1.28232	63	1.59	85	1.01373	49	0.138885	7	1.62588	79	1.45022	72	--	--	0.0038768	1.78068	0.0101704	2.21891	0.0005631
RHC10H1G1450.2.gene	1.93962	101	2.07605	92	1.44788	74	3.40687	194	3.83786	174	4.74186	228	2.44899	111	3.26269	151	2.74636	136	1.87516	89	3.91382	191	3.59169	169	5.96874	252	4.50768	212	4.3469	206	6.38023	310	7.36717	391	4.00253	192	5.22993	232	5.90651	285	3.71079	181	0.00929818	1.172	0.12002	0.688989	0.170045	0.66307	0.00223901
RHC10H1G1469.2.gene	0.57774	26	0.239138	9	0	0	0	0	0.141614	6	0.116882	5	0.159859	7	0.13934	6	0.697875	29	0.600289	24	0.060272	3	0.85263	34	1.15332	41	0.52965	21	1.12576	45	0.739609	31	0.416436	19	0.864329	35	1.21627	46	0.905841	37	0.955292	40	--	--	--	--	--	--	--
RHC10H1G1473.2.gene	9.989	368	9.24817	290	4.29616	156	14.6094	592	9.12727	295	4.53766	155	18.5166	598	13.6563	450	18.116	638	6.94124	234	14.34	498	16.8945	565	8.30905	249	16.8915	564	9.24639	311	12.5556	434	4.80106	182	15.6862	535	4.46774	141	10.6904	367	14.9505	518	0.957977	0.307052	0.000123338	1.16091	0.378038	0.589372	0.643261
RHC10H1G1481.2.gene	0.586776	37	1.33819	71	1.25051	77	1.50669	103	1.04509	57	1.58634	92	0.714665	39	0.379013	22	0.441613	27	0.320843	19	0.136236	8	0.529607	30	0.595995	31	1.03011	58	0.547119	32	0.2744	16	0.34009	22	0	0	0.495084	27	0.699222	41	0.819381	48	0.810697	0.414349	0.133471	-0.971609	0.00912907	-1.78762	0.269252
RHC10H1G1487.2.gene	0.904426	32	1.75437	53	1.03077	37	0.619126	24	1.05373	33	0.787627	26	1.01443	31	0.935845	30	0.795641	28	5.82758	188	7.06655	234	5.65275	181	15.0524	429	13.71	435	10.2542	328	3.71909	123	2.41729	88	2.74618	89	3.66763	110	3.47765	114	4.74743	157	0.839952	-0.547923	0.694702	-0.363513	1.15118e-08	2.19337	4.38656e-19
RHC10H1G1530.2.gene	40.4346	1873	32.4228	1280	37.9841	1729	30.821	1573	22.3237	907	24.0923	1035	23.406	952	22.7491	943	25.7005	1139	26.9114	1142	25.0991	1098	25.2799	1064	18.693	706	22.0344	926	20.8743	884	17.1765	748	19.2475	915	17.6714	759	21.8697	867	18.8814	816	18.9191	825	0.108031	-0.477318	0.00319563	-0.558949	0.000703298	-0.629764	3.15163e-06
RHC10H1G1537.2.gene	0.186383	18	0.218456	14	0.17799	12	0.248459	26	0.483437	20	0.156941	14	0.30817	26	0.494362	42	0.753533	49	1.62599	133	2.60399	182	2.19551	161	2.86056	210	2.43643	163	2.28231	176	1.42524	109	1.01585	88	0.872832	72	0.790086	50	0.822826	67	0.901521	64	--	--	--	--	2.2298e-13	3.35647	9.29361e-14
RHC10H1G1544.2.gene	6.20906	190	6.84452	179	4.84931	146	10.2185	345	11.164	300	10.2003	290	17.9785	484	14.8351	407	15.4801	454	20.1411	565	20.8551	603	20.3972	567	23.0131	574	22.8295	634	18.7921	526	26.7245	769	18.6466	586	26.0995	741	18.9305	496	17.0289	486	17.1756	495	0.0299698	0.864403	2.46235e-08	1.49775	2.1392e-11	1.66617	1.33256e-08
RHC10H1G1545.2.gene	99.0636	1314	132.729	1480	96.7604	1260	94.5934	1362	120.882	1407	111.023	1349	74.4023	855	93.0737	1091	84.9829	1065	51.1186	613	48.4931	600	60.8353	724	110.787	1184	82.664	996	71.8768	860	62.0399	764	47.2838	634	56.0952	681	63.5777	722	59.0126	721	70.1191	864	1	0.0323217	0.239812	-0.324619	2.39851e-06	-1.15494	0.0920181
RHC10H1G1546.2.gene	0.165741	5	0	0	0.039765	1	0.258836	8	0.487991	11	1.0087	24	1.98873	44	1.38041	31	1.62694	40	1.63168	38	2.37392	57	3.5403	81	1.01083	21	1.48747	34	2.22397	51	0.81948	20	0.873293	23	1.39945	33	0.119955	3	0.371718	9	0.43362	11	--	--	5.58312e-08	4.47427	5.13595e-08	4.89287	--
RHC10H1G1588.2.gene	1.8124	118	1.35484	82	2.16359	138	3.7385	271	0.800331	77	1.36103	165	1.49377	85	1.3894	99	1.1344	141	1.84949	111	2.00924	125	1.98408	117	1.24301	66	2.3634	139	3.56764	212	2.79151	172	3.19788	214	3.85969	232	4.44676	246	4.41326	277	4.02512	246	0.742319	0.569143	0.929768	0.0660161	0.992559	-0.00189575	0.81398
RHC10H1G1595.2.gene	74.6767	3746	88.8597	3188	65.3905	3229	56.9845	3232	67.74	2793	73.617	3236	37.028	1960	51.1075	2123	53.0729	2448	39.0523	1812	43.5986	2023	35.047	1509	62.1201	2016	42.1221	2129	46.6081	2067	31.0001	1268	19.4781	896	28.9189	1210	42.8278	1569	53.2246	1847	45.9657	1788	0.93824	-0.119614	0.00424165	-0.522562	6.12199e-09	-1.00847	0.000272485
RHC10H1G1608.2.gene	3.6506	56	4.37733	57	2.84937	43	1.38581	24	1.13181	15	2.6102	37	0.494339	7	0.97712	14	0.62789	10	1.01289	14	0.276882	4	1.09086	15	0.484745	6	0.562435	8	0.166315	3	0.274569	4	0.129192	2	0.914952	13	0.682351	9	1.81698	26	0.867759	13	0.307534	-1.03574	0.00042745	-2.22159	6.64666e-05	-2.31962	4.60284e-07
RHC10H1G1611.2.gene	2.77209	138	4.13888	127	1.69217	102	2.25588	102	2.21125	75	2.5524	86	1.01251	44	1.96591	65	1.38028	53	1.06879	60	2.35032	64	1.57131	63	0.8775	27	0.666713	37	1.19012	43	1.77978	63	1.48107	64	2.0011	64	1.46646	58	1.36181	47	1.38996	53	0.7251	-0.484239	0.0200073	-1.06548	0.0177265	-1.05774	7.93346e-05
RHC10H1G1612.2.gene	8.03347	114	4.00643	49	9.36633	131	2.88797	46	3.76507	47	5.27679	70	2.27923	29	1.37763	18	2.291	32	3.57337	47	3.32175	45	1.33946	18	1.1149	13	2.40369	31	0.834606	11	1.90695	26	3.89025	57	1.87445	25	2.101	26	1.20662	16	1.2026	17	0.419698	-0.788154	0.00464231	-1.75074	0.0166891	-1.47056	0.000291054
RHC10H1G1636.2.gene	3.17855	191	3.25824	162	3.14475	173	1.70152	112	1.50583	84	1.5977	84	1.05351	54	1.31759	75	0.832522	51	5.71868	311	6.1338	357	6.15025	331	14.9158	689	13.3341	699	13.5424	721	7.66207	440	6.21485	372	7.48812	412	6.18385	314	7.75028	423	5.96816	340	0.0954379	-0.9075	0.000292635	-1.41999	0.00578621	0.847267	6.39908e-12
RHC10H1G1652.2.gene	3.27206	164	2.63077	112	2.5979	128	5.05143	278	4.53038	199	3.59808	167	7.31074	320	8.48326	379	7.20524	344	20.8793	953	21.4768	1011	15.339	695	8.74576	356	9.34032	423	9.67598	441	2.01926	95	1.82101	94	1.79323	83	2.09448	90	1.45684	68	1.14947	54	0.23698	0.676289	4.81493e-07	1.49885	2.90551e-21	2.64644	4.4288e-06
RHC10H1G1659.2.gene	0.905952	50	0.696028	34	0.645956	35	0.789	48	0.859096	41	0	0	0.733953	36	0	0	0.64806	34	0.605103	32	0.626855	33	0.412382	21	0.489268	22	0.757207	38	0.492664	26	0.194597	10	0.143156	8	0.077388	4	0	0	0.067028	5	0.051108	3	0.960459	-0.430102	0.48909	-0.653555	0.427505	-0.542279	0.446454
RHC10H1G1687.2.gene	9.7447	334	9.96648	291	12.5219	422	9.65035	364	8.61672	259	7.71063	245	8.07459	243	7.21666	222	7.44037	244	3.815	120	5.5488	180	4.12227	129	6.04434	169	6.34942	198	5.40181	170	15.2322	491	14.4471	508	11.7515	374	11.3603	333	10.3477	331	13.891	448	0.845411	-0.269433	0.191895	-0.438092	3.96975e-06	-1.36417	0.00124441
RHC10H1G1689.2.gene	4.93524	141	5.82863	142	5.2966	148	4.93139	155	4.72569	118	4.0135	106	4.50215	113	3.63826	93	3.76261	103	6.96709	182	7.15183	192	5.52362	143	8.28382	192	7.39969	191	7.64566	199	1.81518	49	2.15622	63	2.92717	78	2.56888	63	4.23644	113	3.08894	83	0.970998	-0.191018	0.475111	-0.365062	0.708613	0.176072	0.519394
RHC10H1G1690.2.gene	2.27733	517	1.33112	246	1.75641	387	1.65001	404	1.145	218	1.28748	284	1.10139	210	1.06087	226	1.25248	279	5.59704	1154	4.73815	1041	3.66697	768	3.47271	653	4.56489	966	6.53329	1336	2.21059	478	2.77811	641	2.08334	419	4.42044	858	3.17018	641	3.30964	718	0.798582	-0.334819	0.126673	-0.546142	1.18392e-05	1.31042	0.00491594
RHC10H1G1693.2.gene	4.735	109	5.71542	113	3.27585	75	1.67403	43	3.63165	74	4.63531	99	2.82316	58	2.78818	58	4.10359	91	2.24128	48	2.60749	57	2.45509	52	4.03391	76	3.04736	64	2.13768	45	2.09359	46	0.95077	23	1.8078	39	1.20932	24	1.67938	37	0.788583	18	0.832177	-0.417537	0.485495	-0.427575	0.0365986	-1.01344	0.140471
RHC10H1G1695.2.gene	56.9733	1026	63.8408	980	55.3391	980	78.694	1561	93.3433	1475	82.5927	1380	55.0087	870	56.1316	905	45.317	781	21.619	357	22.585	384	26.6746	437	45.6671	670	34.0783	557	25.0359	412	44.9841	762	38.9149	719	45.8559	766	62.6123	965	58.2846	979	61.9325	1050	0.0278832	0.57652	0.727701	-0.105037	2.70949e-12	-1.42315	9.05035e-05
RHC10H1G1718.2.gene	22.8878	465	20.8552	361	20.8991	417	22.8864	512	21.7513	388	22.545	425	17.0769	305	18.797	342	16.0258	312	15.1445	282	11.9947	230	14.1371	261	16.326	270	14.5573	269	11.6523	217	9.86818	189	10.7834	225	9.51107	179	13.1898	230	12.3219	234	13.2586	254	0.98416	0.101434	0.46772	-0.247631	0.00562499	-0.756659	0.009339
RHC10H1G1721.2.gene	25.0247	831	22.868	647	25.2898	825	24.3787	892	20.6061	601	22.3279	688	44.1614	1288	46.0374	1368	41.4424	1317	63.494	1930	68.8862	2159	73.4897	2217	28.8291	780	29.4863	889	28.0425	851	7.89749	247	5.5169	188	7.65904	236	18.793	535	15.9429	494	13.4744	422	0.990054	-0.0754008	1.30737e-06	0.91397	1.03275e-14	1.38186	0.966879
RHC10H1G1726.2.gene	5.31607	276	6.1463	271	5.21406	268	2.50396	147	3.02845	143	3.55842	173	2.75324	128	2.95421	137	2.33938	118	2.41296	117	2.34084	123	2.50314	122	2.95322	158	3.27793	159	1.96812	94	1.59495	79	0.631811	34	1.36918	66	1.36172	77	0.890182	55	2.66459	132	0.0702369	-0.798145	0.00379746	-0.971675	0.000132746	-1.25461	0.00249695
RHC10H1G1730.2.gene	2.58509	189	2.52791	158	2.30422	166	1.32042	107	0.983284	64	0.933453	64	0.209618	14	0.335443	22	0.484058	34	0.263437	18	0.116025	9	0.150381	10	0.229034	14	0.422043	28	0.357608	24	0.389416	27	0.432741	33	0.540677	37	1.03157	65	0.9455	65	1.07514	74	0.0244197	-1.1409	8.18786e-11	-2.77051	1.88689e-17	-3.86837	1.75031e-11
RHC10H1G1739.2.gene	0.418084	45	1.13246	66	0.306292	33	2.67729	171	1.89732	107	2.72474	148	4.46954	232	4.12363	220	3.96601	240	17.8861	1005	17.0292	986	18.1766	1008	15.319	780	17.8568	997	20.2495	1109	3.50674	193	2.8568	173	3.87013	211	5.18428	258	5.08729	287	4.25364	238	0.00130141	1.52776	2.57322e-11	2.34988	6.10839e-66	4.26893	3.37269e-47
RHC10H1G1749.2.gene	68.2403	1984	93.8929	2105	81.7138	2288	84.4983	2593	82.8029	2027	87.7142	2259	103.91	2770	118.093	2890	104.895	2712	117.6	3041	117.812	3050	135.229	3319	168.931	3823	135.615	3350	104.436	2794	207.254	5140	173.54	4769	173.882	4436	201.24	4508	204.466	5015	214.186	5165	0.947709	0.109506	0.00487098	0.507693	0.00919724	0.477695	0.0774324
RHC10H1G1753.2.gene	286.817	9339	338.4	9928	368.032	11289	274.172	10660	320.678	9913	308.688	9964	207.705	6478	177.354	5093	207.947	6843	161.166	4624	155.324	4594	145.886	4693	228.099	6433	195.816	6153	176.472	5678	192.588	5861	195.074	6986	233.934	7491	175.658	4791	239.715	7147	214.684	6893	1	0.010063	0.000678094	-0.620339	1.82892e-12	-1.21862	0.000238364
RHC10H1G1758.2.gene	1.95983	134	0	0	0	0	13.801	681	11.2019	444	12.2626	505	15.36	599	13.2905	534	13.1825	551	14.6226	599	13.5363	584	15.0504	616	13.872	499	16.3713	654	20.7523	827	12.1809	507	13.8486	639	14.8037	622	11.1707	425	12.538	521	12.339	517	3.05686e-31	3.70162	1.28478e-38	3.87694	3.07388e-37	3.77101	3.72795e-19
RHC10H1G1763.2.gene	11.4767	428	13.2422	421	11.752	431	8.90338	366	9.19461	301	9.87128	342	20.2652	663	20.8217	695	20.0322	715	28.3061	966	25.5688	900	28.6879	971	13.4916	410	11.811	400	11.7676	401	16.3556	573	12.797	490	16.504	571	16.5637	529	15.9426	554	16.5794	582	0.668515	-0.337579	0.000285632	0.809524	2.29901e-07	1.06599	0.641183
RHC10H1G1773.2.gene	4.59036	160	4.68945	140	4.12419	150	46.0289	1876	33.0508	1076	30.3983	999	5.11867	155	7.00127	219	4.82498	158	3.2531	101	4.42735	145	2.73653	92	3.77647	116	3.81601	130	2.09991	70	4.95704	171	4.53817	152	4.92162	152	11.2049	356	11.3848	404	11.3486	382	6.55235e-14	3.11319	0.414219	0.365867	0.270861	-0.496314	0.19727
RHC10H1G1774.2.gene	4.69243	218	4.4268	175	4.47258	204	4.6701	239	4.69525	191	4.98783	215	4.72262	193	4.80565	200	3.94061	175	10.1179	429	11.7003	512	11.0074	464	8.99719	340	10.317	434	8.63732	366	1.31672	58	1.87343	90	1.76052	76	3.82131	152	3.39896	147	3.07886	135	0.986158	0.124189	0.936112	0.0558206	1.29768e-05	1.15962	0.0145159
RHC10H1G1776.2.gene	15.5887	541	20.9296	618	16.7149	570	16.456	629	16.6467	506	16.8178	541	37.8197	1151	36.5861	1135	46.5996	1546	41.0362	1302	38.425	1257	45.5417	1434	39.6844	1121	49.3759	1553	40.2558	1275	40.2135	1310	34.5287	1228	41.4876	1333	62.9148	1867	64.511	2085	68.5752	2238	1	-0.0492948	1.68394e-11	1.24791	2.62655e-09	1.11866	5.66056e-06
RHC10H1G1777.2.gene	52.5296	1755	59.2258	1686	55.3678	1818	43.7417	1610	37.8639	1110	42.9745	1332	46.5093	1365	57.6461	1724	51.5726	1649	29.9335	916	32.6774	1031	32.0042	972	21.2262	578	25.167	763	20.4369	624	19.3211	607	13.4001	460	13.8217	429	42.4463	1214	47.0723	1466	46.8141	1473	0.288807	-0.380009	0.925877	-0.035324	3.58663e-07	-0.931408	9.00312e-12
RHC10H1G1780.2.gene	4.75866	445	6.16093	491	4.30779	396	3.93789	406	4.19497	344	4.3074	374	5.19069	426	5.09373	427	4.90869	439	2.57226	221	2.63316	233	2.85443	243	3.42544	261	2.61736	222	1.9577	168	2.34647	207	2.26051	217	2.84732	247	3.42441	274	3.33553	291	3.53096	311	0.852899	-0.246582	0.85068	0.0620978	0.000131601	-1.02562	0.000245125
RHC10H1G1785.2.gene	9.09721	762	8.13129	581	9.65207	795	5.09033	470	4.21796	310	3.96403	308	3.7957	280	3.709	279	3.97532	319	8.08341	620	7.13299	564	6.65667	507	6.56782	449	6.43758	490	8.85439	678	3.70763	292	4.167	359	3.86227	300	5.76654	414	4.70684	368	3.72941	295	0.000349208	-0.974807	3.67282e-07	-1.15872	0.0822864	-0.408887	0.0771051
RHC10H1G1790.2.gene	7.94511	288	8.08196	250	7.50127	267	2.41321	97	1.54551	50	3.25927	110	1.94738	62	1.80284	59	1.0512	37	6.86458	228	7.36489	252	8.41074	277	4.12833	122	3.64659	120	3.66291	122	1.46678	50	1.02564	39	1.37223	47	1.70803	53	2.00722	68	1.59625	55	1.01943e-05	-1.6501	1.23287e-10	-2.21668	0.689088	-0.165874	0.000554857
RHC10H1G1791.2.gene	2.59244	117	2.25796	88	2.81005	123	1.73968	80	2.07823	77	2.51252	103	0.848257	31	0.872688	37	1.09669	49	1.18266	45	0.782041	34	0.617348	26	0.971202	36	2.33657	93	1.41161	59	1.54326	64	1.82245	81	1.03417	42	1.74455	69	1.31297	57	1.8309	81	0.901612	-0.301649	0.00366679	-1.36797	0.000172528	-1.71395	0.0744587
RHC10H1G1804.2.gene	10.4995	323	13.8215	356	11.0199	336	15.5919	535	18.4015	500	16.2139	460	18.1646	484	19.7183	539	16.5214	492	13.4401	384	12.826	373	14.3491	400	4.83126	124	12.7023	353	7.95023	220	7.09304	197	3.62061	111	4.77773	128	3.95211	98	4.27616	120	3.38531	98	0.156028	0.563509	0.00699262	0.688639	0.762826	0.1011	0.127196
RHC10H1G1810.2.gene	0.870374	38	1.14455	43	1.1622	50	1.06218	51	0.72909	28	0.278524	12	0.614937	24	0.547804	22	0.447836	19	0.243765	10	0.267564	11	0.152621	6	0.07469	3	0.102662	5	0.097197	4	0	0	0.044343	2	0.149045	6	0.109483	5	0.147228	6	0.09435	4	0.853771	-0.572865	0.198855	-0.892874	0.000114569	-2.36919	3.81449e-07
RHC10H1G1813.2.gene	10.1692	704	7.9045	465	8.09781	524	7.6302	589	7.72184	467	8.72807	555	13.9857	851	12.246	756	10.081	672	14.3657	895	14.4071	939	12.4808	785	17.3216	990	19.4107	1214	17.3072	1098	19.1357	1241	24.9778	1754	20.4485	1310	14.8996	871	6.22471	463	17.6477	1146	0.996325	-0.0517322	0.0152801	0.564834	0.0118998	0.560233	0.000657188
RHC10H1G1815.2.gene	10.8973	360	11.9086	335	9.35267	304	7.23025	263	7.34924	213	7.46498	229	4.97688	145	4.55934	135	3.31374	105	5.76211	175	4.97294	155	6.59422	198	7.77812	210	7.40077	222	5.55787	168	7.99033	248	4.92511	167	4.19547	129	6.10799	173	4.62411	143	5.20381	162	0.390925	-0.499521	4.54979e-05	-1.25299	0.000860536	-1.0006	0.0136194
RHC10H1G1823.2.gene	32.3835	1604	30.0128	1267	34.2777	1669	11.2173	613	11.83	514	12.2682	564	8.59545	374	8.27693	367	9.65673	458	10.7033	486	10.6191	497	10.0862	454	9.12726	369	10.1018	454	11.3445	514	13.3355	621	12.5788	640	11.3682	523	16.2217	688	17.7739	821	15.7585	735	1.27435e-11	-1.40702	4.12264e-22	-1.79959	1.0398e-20	-1.73195	3.91423e-16
RHC10H1G1829.2.gene	69.3822	1770	77.3947	1660	60.4315	1532	48.3657	1388	62.0796	1395	63.4752	1485	46.4769	1047	41.6106	968	40.1363	970	36.6756	871	39.4199	985	45.2422	1049	78.8594	1624	66.7619	1560	58.171	1394	34.7188	837	23.1299	615	27.0344	653	45.4526	1017	46.2264	1099	47.7899	1152	0.779207	-0.19949	0.00116444	-0.616809	4.04801e-06	-0.85513	0.449436
RHC10H1G1832.2.gene	0	0	0.291127	12	0.220129	10	0.045854	3	0	0	0.071004	2	0.848296	34	1.37328	57	1.27621	56	4.70346	129	2.54952	99	7.14765	161	15.9555	503	0.710779	24	22.2726	625	0.596453	25	15.4093	636	17.5739	651	5.87235	230	0.372526	16	8.7985	330	--	--	8.69768e-06	2.78709	3.31577e-14	4.00478	--
RHC10H1G1833.2.gene	0.103591	3	1.22014	28	0.886202	20	5.06761	149	4.96661	124	5.49397	138	37.94	816	32.4087	756	27.4197	700	45.0952	1141	61.8538	1459	74.9239	1715	205.342	4104	202.905	4440	154.385	3383	194.017	4635	156.872	4013	162.121	3601	89.3474	2043	117.464	2744	86.6608	2171	8.22298e-10	2.95697	1.25092e-77	5.53551	1.24166e-41	6.26168	5.26814e-85
RHC10H1G1834.2.gene	0	0	0.173599	2	0	0	0	0	0	0	0	0	0.813946	10	1.12008	14	0	0	1.3653	17	1.67617	22	2.73387	34	5.00985	55	5.20089	64	3.23795	40	7.30545	93	4.17374	58	4.01191	50	3.45091	40	3.90722	49	3.57314	46	--	--	--	--	--	--	4.18491e-12
RHC10H1G1836.2.gene	0	0	0	0	0.320108	4	0.7585	10	0.327577	4	0	0	3.33757	36	1.48359	16	1.72223	20	2.4928	28	3.04668	35	7.09914	78	16.6862	163	17.9561	195	12.6429	139	23.4883	265	18.3148	225	20.1595	224	7.05352	73	8.47764	95	11.0631	125	--	--	--	--	--	--	4.8791e-25
RHC10H1G1837.2.gene	0.141156	2	1.37921	14	0.268205	4	3.35661	38	5.41583	50	3.34556	34	13.6719	126	13.5201	128	12.988	130	24.9789	234	27.697	268	32.6627	309	115.244	977	73.2753	692	56.141	541	99.7538	958	72.6636	769	64.2455	619	47.2726	411	47.2676	458	46.9077	454	0.00137119	2.55	1.7952e-17	4.28879	1.32814e-31	5.17156	5.29518e-14
RHC10H1G1838.2.gene	0	0	1.14643	12	0.285289	4	2.48366	33	1.44394	16	1.461	17	6.49396	69	9.63937	104	6.29542	73	17.7473	195	21.9022	248	21.2365	231	84.9629	829	70.631	767	54.3238	595	67.4561	759	50.664	623	52.0112	578	37.6642	386	33.308	372	42.3052	477	--	--	4.20704e-12	3.95806	3.86477e-28	5.20958	7.19388e-37
RHC10H1G1839.2.gene	0	0	0	0	0.345373	5	2.57396	34	2.79327	30	0.434852	5	13.4402	142	17.0141	183	14.9769	172	27.3223	300	30.8487	349	31.0211	338	131.947	1287	94.9924	1032	76.2468	834	111.373	1253	90.8383	1116	89.3843	992	50.873	522	49.3791	551	57.3549	647	--	--	3.47164e-30	6.80302	1.81077e-47	7.59692	1.0538e-30
RHC10H1G1840.2.gene	0	0	0	0	0	0	1.74618	24	2.5569	27	1.72619	20	11.5478	122	9.1037	98	12.1899	140	9.77711	108	22.8001	258	16.429	179	31.1569	304	39.0979	425	33.3206	365	47.2485	532	37.8787	466	29.0698	323	29.8289	306	27.2242	304	27.9153	315	--	--	5.03555e-28	Inf	1.16111e-14	Inf	2.35956e-51
RHC10H1G1845.2.gene	55.9926	670	53.453	546	53.463	629	113.978	1503	101.615	1067	107.269	1191	433.28	4554	480.942	5152	441.543	5057	949.322	10402	1010.73	11417	1231.9	13393	2602.55	25379	2527.82	27448	2022.56	22120	2752.56	30956	2240.57	27510	2302.61	25549	1511.79	15487	1638.42	18280	1708.59	19250	4.07008e-06	1.03074	1.10747e-74	3.12306	2.23138e-55	4.1813	2.06364e-81
RHC10H1G1846.2.gene	162.711	4177	201.093	4394	163.074	4084	240.946	6828	263.791	5937	282.775	6709	483.962	11013	512.191	11894	501.078	12373	452.508	10684	459.056	11210	544.613	12800	515.789	10814	524.133	12175	432.447	10134	473.495	11428	377.448	9953	402.429	9558	280.45	6083	302.067	7185	308.494	7283	0.00520086	0.627111	6.07451e-23	1.58823	8.36727e-16	1.36904	8.574e-09
RHC10H1G1848.2.gene	34.1047	797	41.7884	823	32.35	743	84.1903	2167	87.8713	1824	101.934	2210	212.027	4311	215.016	4471	216.508	4790	174.506	3720	185.451	4051	199.969	4207	241.269	4557	261.757	5514	201.65	4279	218.628	4784	185.646	4476	205.436	4426	107.771	2155	104.4	2286	109.09	2395	1.50581e-12	1.39659	8.57913e-56	2.63094	4.43174e-39	2.25486	7.28672e-31
RHC10H1G1855.2.gene	9.76238	116	11.4766	117	13.989	164	6.01768	79	7.18094	75	7.92902	88	16.5504	173	17.3541	185	19.8789	226	82.4876	896	79.5545	891	93.7962	1011	93.0378	900	90.4143	974	78.9582	856	69.5837	776	66.6476	812	76.1059	838	161.661	1642	163.502	1809	166.307	1858	0.358932	-0.693078	0.0772257	0.670869	2.58935e-33	2.74069	1.89825e-23
RHC10H1G1857.2.gene	368.98	5567	370.798	4768	399.589	5926	297.097	4939	306.627	4059	289.756	4056	180.893	2397	179.197	2421	177.17	2559	231.524	3199	233.346	3324	233.372	3200	344.637	4238	322.567	4417	337.07	4648	134.97	1914	177.829	2753	155.075	2170	199.169	2573	182.497	2568	172.936	2457	0.422214	-0.30612	5.73765e-10	-1.01848	2.55646e-06	-0.817375	0.121475
RHC10H1G1859.2.gene	4.68958	168	4.94685	150	4.83754	164	2.38824	93	2.29256	66	2.26912	74	2.03986	66	1.6106	53	1.66186	58	2.42164	80	2.66129	88	2.8536	91	2.73906	76	3.14699	98	3.36838	110	3.76654	121	3.79743	140	3.56668	120	6.58908	196	6.35468	209	6.3211	203	0.0487617	-1.04938	0.00114968	-1.32453	0.0158647	-0.974467	0.0512485
RHC10H1G1863.2.gene	2.53842	160	2.56645	140	2.97066	167	6.20419	390	3.74189	205	5.76483	335	32.5845	1826	31.8774	1795	30.1994	1808	38.9589	2164	36.8794	2132	34.3496	2068	36.2204	2061	41.9546	2411	46.0427	2551	56.9681	3710	73.6267	4236	64.5476	3788	23.3729	1227	23.1348	1292	20.1941	1240	0.00864078	0.984012	7.04913e-77	3.6613	2.98914e-78	3.69176	5.78826e-57
RHC10H1G1866.2.gene	0.114189	6	0.178658	8	0	0	0.245935	15	0	0	0	0	0.13002	6	0.178291	9	0.078079	4	0.894138	44	0.882129	44	0.89254	43	0	0	0.772921	37	0.554678	27	0	0	0.074066	4	0.11904	6	0.088921	5	0	0	0	0	--	--	--	--	1.66291e-06	3.09599	--
RHC10H1G1867.2.gene	0.023356	3	0	0	0.047053	4	0.06331	6	0.051105	4	0	0	0.026594	3	0.078271	6	0	0	0.378501	30	0.384039	32	0.461417	36	0.028659	3	0.28122	22	0.282874	23	0.02485	3	0	0	0	0	0	0	0.031873	3	0.095438	8	--	--	--	--	6.46475e-07	3.80261	--
RHC10H1G1889.2.gene	4.41043	223	3.07342	132	3.76164	187	17.442	968	12.6793	561	15.0888	705	28.4763	1260	25.713	1160	25.7335	1241	33.0227	1523	30.9392	1471	31.1686	1427	10.0117	411	14.9944	686	14.126	651	13.2145	626	16.5385	855	14.6381	684	15.6105	674	14.4965	681	15.394	730	8.39595e-16	2.0484	9.52013e-45	2.89312	9.14375e-48	2.96693	4.63176e-08
RHC10H1G1893.2.gene	23.2292	1721	23.7437	1450	19.8612	1446	43.9909	3442	34.1908	2239	32.3186	2055	46.3184	3083	56.3169	3456	56.6713	3753	63.1624	3914	69.5809	4534	54.9305	3401	54.8586	3209	45.8809	2865	47.1328	3066	18.8792	1173	17.592	1224	18.5173	1162	15.4696	909	14.9949	965	13.6463	878	0.00107123	0.73332	1.3666e-14	1.27322	5.33162e-14	1.27868	9.23301e-05
RHC10H1G1894.2.gene	0.671431	61	0.588775	45	0.353958	32	0.733059	69	0.441429	35	0.514077	43	0.100444	8	0.04952	4	0.177373	16	0.060391	5	0.17394	15	0.376287	29	0.103906	8	0.147776	13	0.042014	4	0.094054	9	0.157093	15	0.122234	11	0.157182	12	0.204303	18	0.204849	18	1	0.0695648	0.000937657	-2.20804	0.00803546	-1.5637	6.97582e-05
RHC10H1G1909.2.gene	19.5545	450	18.2439	358	18.0737	409	20.9107	530	22.084	446	25.6869	548	22.8957	463	22.1139	456	23.4468	517	21.4839	453	21.541	468	22.622	473	21.9599	412	21.3128	445	19.9641	420	9.27927	201	6.3477	150	6.84711	146	8.09951	160	9.92188	213	9.15231	199	0.629413	0.342688	0.218281	0.360229	0.729297	0.122081	0.939903
RHC10H1G1911.2.gene	10.0731	222	15.9578	299	14.8892	322	8.32451	202	12.1784	235	10.4675	214	6.58954	128	5.07367	100	4.19179	89	4.93012	100	4.58267	95	5.00286	100	11.6692	209	8.28749	166	8.61527	173	5.12809	106	3.97711	90	5.41109	111	9.77537	184	9.39311	193	10.1514	210	0.703119	-0.357115	0.000254141	-1.2984	2.28566e-06	-1.60626	0.0482785
RHC10H1G1915.2.gene	0.357338	15	0.149572	6	0.396985	16	0.071387	4	0.582059	21	0.328503	12	1.17637	41	2.18949	77	1.71267	65	5.03975	182	5.31952	197	4.36958	156	2.38692	77	3.35934	120	2.8722	103	0.716582	27	0.990307	40	1.19006	44	1.21851	41	1.6288	60	1.0397	39	--	--	2.64173e-05	2.45856	1.24194e-16	3.80829	1.19039e-07
RHC10H1G1934.2.gene	8.88012	265	8.2045	209	8.83983	259	6.09251	200	5.24712	137	3.6084	100	4.46382	117	2.82445	76	4.40064	126	6.74959	184	5.45481	154	5.74904	156	8.89171	216	6.48069	175	7.48732	204	4.06029	114	4.95864	152	4.54355	126	5.29434	135	5.68096	158	6.51491	183	0.142957	-0.75294	0.00190737	-1.08115	0.0660549	-0.641223	0.338448
RHC10H1G1935.2.gene	3.42812	199	4.35432	216	3.45746	197	2.90904	186	3.04399	155	3.71216	200	2.48934	127	2.02543	106	1.07363	60	2.57262	137	2.52979	139	3.09709	164	2.43368	115	2.26924	120	2.50029	133	0.346001	19	0.508365	31	0.411145	23	0.547978	28	0.39958	22	0.233122	13	0.966183	-0.174078	0.0118762	-0.937423	0.15169	-0.563064	0.04011
RHC10H1G1939.2.gene	63.7773	2999	68.4215	2742	58.5429	2703	58.027	3007	62.9801	2598	60.3023	2632	46.0946	1909	46.864	1974	47.5452	2137	58.829	2530	55.8764	2482	59.2419	2537	70.0844	2682	67.8486	2889	65.0317	2796	31.102	1373	31.553	1526	32.7218	1424	41.7771	1681	42.1075	1841	44.1052	1952	1	-0.0271898	0.0591187	-0.373435	0.261058	-0.242572	0.708799
RHC10H1G1941.2.gene	60.5664	2584	58.8197	2139	62.7507	2631	58.6065	2755	57.2409	2143	58.55	2317	37.138	1392	41.4395	1583	39.8138	1626	25.7084	1005	26.1838	1055	22.8836	887	22.7626	792	20.311	787	20.5127	800	42.0882	1688	41.2773	1807	40.4129	1599	39.6232	1448	38.0183	1513	43.1706	1735	1	-0.0179682	0.00236485	-0.554638	1.24943e-15	-1.39508	1.4106e-15
RHC10H1G1942.2.gene	1.63484	62	1.76486	57	1.45258	54	1.67522	69	1.52094	50	2.17817	76	1.93201	64	1.6542	56	1.6089	58	0.397801	14	0.473484	17	0.605208	21	2.11206	65	1.19932	41	0.40961	14	2.50851	89	1.98391	77	1.65258	58	1.63922	53	2.18881	77	1.90067	67	0.986158	0.177795	0.841525	0.158596	0.00109583	-1.81425	0.361634
RHC10H1G1945.2.gene	0.40744	13	0.938895	24	0.14425	5	1.91616	63	1.61885	43	1.97965	55	0.606129	16	0.403481	11	0.308006	9	1.46343	40	0.865922	25	0.782492	22	1.17085	29	1.48433	41	1.31193	36	0.658346	19	0.69047	22	0.692334	20	1.02555	27	0.944391	27	0.618638	18	0.00771914	1.88228	--	--	--	--	0.0834701
RHC10H1G1948.2.gene	3.07925	63	6.35774	111	4.28375	86	4.87584	110	3.878	70	4.30359	82	2.46468	45	1.41214	26	1.04532	21	1.1331	22	1.3471	26	1.07866	20	1.68355	28	1.58095	30	0.342649	7	0.341904	7	0.390905	9	0.19425	4	2.05968	36	3.24795	62	2.14463	42	1	-0.0262897	0.0279861	-1.39604	0.000790928	-2.04611	0.00152614
RHC10H1G1951.2.gene	6.77104	491	6.34282	392	4.90321	350	5.77302	462	5.32698	340	6.72834	453	6.74681	430	6.54016	425	6.15276	426	11.8498	786	12.5956	860	13.6744	900	5.6755	337	6.93152	456	5.63263	374	1.90413	131	1.87046	141	1.23257	83	2.1004	132	1.43375	98	1.55687	107	1	0.0328304	0.621256	0.176252	5.88071e-06	0.96876	0.64588
RHC10H1G1953.2.gene	4.87404	253	5.42603	240	5.25424	268	3.93992	225	4.44044	202	4.97087	239	2.60659	119	2.36571	110	3.01613	150	7.47646	355	8.50516	416	7.32073	344	7.43714	314	9.00069	423	8.35488	395	3.27542	160	2.63912	141	2.52979	122	1.90229	85	3.31323	160	2.46255	120	0.952575	-0.17713	0.0106321	-0.894963	0.122404	0.468677	0.20538
RHC10H1G1963.2.gene	0.533006	54	0.620754	54	0.655291	65	0.497661	55	0.367138	33	0.581278	55	0.362153	32	0.711291	64	0.529096	51	0.153568	15	0.250809	24	0.142	13	0.092241	8	0.109429	10	0.178666	17	0.06301	6	0.019432	2	0	0	0.184752	16	0.030586	3	0.089727	9	0.964294	-0.278758	0.900135	-0.119265	0.00109957	-1.82173	6.67835e-05
RHC10H1G1964.2.gene	6901.79	336499	6730.09	277017	5820.73	276160	5784.73	310747	5238.89	223150	4413.98	197538	1848.29	80759	1843.71	81732	1936.1	90114	864.643	38827	887.624	41434	838.663	37257	1494.82	59019	1725.82	76329	1343.82	59970	1695.92	78182	2330.89	116642	2266.34	101875	2818.83	116711	2124.93	97865	2059.68	94118	0.739907	-0.28629	2.51719e-21	-1.69779	1.34273e-50	-2.99872	6.37089e-16
RHC10H1G1981.2.gene	5.03525	530	3.74546	344	4.57237	472	4.81378	563	4.06482	379	4.48516	434	1.70824	161	1.89423	180	1.9601	198	1.54645	163	1.58285	157	1.10845	105	1.75398	149	1.56147	148	1.11895	118	1.03953	101	1.33051	147	1.29097	125	1.41751	127	1.85754	183	1.51673	148	1	0.042019	1.5733e-05	-1.19017	1.69469e-10	-1.73099	4.3296e-09
RHC10H1G1982.2.gene	2.05254	56	2.47474	58	1.97734	53	2.75862	83	4.19453	100	3.94028	99	1.32106	32	1.30844	32	1.4375	38	1.2226	31	0.865336	23	1.32956	33	1.11371	25	1.1311	28	0.838817	21	0.241588	7	0.737306	21	0.275351	7	1.39119	33	1.36219	35	0.868165	23	0.382807	0.780327	0.37796	-0.604503	0.0743789	-1.02396	0.0350012
RHC10H1G1992.2.gene	157.179	10735	158.231	9207	169.22	11342	205.233	15440	189.973	11354	182.869	11573	266.655	15977	260.863	15924	264.573	17263	247.776	15492	248.937	16030	252.093	15642	271.777	15102	298.103	18352	277.721	17327	359.166	23018	357.064	25017	363.525	22975	418.441	24446	450.506	28580	412.163	26446	0.472456	0.297428	4.36559e-06	0.773317	0.00573248	0.516771	0.018519
RHC10H1G1994.2.gene	0.357218	13	0.368732	11	0.357284	12	0.855769	32	0.843073	25	0.265872	9	1.48186	44	1.99195	61	1.405	46	0.295229	10	0.545906	18	1.201	37	0.593488	17	0.301642	10	0.684747	22	0.873327	28	1.09653	38	0.466914	15	0.206739	6	0.25986	9	0.421954	14	--	--	0.000352465	2.19344	--	--	--
RHC10H1G2010.2.gene	2.62324	288	2.37062	226	2.55018	303	2.84123	345	2.90476	280	2.93492	301	2.39353	255	2.61742	284	3.01791	317	2.34209	242	2.02541	212	2.67074	267	1.45427	144	1.85505	186	1.88876	190	0.484366	56	0.264786	33	0.596344	67	0.478747	50	0.580038	66	0.57481	66	0.941831	0.196222	0.652939	0.190342	0.498163	-0.248836	0.0415389
RHC10H1G2012.2.gene	1.63204	141	1.31354	97	2.30013	195	0.784516	75	0.384346	29	0.645442	52	0.41367	32	0.229137	18	0.307927	26	0.354565	28	0.203599	17	0.396837	31	0.348809	25	0.556132	44	0.363925	29	0.663115	54	0.618178	55	0.461524	37	0.427625	32	0.715707	58	0.589154	48	0.0059871	-1.48676	1.01929e-06	-2.37335	1.35526e-07	-2.56505	2.23889e-06
RHC10H1G2018.2.gene	29.256	3056	28.847	2525	27.8844	2842	30.6971	3452	27.8877	2549	29.25	2820	22.0141	2043	22.73	2104	26.3519	2633	16.3506	1489	14.1451	1330	15.1031	1465	21.3029	1790	23.8364	2201	23.4232	2145	48.2685	4530	35.6818	3774	40.9408	3892	37.2987	3261	38.1467	3511	38.1007	3624	0.983214	0.071662	0.39432	-0.196552	1.44919e-09	-1.04971	0.0174325
RHC10H1G2019.2.gene	7.69574	211	4.37381	103	7.83083	211	9.18645	277	20.4846	491	6.1183	156	4.25217	103	4.04956	100	4.48187	118	1.18411	31	1.75233	46	0.943605	25	0.978478	23	2.55974	64	2.32937	59	8.493	219	8.40749	237	8.99971	229	4.47565	106	4.69732	121	5.08143	132	0.807022	0.890768	0.168504	-0.566124	3.27578e-07	-2.42141	4.13664e-05
RHC10H1G2022.2.gene	16.5327	324	20.5703	386	16.3872	302	37.0129	809	37.5723	718	39.4185	763	42.1132	786	38.7944	747	44.6368	860	34.297	630	36.4876	737	33.2129	671	19.8742	349	21.6108	400	18.8219	359	22.2854	474	21.5897	449	21.5665	420	22.4717	398	17.1645	348	19.7109	409	2.82013e-06	1.17584	1.76648e-10	1.34194	4.84699e-05	0.913762	0.971963
RHC10H1G2023.2.gene	8.03917	220	9.9603	232	7.28739	196	4.47035	135	2.95267	71	5.58796	142	3.22273	78	2.13113	53	2.46263	65	3.55249	89	4.93451	127	4.39211	109	2.92972	66	2.87852	72	3.38531	85	3.30505	85	1.98983	56	3.56382	91	2.29439	54	1.82049	47	1.85866	48	0.0652017	-0.912584	1.03028e-05	-1.61525	0.00276773	-1.08679	2.697e-05
RHC10H1G2028.2.gene	1.18838	61	0.927592	40	1.58749	79	0.64613	37	0.257731	12	0.255821	13	0.171259	8	0.292485	14	0.535209	26	0.329554	16	0.55403	27	0.357115	17	0.335519	14	0.237324	11	0.162945	8	0	0	0.208914	11	0.371508	18	0.322467	14	0.376392	18	0.436883	21	0.0400941	-1.58071	0.00245688	-1.79365	0.00244023	-1.65044	2.27725e-05
RHC10H1G2030.2.gene	4.83231	190	5.11258	171	5.08303	196	2.51471	109	2.72268	94	2.21891	81	2.02051	70	3.74467	132	3.30903	125	2.48424	90	2.73497	102	2.27495	82	4.2727	137	5.44792	194	4.38566	158	4.64475	172	3.47924	141	3.49742	128	4.34341	146	3.71274	136	3.92598	146	0.0567118	-0.963483	0.112621	-0.654258	0.0038046	-1.10387	0.556677
RHC10H1G2032.2.gene	49.5955	2323	42.7183	1696	50.4486	2321	29.6632	1524	22.1081	902	24.2234	1052	17.7977	690	17.3234	725	17.6444	744	11.8916	510	11.8568	499	10.9638	464	12.5557	458	17.0894	694	17.4393	749	10.2054	448	14.0954	678	12.4209	539	15.7983	636	17.3447	757	17.6566	732	5.34933e-05	-0.869079	1.92188e-16	-1.42523	1.75061e-33	-2.17465	5.38615e-17
RHC10H1G2034.2.gene	132.311	4681	126.934	3827	134.056	4661	125.209	4881	105.761	3283	119.7	3929	67.2669	2090	60.5811	1919	59.9629	2031	64.0406	2075	62.0501	2073	54.9291	1766	73.7819	2128	75.1412	2413	78.7547	2547	79.5531	2646	100.46	3647	93.5748	3070	74.2213	2248	75.0515	2476	72.4312	2413	0.948424	-0.12119	1.4697e-09	-1.0001	4.37154e-13	-1.23025	5.0012e-06
RHC10H1G2035.2.gene	153.635	11382	140.134	8848	163.814	11928	152.033	12410	119.767	7784	130.942	8999	90.1921	5869	79.9822	5305	82.4864	5849	56.8085	3854	51.1798	3580	46.0623	3101	51.6994	3122	57.7696	3884	70.6354	4783	143.325	9980	171.191	13014	159.565	10962	114.991	7294	112.314	7759	101.647	7091	0.934543	-0.140589	2.17043e-06	-0.790873	6.01772e-23	-1.68172	1.47378e-12
RHC10H1G2038.2.gene	50.7277	1964	57.6862	1813	48.7607	1779	61.0035	2491	71.9261	2372	66.7011	2324	47.6703	1664	44.6284	1496	49.0625	1769	150.779	5228	150.469	5482	156.213	5195	162.363	5120	167.335	5531	174.701	5569	25.8216	878	28.2637	1063	33.7623	1106	84.3754	2718	92.5838	2955	73.8008	2678	0.238587	0.385637	0.861063	-0.0588184	1.65771e-17	1.43517	2.204e-11
RHC10H1G2051.2.gene	16.6632	827	18.7492	721	16.324	770	21.5416	1334	22.5028	977	21.945	1059	33.0201	1568	27.9007	1363	29.5815	1542	37.7764	1962	37.748	1976	37.3374	1890	25.014	1032	25.1208	1178	22.5602	1126	28.4363	1341	33.4346	1737	31.2866	1518	25.5232	1116	27.4436	1307	25.0675	1210	0.0568699	0.541139	4.1968e-09	1.06747	2.96377e-12	1.25153	0.134186
RHC10H1G2052.2.gene	7.846	617	6.54363	482	7.53121	647	8.00794	709	7.1217	499	7.96302	561	7.21211	473	5.70763	389	4.87273	399	9.30146	691	7.30891	569	7.60398	578	5.11625	426	8.56777	587	8.22609	654	4.07196	391	3.63691	382	3.80277	335	2.86055	251	3.31324	248	3.77734	273	1	0.0253952	0.212214	-0.339567	1	0.00378092	0.63908
RHC10H1G2057.2.gene	6.87671	744	5.20237	478	6.90064	732	6.63461	788	5.36385	511	5.35445	539	6.49413	618	7.67259	740	7.16181	746	20.166	1988	19.9116	2030	17.9692	1758	11.0087	973	15.5594	1525	18.7757	1847	3.58192	365	5.59377	620	5.22213	524	5.20035	484	5.39198	544	4.44315	451	0.987246	-0.081247	0.406289	0.240034	1.72847e-16	1.49964	0.00221612
RHC10H1G2067.2.gene	0.273178	12	0.337983	12	0.048304	2	0.51473	23	0.334724	12	0	0	0.843243	30	0.688872	25	0.76247	30	0.530341	20	0.624204	24	0.620261	23	0.607116	20	0.620511	23	0.759487	28	1.00189	38	1.29453	54	0.659001	25	0.865194	30	1.06283	40	0.820803	32	--	--	--	--	--	--	--
RHC10H1G2074.2.gene	8.38578	430	8.9714	392	8.44344	425	30.1179	1699	27.47	1234	25.535	1213	55.182	2481	54.7392	2509	56.3922	2763	15.5246	728	15.5279	751	15.3116	713	12.3802	517	12.4314	578	13.5154	633	52.7582	2539	74.0703	3891	66.7214	3168	28.9376	1269	26.3129	1256	26.7085	1288	2.43289e-16	1.73033	2.34262e-55	2.75256	0.00113831	0.733791	0.278869
RHC10H1G2080.2.gene	17.6828	871	18.4724	761	16.2641	796	17.8053	951	16.4884	689	18.5004	800	7.18819	307	7.61484	330	9.01613	356	5.55812	224	4.15911	182	6.72525	289	6.54852	249	7.09195	318	7.02614	294	16.9807	777	16.9776	871	16.7909	745	19.9775	839	20.2203	929	21.7271	1015	1	0.00883798	7.84772e-08	-1.17301	1.54791e-17	-1.87848	5.14358e-10
RHC10H1G2083.2.gene	15.621	800	7.70428	337	19.1914	966	16.823	949	12.1337	545	3.45787	165	5.92712	267	6.12251	281	8.25919	405	4.07067	191	5.92715	287	3.76767	176	2.31261	97	7.80245	363	5.81679	273	5.93114	286	8.27618	435	14.5325	690	6.97436	306	19.2804	921	15.2356	735	0.968476	-0.349691	0.0991625	-0.998479	0.00662021	-1.73483	0.020419
RHC10H1G2085.2.gene	36.7873	1880	29.1472	1269	32.5923	1637	33.2701	1873	30.4072	1363	29.3648	1392	13.0428	586	12.614	577	13.2149	647	9.01953	422	9.42442	455	7.71076	358	10.5795	441	12.1896	566	11.6008	542	26.5479	1275	30.428	1596	28.492	1350	35.5268	1554	33.3525	1589	34.3283	1652	0.999308	-0.0373493	2.3077e-12	-1.27353	1.47003e-27	-2.02319	2.33803e-14
RHC10H1G2087.2.gene	9.44054	484	16.5008	720	8.08223	407	11.8874	671	10.3149	464	21.2081	1008	7.48871	337	7.19539	330	5.8324	286	4.00947	188	2.66004	129	4.41261	206	6.66116	278	4.23751	197	4.48238	210	15.2299	733	21.0939	1109	12.6434	601	23.8291	1045	8.74786	418	11.9256	575	0.909083	0.395846	0.283977	-0.664882	0.00730634	-1.72808	0.0341506
RHC10H1G2089.2.gene	0.504147	54	0.735439	66	0.448574	47	0.382071	46	0.577571	53	0.544224	53	0.500507	45	0.266843	25	0.229723	24	0.001572	1	0.003881	1	0.170621	17	0.016484	3	0.293285	28	0.235428	23	0.743785	73	1.34986	140	0.627762	60	1.06795	93	0.924267	88	1.02421	98	0.996795	-0.124631	0.273133	-0.718684	1.06627e-07	-3.20917	0.00385524
RHC10H1G2091.2.gene	49.6641	2538	43.6034	1899	50.3249	2527	51.8093	2917	43.3397	1943	45.4653	2155	21.2565	954	22.8496	1045	23.9035	1169	12.865	602	13.0576	630	11.0094	512	15.3067	638	18.6386	865	16.893	789	34.1634	1641	43.3573	2273	42.0381	1992	47.4745	2077	50.8068	2421	41.3627	1990	1	0.0139628	4.27899e-09	-1.01163	2.41429e-31	-2.06905	4.39619e-15
RHC10H1G2093.2.gene	5.39668	217	5.89203	193	4.70271	189	3.83202	153	7.53312	260	4.41138	147	6.78643	237	4.72938	152	6.03483	219	5.4623	196	5.11966	192	4.43295	156	5.13252	152	3.64201	127	3.29672	120	2.77093	102	2.51275	95	1.84648	71	2.87817	98	2.94595	106	2.02323	74	0.998817	-0.0505147	0.77808	0.136872	0.633263	-0.221135	0.101438
RHC10H1G2094.2.gene	42.0787	1659	44.4154	1500	40.2735	1567	35.8626	1565	34.3064	1199	33.9669	1241	31.1543	1085	30.2314	1067	27.8653	1066	21.6692	790	25.1213	932	25.1417	903	16.2337	533	17.7067	638	17.1967	632	32.4879	1216	34.1791	1386	32.1578	1185	34.024	1132	31.8299	1165	31.1313	1167	0.72133	-0.236982	0.0305381	-0.435487	5.54281e-07	-0.92867	4.22606e-11
RHC10H1G2095.2.gene	1.72396	38	3.50632	64	1.47042	35	2.5712	54	3.58203	63	1.84855	40	2.28157	48	3.60682	60	3.09576	65	3.87258	78	2.85232	58	2.20509	45	5.89703	100	3.20771	64	3.45216	72	6.81621	126	6.4471	149	4.4041	94	6.94518	121	6.56909	134	6.56845	128	0.983865	0.184839	0.494832	0.414472	0.625578	0.285063	0.278878
RHC10H1G2097.2.gene	2.98706	109	4.83018	114	2.69138	104	8.15608	291	6.18357	169	5.4793	158	6.38557	174	8.86608	213	4.08282	126	0.86062	68	5.05991	136	4.5621	122	5.73506	171	8.03526	222	4.13329	143	11.8161	315	10.9189	330	12.6381	310	7.79082	176	9.36114	248	8.25238	232	0.0567633	0.889334	0.0567622	0.771048	0.903603	-0.0939962	0.19346
RHC10H1G2102.2.gene	1.80821	261	1.85145	193	2.01685	283	1.76765	233	1.24911	167	1.21783	170	1.05342	137	1.02672	109	1.02451	131	0.890887	123	0.896972	113	1.04071	101	1.46806	151	1.59194	187	1.87545	242	1.71683	246	2.02955	263	1.99774	247	1.94061	244	1.32034	188	1.99891	233	0.743548	-0.362147	0.016436	-0.837769	0.00040377	-1.19746	0.278818
RHC10H1G2126.2.gene	3.43918	231	2.34429	134	3.33235	220	2.55035	188	2.40813	142	2.28456	142	1.37662	81	2.22683	134	1.55503	100	2.33389	143	2.66901	169	2.25385	138	2.31174	127	2.73814	167	2.23546	137	1.07991	68	1.05578	73	1.14081	71	2.72183	156	2.9702	186	3.14877	199	0.862123	-0.288461	0.0487156	-0.751425	0.260103	-0.43929	0.215678
RHC10H1G2128.2.gene	13.1857	693	10.5244	495	15.0192	800	6.65461	391	7.34428	339	7.10528	348	2.80647	131	2.92296	139	3.50327	178	5.24535	265	6.28341	317	4.19079	205	4.67764	207	8.67046	439	7.34697	355	5.92886	300	7.59007	414	6.60142	342	8.10717	369	6.70785	334	5.79412	291	0.00213565	-0.858046	1.35777e-15	-2.0241	6.27168e-09	-1.40646	0.000104623
RHC10H1G2129.2.gene	6.26054	751	5.96696	622	6.71795	753	6.01269	754	4.34331	466	5.10642	527	5.9523	627	5.66253	578	4.43889	513	8.48485	929	6.7673	761	6.68834	741	6.03718	601	6.62093	682	7.20876	805	4.20883	483	4.94736	608	4.64198	522	2.52679	264	3.31847	380	2.90093	335	0.703861	-0.289724	0.526407	-0.179026	0.684744	0.119157	0.717613
RHC10H1G2135.2.gene	12.7967	710	13.0016	592	11.8702	667	12.9149	749	12.6078	589	10.7918	578	5.40232	271	6.80315	311	5.86108	298	9.31196	477	12.3921	609	10.4065	503	12.4378	577	13.0575	652	13.0103	644	10.248	509	7.60212	419	9.384	477	9.63363	484	11.6632	612	12.0031	611	1	-0.0327601	1.01076e-05	-1.03982	0.119341	-0.387402	0.617146
RHC10H1G2136.2.gene	1.10017	73	0.921565	52	1.03263	67	0.950361	69	1.53941	89	1.29327	80	1.74195	101	1.69897	101	1.64722	104	1.8776	114	2.37245	148	2.04305	123	1.54276	83	3.58236	215	1.30406	79	2.62436	163	2.60208	176	1.95674	120	1.46917	83	2.21361	136	1.06032	66	0.930337	0.355815	0.104066	0.801927	0.0383345	0.933133	0.338644
RHC10H1G2139.2.gene	5.97584	454	7.4114	475	6.90427	517	5.63765	483	5.79325	391	7.50034	517	6.31122	419	5.8663	405	5.65736	412	12.2763	856	13.0352	934	13.3916	912	13.1219	804	15.0144	1030	16.8761	1174	9.46147	665	10.3522	813	9.33782	659	16.8623	1092	15.0526	1057	15.9609	1138	1	-0.0489275	0.781973	-0.111966	9.20746e-05	0.817617	0.000186284
RHC10H1G2142.2.gene	25.3413	1751	25.1908	1636	24.8672	1560	22.9979	1683	20.057	1215	20.9345	1401	8.85312	511	9.0025	528	10.6059	536	8.11963	541	8.53918	558	8.52026	572	10.7985	726	11.8196	736	11.8328	728	3.99772	287	3.75542	281	4.73211	306	7.37761	459	6.79308	505	5.50172	401	0.815208	-0.205161	4.35654e-17	-1.53606	2.02065e-19	-1.64816	1.38149e-08
RHC10H1G2149.2.gene	3.02493	185	5.05713	264	4.75107	287	5.32758	350	1.32823	56	6.16956	334	5.51984	292	7.89427	420	6.89314	393	4.67775	256	5.69182	318	6.74033	360	7.36613	358	10.4108	582	9.72982	550	11.8273	675	8.49668	520	10.0408	561	6.92065	356	10.3598	596	7.72834	427	1	-0.0472487	0.0210711	0.688037	0.468981	0.251276	0.00296862
RHC10H1G2152.2.gene	1.10533	67	1.25598	55	0.776201	31	0.486227	36	0.539425	29	0.482652	18	0.517584	33	0.330907	13	0.918393	40	0.785478	32	0.412776	21	0.75289	29	0.207751	8	0.436642	21	0.599153	22	0.347327	21	0.334377	27	0.462148	21	0.500684	26	0.370732	15	0.225593	17	0.463318	-0.891257	0.300971	-0.73226	0.0965184	-0.981013	0.00595737
RHC10H1G2157.2.gene	7.51305	167	6.91685	131	6.53502	143	19.3526	473	15.3597	299	14.1545	291	11.2146	219	10.5074	209	10.6369	226	17.5006	356	21.8437	457	23.3377	470	4.40062	80	4.99747	101	5.15196	105	1.77151	37	2.53465	58	2.05282	43	3.67006	70	5.92824	123	3.99995	84	0.000177107	1.26111	0.0590837	0.691615	1.54533e-07	1.46654	0.120357
RHC10H1G2159.2.gene	3.98811	428	2.14296	271	4.22878	427	3.69486	426	3.06991	276	3.95175	380	3.6778	340	3.62136	342	4.4673	446	14.8808	1442	14.8791	1478	13.5238	1322	11.1874	983	15.9504	1498	17.396	1658	4.40382	438	6.02608	641	4.48512	423	5.0681	452	5.20366	530	4.83685	482	1	-0.0427531	0.759049	0.13194	1.1444e-21	1.85067	6.16408e-10
RHC10H1G2160.2.gene	1.21428	40	1.39044	39	1.08998	35	0.902664	33	1.17211	34	1.34645	41	1.28708	37	0.415596	13	0.767267	24	1.18883	36	1.76452	54	1.30597	39	0.723069	20	0.799473	24	0.691086	21	0.655332	20	0.180167	6	0.283302	9	0.644364	18	0.400777	13	0.90158	28	1	-0.058163	0.535434	-0.508231	0.912663	0.0891773	0.192026
RHC10H1G2165.2.gene	5.72304	117	9.46903	162	9.56729	135	13.1769	323	18.3281	336	19.4278	377	12.2923	233	15.9648	289	13.3031	258	11.4927	155	11.6188	201	11.8432	223	25.8665	323	15.7556	295	16.3307	303	28.7243	517	32.4882	440	29.5304	529	23.6416	375	32.2651	419	23.098	434	8.73615e-05	1.3286	0.00163338	1.01337	0.330585	0.385782	0.00344605
RHC10H1G2166.2.gene	11.4643	1054	13.0855	1023	13.7336	1379	12.9871	1364	13.3229	1087	14.1232	1229	18.4299	1481	16.6256	1383	21.3089	1967	22.653	2059	19.0289	1682	18.2643	1538	7.37776	562	9.00967	749	7.889	659	4.46646	396	3.72783	359	4.61772	379	7.31633	593	5.60619	455	4.8309	439	0.968761	0.0993719	0.00352236	0.595311	0.0126076	0.53328	0.000156251
RHC10H1G2168.2.gene	10.0684	225	10.3885	198	8.73764	192	6.47657	159	4.42893	87	7.05468	146	5.51396	108	6.90196	138	3.76139	81	4.057	83	4.25707	90	3.35197	68	4.286	78	3.8485	78	2.14307	44	2.46917	52	3.44544	79	3.17883	66	3.64837	70	2.57658	54	3.01202	64	0.304347	-0.659302	0.0377357	-0.782791	9.64972e-05	-1.43441	1.59059e-05
RHC10H1G2171.2.gene	8.43958	420	13.0429	553	12.5786	615	4.92811	271	9.93578	434	9.25111	427	7.93016	347	4.79132	214	6.06993	289	6.25251	285	5.18091	244	3.66034	166	3.74765	152	1.97945	90	2.64561	121	0.974091	46	1.34866	69	0.706119	33	2.1142	91	1.75893	82	1.91296	90	0.64946	-0.451269	0.0285021	-0.794509	0.000211006	-1.28571	4.34289e-09
RHC10H1G2172.2.gene	5.74312	432	6.60183	390	3.90169	341	2.49183	313	8.95866	514	0.989563	127	5.75849	290	2.61623	160	2.3187	261	2.8261	230	1.55708	107	1.78287	132	0.446162	51	1.30311	71	0.730572	61	2.36588	186	2.00739	138	0.839761	108	1.27768	80	0.570129	74	1.199	65	0.973433	-0.248366	0.0560831	-0.597646	1.18189e-06	-1.39009	3.19908e-16
RHC10H1G2173.2.gene	16.7413	840	12.1851	512	16.4835	832	9.19227	546	6.9085	290	11.1455	509	4.3761	194	3.3378	139	1.08176	71	0.944618	56	4.29952	207	1.53653	76	1.74349	67	0.598342	44	1.43901	63	1.33176	62	1.28558	74	1.15961	58	2.8016	119	2.86809	134	3.17777	140	0.0664484	-0.689969	3.78935e-13	-2.27708	4.13461e-16	-2.7612	3.21153e-30
RHC10H1G2174.2.gene	0.875432	42	0.749319	31	0.680466	32	0.243393	13	0.837782	35	0.237512	11	0.243211	11	0.170611	8	0.430318	20	0.568355	25	0.466561	21	0.337194	15	0.135896	6	0.108452	5	0.586009	26	0.089748	4	0.489396	24	0.306109	14	0.049346	2	0.223895	10	0.381231	17	0.640351	-0.752454	0.0735161	-1.32427	0.19564	-0.858715	0.0175701
RHC10H1G2175.2.gene	5.82469	276	4.31238	174	3.92549	183	3.20039	167	4.17964	174	3.85874	170	4.75289	198	5.37473	228	5.65472	256	11.6541	505	10.6843	477	8.88418	382	3.40378	132	3.68176	158	2.78676	121	0.34115	16	0.195916	10	0.268021	12	0.642134	26	0.670951	30	1.12597	51	0.854913	-0.273307	0.604479	0.234765	0.000123383	1.03916	0.0763172
RHC10H1G2177.2.gene	2.86777	93	3.11703	86	3.51598	112	2.6927	96	2.16117	62	2.00665	61	2.04441	58	1.58619	46	1.55397	48	2.48419	74	2.06164	63	2.22409	66	2.5646	68	2.8059	83	3.13567	93	0.667647	21	1.2412	42	1.09331	33	2.63323	73	2.35058	71	2.6499	81	0.845815	-0.419132	0.110979	-0.812898	0.240319	-0.595462	0.558047
RHC10H1G2179.2.gene	1.65405	43	1.43335	32	1.83325	47	2.26698	65	1.26948	29	1.96924	48	3.82271	87	4.42126	103	3.27516	82	1.65991	40	1.26372	31	2.62734	62	2.36971	51	2.51979	60	1.38377	33	3.07213	75	3.47448	93	3.65331	88	3.83737	86	3.35404	82	2.80674	69	0.980026	0.206118	0.00872304	1.29108	0.968228	0.0638336	0.894731
RHC10H1G2180.2.gene	14.9016	854	15.6803	726	15.8509	920	16.7472	1074	17.9613	855	19.1193	907	31.4204	1603	30.5961	1618	31.7331	1779	25.9981	1485	31.4607	1628	30.8008	1606	33.4876	1373	29.5311	1611	30.0296	1673	31.0757	1597	31.7048	1829	34.2653	1787	23.8424	1076	19.3694	1035	22.6198	1129	0.859164	0.192309	3.15974e-10	1.12133	7.12793e-06	0.841848	0.000956501
RHC10H1G2181.2.gene	0.246347	10	0.181905	6	0.375986	14	0.494065	21	0.319306	11	1.08735	38	1.02825	34	1.01989	35	1.11617	41	1.89018	66	2.02402	72	1.29142	45	0.539692	17	0.726135	25	0.594813	21	0	0	0.141063	6	0	0	0	0	0	0	0.112726	4	--	--	0.00372011	2.01296	1.04949e-05	2.54918	--
RHC10H1G2184.2.gene	9.98005	298	9.50857	231	10.1628	284	9.11844	286	9.92508	258	8.39581	231	7.61537	196	6.56055	171	7.99617	217	4.31356	119	4.69535	130	4.87339	125	10.1689	232	11.6481	310	7.9843	208	6.74788	184	6.15761	185	6.46927	171	8.11412	206	6.89592	190	7.88656	216	0.999763	-0.0505932	0.359996	-0.355085	0.000253657	-1.1926	0.623953
RHC10H1G2186.2.gene	3.43175	200	2.59257	132	2.76188	163	1.89511	126	2.99276	157	2.40847	134	1.0606	56	0.739772	40	1.01563	58	1.68022	92	1.21079	69	1.08072	59	1.62343	79	2.01833	110	2.13099	116	1.10267	62	0.996466	61	1.04428	59	1.72228	88	1.66856	93	1.36374	77	0.93824	-0.202132	0.000111957	-1.55701	0.00167663	-1.23701	0.0711088
RHC10H1G2187.2.gene	28.8999	996	36.9746	1062	37.2499	1340	67.5594	2550	60.2364	1755	84.0252	2650	208.119	6101	227.433	6680	234.493	7284	127.665	3828	129.102	3915	121.057	4721	37.6346	1244	38.524	1435	30.9285	1238	215.324	6337	237.916	7874	243.785	7082	116.148	3215	118.419	3398	125.197	3695	0.000174493	1.03497	4.142e-59	2.67504	4.82902e-19	1.79531	0.788658
RHC10H1G2188.2.gene	3.5222	122	3.7133	114	2.85847	98	5.89715	238	6.80028	218	10.2393	346	38.8255	1261	40.189	1335	37.3626	1323	17.6215	597	18.693	652	21.3246	715	21.7047	629	18.2199	594	14.4111	484	62.6119	2178	47.9602	1826	46.2965	1591	31.1992	986	30.8238	1066	35.0081	1211	0.0132435	1.28273	6.68352e-67	3.66633	9.96468e-23	2.47243	2.32709e-13
RHC10H1G2191.2.gene	42.6566	3741	28.7572	2391	40.9683	3409	39.4755	3619	36.0819	2722	37.4832	2984	32.2043	2382	27.4221	2165	31.2106	2606	23.2775	1844	23.1762	2025	23.4424	1731	17.0325	1253	22.8277	1695	21.6489	1662	15.2457	1270	17.6468	1545	14.7568	1132	16.6382	1288	16.8562	1388	17.1128	1471	1	-0.0148354	0.147869	-0.283935	1.34103e-06	-0.83373	1.03009e-07
RHC10H1G2197.2.gene	136.545	2740	143.372	2427	140.537	2763	106.389	2334	112.36	1965	122.941	2232	60.3306	1058	50.2468	904	59.4299	1067	13.1807	246	12.9243	242	15.0948	272	27.1025	436	23.7591	432	18.82	347	202.157	3449	142.803	2817	160.084	2951	154.39	2641	157.098	2907	160.181	2979	0.558164	-0.26734	7.83004e-14	-1.26977	7.56086e-76	-3.45969	1.13717e-36
RHC10H1G2198.2.gene	8.81032	184	8.7038	155	7.01049	144	25.4995	585	18.556	339	25.4153	491	6.16732	113	6.47967	121	8.02761	160	1.99487	39	0.823998	17	1.61524	31	2.79265	48	2.91331	56	0.976894	19	11.0555	217	8.92933	191	12.8405	248	18.6525	333	15.826	308	15.9355	313	1.75223e-07	1.5418	0.755545	-0.183098	1.34821e-09	-2.54618	2.20547e-06
RHC10H1G2199.2.gene	47.04	2193	53.692	2133	47.2088	2163	41.5436	2134	46.9524	1921	47.6278	2060	36.6447	1501	35.9037	1499	37.0629	1654	31.8917	1362	29.6528	1305	29.0441	1231	25.945	986	22.8087	965	22.9086	976	11.8868	521	11.1442	534	11.3319	490	13.4232	536	16.2745	708	12.4746	548	0.982139	-0.0747646	0.0720173	-0.36657	6.16391e-06	-0.818609	1.19569e-08
RHC10H1G2200.2.gene	7.14162	163	4.89492	96	5.319	120	13.2692	334	10.4719	210	11.5618	245	4.43065	89	4.71119	97	6.5263	143	4.33947	91	4.37373	95	4.60758	96	5.17182	97	6.63915	138	4.79778	100	8.6728	186	7.88263	185	7.73077	164	7.21934	141	7.19242	153	10.265	221	0.00837019	1.06588	0.905441	-0.0796252	0.287862	-0.488526	0.62499
RHC10H1G2205.2.gene	4.87443	113	6.29793	124	3.7847	86	10.0885	257	10.2234	208	12.6849	272	7.14507	145	6.64679	138	10.6173	235	3.99905	85	3.17788	70	5.23844	110	5.80953	110	4.629	98	3.49429	74	10.3628	225	6.83046	162	7.4162	159	10.2355	203	9.68667	209	11.2657	246	0.00285452	1.18706	0.0430329	0.771392	0.492413	-0.37498	0.621742
RHC10H1G2208.2.gene	4.85715	423	3.3975	255	4.59029	394	6.19431	593	4.91739	380	5.19035	413	8.48834	655	8.49306	664	8.47029	717	9.35807	738	8.37762	694	8.7282	694	7.34755	519	8.55747	672	8.34426	669	7.00935	586	8.06151	718	6.92608	561	6.91055	502	7.01687	576	6.07561	498	0.54268	0.379708	3.33857e-06	1.06137	6.07183e-05	0.927497	0.0196897
RHC10H1G2218.2.gene	4.05252	154	2.8757	93	3.85831	144	2.32247	97	1.41053	47	2.35297	83	0.981778	33	0.46091	16	0.833381	31	0.137223	5	0.224463	9	0.161485	6	0.197794	7	0.366285	13	0	0	1.68008	60	1.12044	44	1.51323	53	1.10913	36	1.11855	40	0.763544	28	0.282172	-0.781712	1.49473e-06	-2.15694	4.5055e-17	-4.35488	1.46083e-15
RHC10H1G2221.2.gene	26.1419	1285	21.6913	907	26.2414	1266	16.7472	910	14.3247	617	15.6841	714	3.48774	151	4.26436	188	4.91875	234	0.747943	34	0.682908	37	0.276904	14	0.533647	23	0.848065	39	1.10689	50	7.63249	353	11.2683	567	8.82244	401	8.70295	368	7.08428	326	8.22678	381	0.021756	-0.617392	2.12827e-32	-2.4708	2.20449e-98	-5.42129	6.22026e-68
RHC10H1G2225.2.gene	118.945	6362	104.982	4690	126.338	6385	177.901	10132	133.37	6188	141.627	6876	170.514	7746	170.854	7811	170.187	8545	18.5566	863	17.5274	853	14.9211	731	4.39496	196	5.08967	240	4.77542	234	238.935	11821	234.78	12386	247.619	12005	162.463	7196	138.608	6767	156.47	7662	0.149093	0.409548	0.000759599	0.594338	2.37524e-62	-2.90316	1.76997e-91
RHC10H1G2229.2.gene	0.406432	30	0.349841	22	0.350291	25	1.48333	117	1.26504	80	1.25759	84	1.63826	103	1.44694	93	2.09898	144	1.15972	76	0.864215	59	1.24846	81	0.399184	24	1.06021	69	0.763424	50	0.657026	45	0.585455	43	0.856271	57	0.738654	46	0.965449	65	0.820423	56	0.000924089	1.87021	8.24556e-07	2.25939	0.00753987	1.42035	--
RHC10H1G2230.2.gene	14.9453	537	15.2764	457	12.8473	438	14.8337	576	14.7547	450	12.2468	339	12.3674	403	8.86614	237	6.84914	196	12.2985	401	12.617	426	13.7683	452	14.8119	441	10.9891	403	11.5932	416	9.98746	344	3.18731	98	6.77286	261	11.2309	379	13.3423	476	7.58428	213	0.996795	-0.0716034	0.0831962	-0.644645	0.425211	-0.241522	0.413265
RHC10H1G2241.2.gene	13.8261	662	12.2537	500	14.0343	661	11.8789	627	10.6364	447	10.3436	460	6.04716	255	4.70729	202	5.51889	253	5.58154	245	5.11273	232	6.98314	304	4.527	177	5.56634	242	6.15121	270	6.26917	283	8.19142	403	6.01941	268	9.95673	408	8.65518	387	9.4553	427	0.806917	-0.242778	4.20993e-07	-1.23437	3.77104e-08	-1.29004	5.09948e-08
RHC10H1G2243.2.gene	2.22158	218	1.93787	163	2.01392	195	1.53383	166	2.02589	175	1.73624	159	1.09747	95	0.918736	81	1.18775	112	1.93203	174	1.79805	167	1.80665	162	1.72752	139	2.05664	184	1.72729	155	0.348482	33	0.612792	62	0.34291	32	1.03165	87	1.28735	118	1.51409	140	0.956623	-0.173749	0.0235956	-0.878992	0.537416	-0.266768	0.428042
RHC10H1G2252.2.gene	0.97939	64	1.32258	65	1.16779	73	1.05907	77	0.998455	59	1.39532	79	5.24747	262	7.67214	379	6.45888	333	23.8206	1047	19.356	850	16.5728	716	6.46286	286	8.80567	418	11.8009	527	1.14784	69	0.787751	52	1.33459	70	1.4965	78	0.69648	42	1.4018	74	0.999389	0.0951406	4.32372e-14	2.38426	1.87036e-26	3.60974	1.03267e-10
RHC10H1G2253.2.gene	68.5562	4353	52.3067	2673	63.6765	3819	102.081	7097	84.4527	4635	88.2186	5140	126.854	6938	123.594	6498	134.772	8029	155.745	8897	154.923	9106	131.135	7396	81.0885	4091	107.82	6115	115.476	6598	65.925	3878	88.4238	5764	78.6364	4595	91.0935	4739	78.1936	4472	82.3516	4763	0.00376638	0.647124	1.19825e-11	1.11681	2.03127e-11	1.16376	0.0345067
RHC10H1G2255.2.gene	30.8043	2009	24.2657	1347	28.3189	1816	37.8487	2719	36.2809	2080	33.1829	2003	53.5924	3067	55.3372	3228	59.3174	3709	87.0957	5200	85.4186	5263	71.8576	4268	48.2733	2574	55.0432	3260	53.5283	3184	18.9285	1160	23.8105	1592	20.1367	1215	28.3734	1583	28.7974	1761	25.7819	1581	0.189015	0.409453	1.33863e-10	1.08023	2.62284e-17	1.44242	0.00275546
RHC10H1G2256.2.gene	35.2264	1443	24.8044	856	33.7723	1408	46.4687	2178	55.4543	2163	53.3236	2135	93.0986	3547	93.9586	3755	102.37	4281	130.421	5145	113.84	4641	124.83	5108	33.2916	1740	50.2189	2050	69.8471	2746	31.7223	1356	51.3039	2239	44.6785	1772	55.1649	2052	49.6662	1992	24.1104	1461	0.000149845	0.844364	1.08283e-26	1.77874	8.45575e-30	1.9483	0.00881001
RHC10H1G2263.2.gene	1.80196	141	2.24959	151	2.04998	158	2.58894	224	1.92394	133	2.18947	159	2.44384	168	3.05557	215	2.66932	200	3.71963	267	3.30346	244	3.27156	233	3.87127	247	3.94769	281	4.09578	293	0.994706	74	1.20228	97	0.620635	46	0.214507	15	0.19144	14	0.329936	25	0.955428	0.178281	0.220031	0.485076	0.0684268	0.639572	0.0480678
RHC10H1G2266.2.gene	1.22239	114	0.912577	73	0.895845	82	0.829972	86	0.986284	81	1.00664	87	1.16892	96	0.633647	53	0.699808	63	0.787052	68	1.11352	98	0.881113	75	0.668607	51	0.697567	59	0.527311	45	0.270163	24	0.216807	21	0.254157	22	0.138607	12	0.330842	29	0.313146	28	1	-0.0521158	0.741465	-0.206308	0.699376	-0.228243	0.0985241
RHC10H1G2273.2.gene	42.9392	876	41.3844	720	41.8483	839	48.7753	1096	47.2123	845	51.7827	980	47.3945	849	48.9868	895	45.5203	889	12.5294	234	15.3244	296	15.9618	296	11.1816	186	7.81343	145	8.02078	150	86.2711	1654	67.921	1422	73.6792	1394	88.2317	1541	87.7745	1670	91.5034	1757	0.660617	0.272488	0.357252	0.236069	5.51953e-14	-1.63475	4.2304e-20
RHC10H1G2277.2.gene	42.3398	3488	31.6817	2423	33.4913	2850	31.5175	2885	32.9658	2624	27.6594	2123	18.5471	1334	16.4601	1286	15.2227	1279	14.143	1064	16.696	1272	13.2585	944	12.429	914	16.9814	1310	13.5438	1058	24.4944	2139	28.0703	2415	30.7568	2516	32.0159	2617	31.8502	2639	25.8735	2184	0.809522	-0.178573	6.6692e-10	-1.03735	4.72152e-18	-1.4893	1.57417e-12
RHC10H1G2278.2.gene	87.6538	4529	76.1085	3708	82.2269	4194	70.8052	4232	70.0182	3333	76.1335	3760	37.6261	1909	41.0253	1948	43.9748	2277	4.34052	216	4.01501	227	4.66266	225	1.92329	86	2.30427	102	1.37047	80	103.887	5468	89.1363	4942	96.4567	4911	92.7967	4564	96.341	5370	105.405	5366	0.93772	-0.12393	8.42053e-08	-0.900081	1.69763e-113	-4.29314	1.02699e-111
RHC10H1G2280.2.gene	10.4581	587	11.5544	524	9.67469	526	12.3792	747	10.51	511	11.4867	586	18.6855	889	17.6013	890	21.0337	1096	22.1482	1124	23.9428	1257	21.908	1090	19.7537	891	30.4537	1518	24.309	1210	18.8479	993	14.4058	825	13.9218	724	13.8735	633	14.7216	751	15.5893	809	0.911217	0.167622	3.63648e-06	0.925284	2.89328e-07	1.0027	8.94071e-05
RHC10H1G2284.2.gene	5.12816	409	4.52259	308	4.71931	370	4.80131	422	3.75984	263	3.27856	243	2.35516	165	2.62874	188	2.75931	211	6.10564	446	5.12976	386	3.88611	282	2.91261	190	3.40645	247	3.70341	270	0.87716	66	1.06699	88	1.08735	81	1.57735	108	2.44287	182	1.6142	122	0.900542	-0.235886	0.00688309	-0.824199	0.925081	-0.0382984	0.030809
RHC10H1G2285.2.gene	54.5119	4181	49.6259	3244	66.6209	5021	83.755	7077	51.4085	3459	56.5396	4022	79.5297	5357	77.295	5307	76.3454	5604	98.1808	6895	103.307	7479	91.7382	6392	77.1465	4822	101.572	7068	117.801	8257	21.5908	1557	35.3599	2783	23.1746	1648	7.23965	476	7.07509	506	6.31816	457	0.899196	0.208487	0.00434287	0.515195	0.000211645	0.668621	0.0349327
RHC10H1G2287.2.gene	8.71741	782	8.30634	622	7.57087	679	2.82892	288	6.83013	530	7.12622	567	2.15263	165	2.17579	156	3.40054	258	3.77228	295	2.59313	223	7.48031	610	2.61371	182	10.3577	704	3.05133	260	4.27152	406	3.11859	273	6.17827	477	1.82686	144	2.90379	215	1.8272	153	0.32797	-0.52768	3.62566e-13	-1.73646	0.0135853	-0.94918	0.0506852
RHC10H1G2288.2.gene	37.4422	2012	34.3602	1575	35.8807	1915	26.636	1561	32.1922	1499	28.9305	1452	19.0354	905	16.8699	835	18.0508	921	22.8352	1112	23.5784	1194	22.2455	1073	22.1668	957	34.299	1673	29.0032	1428	18.9392	955	17.1042	966	16.5235	818	17.0266	783	18.0684	889	16.4025	826	0.554019	-0.262386	2.25091e-07	-0.923274	1.9984e-05	-0.776881	0.0247104
RHC10H1G2292.2.gene	10.3073	565	11.9228	565	7.95369	489	5.8007	409	7.12749	342	6.64112	345	5.07116	244	4.99724	238	4.07285	253	6.60813	375	6.63048	351	7.23177	356	9.73329	378	7.71572	398	8.25718	427	3.11497	201	3.73839	230	3.36707	228	3.8384	182	3.07935	172	4.1809	250	0.155007	-0.562084	6.89852e-05	-1.02875	0.00832494	-0.667843	0.082145
RHC10H1G2294.2.gene	4.46736	67	7.38492	90	5.68049	85	0.805677	14	0.298024	4	1.33327	19	0.136066	2	0	0	0	0	0.139942	2	0.079673	2	0.137152	2	0.127155	2	0.500377	7	0	0	0	0	0.371342	6	0.051143	1	0	0	0.538593	8	0	0	6.44418e-06	-2.73792	6.58783e-17	-6.77411	4.5751e-16	-5.42894	2.21737e-13
RHC10H1G2299.2.gene	4.6557	84	4.91675	75	3.70006	66	3.21626	64	4.45479	70	4.17683	70	9.02107	142	6.68642	108	4.94336	85	1.38477	23	2.49834	43	2.6416	43	3.99372	59	4.74228	78	2.45811	41	40.1538	676	45.5764	837	41.4547	688	31.4088	482	32.8833	549	37.1135	626	0.994311	-0.117928	0.148244	0.700402	0.0299865	-1.12859	0.493126
RHC10H1G2300.2.gene	5.18156	371	3.95998	233	4.63118	313	4.01712	307	5.43037	326	4.48381	285	3.93736	236	3.70261	227	3.9612	260	11.9555	754	13.0853	871	11.1575	696	12.5191	698	7.01192	453	15.029	945	7.90592	511	7.31293	515	8.34692	527	13.248	789	13.2276	841	12.5746	811	1	0.0393763	0.589788	-0.210846	1.17264e-08	1.27383	0.0285898
RHC10H1G2301.2.gene	96.5613	2221	96.5626	1893	105.226	2379	35.2559	894	38.5045	777	39.4983	843	11.4876	232	13.5599	280	17.5407	387	12.8414	271	21.6664	471	21.2571	445	16.4838	309	14.2201	297	10.3769	219	9.68892	210	11.9332	282	12.5713	269	16.693	329	15.4557	332	21.7502	471	5.48546e-12	-1.3521	1.95961e-50	-2.74048	2.65939e-43	-2.52764	3.82019e-41
RHC10H1G2303.2.gene	3.34587	99	6.32034	159	4.81107	139	5.25087	170	3.95898	102	4.50632	123	2.09011	54	1.83886	49	1.57105	45	0	0	0.147167	5	0.474245	13	1.09234	27	0.907602	25	0.671205	18	1.39874	39	0.9269	28	0.948833	26	1.01996	26	1.10837	31	0.815677	23	1	-0.0423628	0.00499503	-1.32424	1.21052e-11	-4.55386	2.0994e-06
RHC10H1G2313.2.gene	1.15512	115	0.774638	66	0.773481	76	1.4199	156	0.896871	79	0.949372	88	0.899593	79	0.565534	51	0.770804	74	1.45857	133	1.8506	174	1.70294	154	2.01519	164	2.42079	219	2.38997	218	1.39347	131	1.32461	136	1.54529	143	3.11316	266	1.77822	165	2.35085	221	0.894955	0.320315	0.760219	-0.199543	0.0721383	0.779344	0.00754466
RHC10H1G2327.2.gene	1.81028	69	1.22968	40	1.74853	65	9.23474	385	9.67157	321	7.08813	249	8.25024	274	6.06966	206	7.19069	260	4.16895	145	3.94028	141	3.3517	116	2.93176	91	2.57342	89	2.64984	92	7.87792	280	8.33741	324	8.33039	292	4.59937	149	6.13497	217	5.2695	188	1.81052e-12	2.47961	1.62194e-10	2.22654	0.00951507	1.14774	0.379332
RHC10H1G2331.2.gene	6.51103	658	8.03702	524	7.79127	618	10.4229	1146	11.8576	1055	10.5529	969	33.0197	2896	32.7682	2946	35.7639	3484	19.6121	1799	21.4953	1941	20.079	1845	11.8663	985	14.1741	1313	17.6685	1332	20.3174	1538	12.8563	1372	14.8624	1396	11.4584	799	11.7252	842	10.483	777	0.000816215	0.83533	2.97205e-48	2.49355	1.01978e-17	1.55952	0.000234749
RHC10H1G2332.2.gene	2.3708	141	2.23075	113	3.09093	181	6.76972	443	6.39259	333	5.29823	292	11.9783	624	12.0896	642	11.4702	652	7.72287	420	7.73104	433	7.94702	429	6.13155	297	7.37619	397	6.69877	364	10.2065	569	15.4203	939	13.3531	735	7.67989	390	5.53934	307	5.91489	331	0.000117124	1.30349	3.74588e-20	2.26944	1.12775e-07	1.49052	0.000562222
RHC10H1G2335.2.gene	11.9192	807	12.1332	642	12.052	816	13.0769	994	12.5506	764	12.4698	772	22.4336	1431	22.0354	1395	23.9287	1629	24.9779	1651	24.8983	1591	23.2207	1514	22.1988	1301	26.8458	1646	25.783	1755	17.8664	1319	21.2005	1611	21.3094	1407	15.0858	890	16.0209	1000	13.1904	883	0.909138	0.168649	1.69602e-09	1.09836	6.48616e-08	0.997613	5.58554e-05
RHC10H1G2340.2.gene	5.10215	133	5.30281	118	4.59058	117	1.41386	41	2.03358	47	2.45829	60	11.4045	260	10.5034	244	9.37998	233	2.27672	55	3.67995	90	2.95161	70	0.184714	4	0.328089	8	0.136866	4	10.2662	250	10.9953	293	10.3586	249	0.428011	10	0.70042	17	0.393293	10	0.0170879	-1.28171	0.000788114	1.12261	0.0577057	-0.858837	5.53461e-16
RHC10H1G2341.2.gene	9.84186	344	11.9001	352	10.2813	345	9.02431	336	12.0747	346	11.0315	359	9.65545	278	8.71488	257	10.1649	332	18.128	585	20.4037	658	21.3105	670	28.3383	787	21.8494	649	21.1167	656	17.578	559	15.2024	543	16.5706	518	29.5777	868	26.5447	808	26.8853	858	1	0.0168865	0.735004	-0.156573	0.000686629	0.792627	0.0011435
RHC10H1G2342.2.gene	5.99902	309	4.89591	215	6.75883	343	2.08829	119	1.42531	65	2.28035	109	1.64202	75	1.37192	64	0.807252	40	1.34761	64	1.35982	67	1.39849	66	1.37549	58	2.19895	103	1.85583	88	1.58352	77	1.41279	75	1.3479	65	2.78699	123	2.52505	122	2.73727	133	1.73807e-05	-1.55958	1.45726e-10	-2.12885	4.10088e-11	-2.20256	1.07867e-07
RHC10H1G2352.2.gene	5.83805	178	7.12436	186	5.95489	179	6.90715	233	5.6552	152	7.88526	223	9.93544	267	11.1339	304	10.7289	314	26.6782	745	25.8192	744	29.3547	814	20.2033	502	25.7278	712	22.7472	634	4.65862	134	5.48133	172	4.6173	131	7.77244	203	7.55539	215	6.55362	189	0.966183	0.155691	0.00962994	0.814165	3.16577e-18	1.99906	5.43763e-09
RHC10H1G2359.2.gene	24.0542	1463	17.6857	916	23.9564	1434	17.11	1150	11.3953	584	15.3584	869	10.0915	540	7.34972	402	9.1863	540	9.36177	524	8.56098	494	6.65972	367	5.04532	249	8.32908	464	10.1621	565	16.1426	924	20.6535	1288	17.9751	1012	13.7772	722	11.9824	680	11.4888	659	0.141077	-0.551157	3.02765e-08	-1.22977	3.54538e-11	-1.5251	3.20428e-10
RHC10H1G2360.2.gene	2.56806	120	3.30797	132	3.72427	171	3.07516	158	2.4177	99	2.58094	112	1.51953	63	1.07762	45	1.95035	88	1.44237	62	1.52521	68	1.77967	76	1.33482	51	1.84954	79	1.66058	71	1.31551	58	1.52539	73	1.24268	54	0.917481	37	1.08705	48	1.44546	64	0.968173	-0.210223	0.0229106	-1.00715	0.00793003	-1.11892	0.00961519
RHC10H1G2361.2.gene	8.71182	407	7.58775	303	9.37576	431	7.42088	382	4.56956	188	6.74457	293	2.91173	120	2.90866	122	1.91052	86	1.92225	83	3.29615	146	2.66026	113	0.888831	34	0.741942	32	0.84015	36	1.65936	73	1.42019	69	1.42105	62	2.23067	90	1.77326	78	1.72498	76	0.564962	-0.410961	1.7446e-08	-1.65986	5.59767e-10	-1.81022	3.61989e-23
RHC10H1G2363.2.gene	82.2636	3591	86.5745	3045	83.1927	3613	70.1835	3539	34.8079	2202	79.3692	3080	46.1955	1818	39.6032	1627	39.2675	1715	27.6442	1739	44.8271	1935	45.8164	1859	57.4381	1826	28.6785	1732	55.8112	2068	18.7898	1224	30.1386	1558	30.0567	1322	35.3213	1231	36.8967	1401	37.8438	1448	0.761528	-0.217785	3.07596e-07	-0.866798	2.33706e-08	-0.965365	1.00085e-05
RHC10H1G2381.2.gene	8.6307	915	8.18838	740	9.18427	956	6.96331	820	5.82549	541	5.93035	589	5.24975	491	4.96847	473	5.30659	535	9.62647	930	8.66133	872	6.72624	648	4.31703	392	6.4411	621	9.00993	874	2.48896	249	3.21742	352	2.92454	287	3.64842	335	4.21951	423	3.18666	320	0.293786	-0.421887	0.00179346	-0.677398	0.521215	-0.166871	0.040459
RHC10H1G2382.2.gene	33.4721	1991	30.9338	1556	31.3494	1803	33.0917	2112	32.8553	1708	25.2257	1757	29.991	1508	19.6166	1258	27.0687	1488	28.9387	1579	28.5511	1584	22.6486	1517	27.1761	1292	24.5351	1535	22.5328	1504	11.9913	697	13.2789	850	14.7757	793	13.7863	856	17.827	939	14.41	765	0.986816	0.0722855	0.360885	-0.207024	0.205264	-0.266493	0.109335
RHC10H1G2385.2.gene	61.5395	1025	75.2969	1069	54.2309	888	136.484	2504	153.736	2246	159.197	2459	160.432	2346	140.762	2098	148.113	2360	27.3783	418	30.5461	481	36.0336	546	54.1003	734	43.8533	663	36.5297	556	264.861	4145	208.537	3563	234.889	3626	174.073	2481	180.904	2809	205.83	3227	5.87743e-11	1.27859	1.57118e-14	1.29809	1.3713e-06	-1.13307	0.00635545
RHC10H1G2387.2.gene	88.8736	3255	83.0154	2592	73.7202	2654	77.5515	3130	79.3202	2549	78.1338	2655	45.2042	1455	44.9287	1474	46.1975	1620	37.3334	1253	38.9352	1347	38.8371	1293	34.5963	1033	35.5625	1182	37.2082	1246	43.8587	1510	41.561	1562	45.2366	1537	41.1069	1289	43.4691	1485	49.6396	1712	1	-0.0179531	6.66325e-06	-0.781764	3.59553e-12	-1.20282	8.62306e-11
RHC10H1G2392.2.gene	6.12475	616	4.26595	368	10.864	1170	26.4685	3180	11.3624	1070	11.8108	1164	29.0751	2649	26.6557	2471	26.7602	2743	13.5297	1318	15.0031	1474	13.7416	1316	13.4703	1125	18.5568	1797	18.5931	1812	42.1161	4181	31.147	3149	39.577	3939	25.4478	2247	22.7525	2229	22.9813	2278	0.366245	1.29783	2.44434e-23	2.01336	0.0253395	0.879013	0.0196268
RHC10H1G2398.2.gene	3.81105	445	4.39893	407	3.40468	362	4.79836	575	4.1739	405	4.65545	466	3.99228	377	3.94884	387	3.28065	362	2.65266	262	2.63467	272	2.07893	218	1.57247	140	1.50576	157	1.64081	174	0.506143	57	0.514226	63	0.615423	69	0.667132	68	0.606482	68	0.459808	48	0.803141	0.247551	0.985704	0.00851324	0.00568344	-0.776009	2.75211e-06
RHC10H1G2399.2.gene	67.9289	4879	57.4612	3598	59.9298	4214	89.8369	7145	47.5122	3065	54.9776	3546	51.7464	3289	48.7705	3127	57.116	3980	36.1346	2384	28.909	1994	36.3407	2301	11.1691	699	15.8672	1060	16.3672	1109	16.5808	1178	22.7304	1756	21.021	1435	18.7218	1173	16.288	1138	18.7665	1317	0.986158	0.0860415	0.465627	-0.165917	5.11118e-09	-0.995344	7.70389e-26
RHC10H1G2404.2.gene	0.698975	13	1.78849	27	0.74201	13	3.28187	63	5.39052	82	4.14682	67	6.71061	102	4.96773	77	7.31964	121	3.93702	62	4.7105	77	4.93079	77	15.0006	210	6.65476	104	6.97042	110	13.8807	224	8.20424	145	7.18996	115	5.26433	78	7.46396	120	7.8163	127	0.00147983	1.9884	8.1365e-08	2.56534	0.000243804	1.90112	0.00281779
RHC10H1G2405.2.gene	3.03468	108	3.49522	106	3.372	118	7.33582	287	8.27382	258	7.34854	242	14.5629	454	13.8068	439	13.1619	447	11.9818	389	12.0011	402	12.4663	402	10.6534	308	10.2311	330	8.07598	262	15.1085	504	15.0458	548	17.4361	574	8.47485	258	6.68885	222	7.86611	263	0.0011758	1.25467	2.30898e-14	2.12994	1.4976e-09	1.76384	0.00020988
RHC10H1G2413.2.gene	8.46752	659	11.1773	562	6.89162	565	20.0452	1889	13.9514	1041	16.239	1133	20.0174	1324	18.2163	1174	22.9813	1615	10.4943	812	12.308	858	12.9028	806	8.8721	535	6.09038	516	10.1358	674	22.3065	1462	14.7818	1231	22.138	1451	12.5547	782	10.671	863	14.3039	950	4.37439e-05	1.16576	5.31678e-13	1.31665	0.0897196	0.392241	0.675017
RHC10H1G2417.2.gene	6.07265	179	6.73606	170	6.11583	177	3.59181	117	3.93064	102	3.75231	103	2.81189	73	2.55362	68	2.96973	84	2.42831	66	1.22477	35	1.81285	49	1.36404	33	1.05799	29	0.971352	27	1.43103	40	1.54971	47	1.56229	43	1.17489	30	0.680571	19	1.5919	45	0.276353	-0.699267	0.00524486	-1.11298	1.63459e-06	-1.88798	1.33636e-09
RHC10H1G2425.2.gene	7.12298	141	7.84922	132	0.170561	4	9.56443	208	5.9725	104	6.07859	111	8.85549	153	7.26433	128	8.23872	156	2.83522	52	10.7752	201	12.3674	221	14.1656	228	15.9805	286	17.7067	319	10.904	202	11.1522	226	11.4235	209	12.576	212	10.2357	188	7.23973	135	0.867369	0.555883	0.304962	0.747994	0.569829	0.668604	0.001705
RHC10H1G2430.2.gene	411.204	15576	471.341	15382	361.442	13123	295.666	12086	395.82	13294	483.126	15872	273.939	8535	254.792	8621	266.284	9036	188.581	6188	181.231	6411	156.093	5347	394.776	11475	338.782	11014	210.165	7133	156.081	5255	118.531	4368	131.217	4371	192.402	5906	191.183	6806	207.447	6970	0.98704	-0.0732902	0.000382766	-0.640375	9.71672e-12	-1.38474	0.0217927
RHC10H1G2434.2.gene	1.13362	28	2.27475	47	2.33508	56	3.85261	103	3.74082	79	3.86443	87	5.5966	119	6.87645	148	4.8904	113	3.35436	74	2.59878	59	3.65235	80	5.07708	100	4.8532	106	4.51197	100	19.7611	447	22.5789	557	24.0537	537	8.26468	171	8.39348	189	10.3644	235	0.139558	1.02553	0.000117697	1.64331	0.271661	0.609223	0.0339233
RHC10H1G2437.2.gene	287.172	3646	285.789	3092	260.378	3249	245.256	3431	262.816	2927	285.63	3364	161.816	1804	166.965	1898	137.801	1675	131.499	1529	125.36	1503	162.501	1875	306.272	3169	260.773	3004	214.895	2494	268.501	3204	226.592	2952	254.656	2998	258.491	2810	297.904	3526	331.228	3959	1	-0.0246944	6.90279e-06	-0.769565	1.53969e-10	-1.10041	0.24316
RHC10H1G2443.2.gene	20.4067	2030	18.0593	1512	17.1888	1851	31.4686	3546	22.4059	2040	23.6322	2468	31.8851	2910	31.2118	3083	32.2752	3212	23.3284	2208	24.9838	2318	20.7542	2067	21.4432	1869	25.3384	2540	31.5468	2933	57.1183	5511	80.7849	8202	63.0255	5963	49.1629	4691	49.4289	4818	50.9671	4847	0.0135175	0.572417	1.46811e-07	0.897439	0.32979	0.218094	0.209102
RHC10H1G2449.2.gene	7.99101	327	10.6574	366	9.63732	377	34.5827	1757	33.2604	1352	34.5285	1462	43.1949	1685	44.6289	1738	42.657	1808	25.9447	1052	28.8312	1189	25.7436	1026	31.9543	1164	34.9825	1390	26.9856	1085	43.1947	1789	40.1402	1752	41.0344	1645	36.7965	1349	35.6084	1454	39.0059	1556	9.88711e-24	2.09046	3.52852e-39	2.39904	3.07678e-14	1.52142	6.42806e-12
RHC10H1G2456.2.gene	12.6206	247	11.7333	196	12.9865	250	11.8711	256	13.4342	231	16.3733	298	15.889	273	14.6561	257	15.0859	283	10.0672	181	11.3567	210	7.06562	126	12.0252	192	8.48825	151	10.6457	191	26.6181	490	27.8254	559	22.2767	405	27.9057	468	27.9954	511	27.5016	507	0.947834	0.205391	0.35147	0.355117	0.177674	-0.499774	0.252825
RHC10H1G2459.2.gene	65.7168	3826	55.7491	2741	67.6884	3804	66.2622	4233	44.3419	2321	52.1323	2822	36.0249	1872	33.7994	1757	35.6308	1992	36.6517	1992	39.52	2180	30.2603	1701	29.3645	1415	33.4375	1736	37.1303	2059	45.6601	2519	60.0246	3480	51.7853	2777	40.6056	2042	38.1507	2073	36.522	2043	0.923787	-0.152149	9.0301e-06	-0.755023	2.38531e-07	-0.890361	4.33381e-07
RHC10H1G2471.2.gene	8.24991	203	6.89377	145	7.67008	186	5.91015	160	11.9724	258	9.48464	217	8.63862	187	8.99144	198	9.11562	215	19.8552	447	21.4252	497	19.8577	444	18.2463	366	20.7534	463	17.4972	393	5.89674	137	4.37179	111	6.13566	140	11.5093	242	12.208	280	12.3585	286	0.927465	0.308229	0.513721	0.295215	1.22543e-06	1.30835	0.0008
RHC10H1G2472.2.gene	42.345	1420	43.1263	1223	39.0084	1294	48.8343	1799	42.5048	1245	47.8863	1481	61.505	1796	61.806	1840	60.4905	1942	55.6624	1717	56.1511	1784	61.4889	1863	63.314	1723	67.3389	2043	57.9989	1788	95.3201	2975	83.584	2884	89.6151	2763	65.5964	1867	69.5517	2150	69.09	2160	0.784702	0.200533	0.000653942	0.621521	0.0669335	0.368712	0.140665
RHC10H1G2473.2.gene	10.0605	413	3.4721	184	9.65572	371	35.1172	1248	21.8454	780	30.2943	935	18.7108	578	21.0068	691	36.8275	1581	8.19212	319	24.8271	841	16.2623	702	10.488	346	18.9909	521	11.9393	529	31.9104	1117	25.719	1020	29.6577	1072	22.9252	733	25.4393	908	30.3001	1040	2.25249e-12	1.63576	0.0578654	1.68141	0.18057	0.891906	0.25091
RHC10H1G2474.2.gene	23.0477	644	22.1279	539	16.884	468	17.2316	542	13.913	365	16.439	451	20.6729	529	21.8768	570	21.9287	609	7.08349	196	5.99721	160	7.95654	223	3.94661	111	1.50286	38	3.71636	114	30.2529	820	32.5515	974	28.6721	781	26.5999	664	26.0436	721	27.3399	764	0.752904	-0.284975	0.591254	0.16492	1.57777e-10	-1.5881	8.06479e-20
RHC10H1G2475.2.gene	0.756983	36	0.246171	4	0.746407	37	1.79292	97	0.923256	36	1.25719	54	0.726101	26	0.304166	6	1.07653	46	0.550822	23	0.438768	19	0.441863	19	1.8081	48	0.617169	26	0.501286	21	1.64609	72	2.20815	100	1.31787	57	0.489225	19	1.41399	62	1.59461	70	0.231091	1.30189	0.945124	0.171461	--	--	0.900572
RHC10H1G2476.2.gene	2.98346	83	4.2368	100	3.37674	92	3.28614	100	3.6414	89	2.732	70	7.65516	186	4.26783	106	4.97295	132	1.06207	27	1.45391	38	0.896054	23	0.261741	6	0.911317	23	0.842257	22	5.65151	147	5.57911	158	6.89802	177	3.96831	94	10.8349	279	5.74684	150	1	-0.0915713	0.0967231	0.733946	0.000365316	-1.7415	2.07751e-06
RHC10H1G2480.2.gene	504.375	38061	457.366	29144	481.055	36195	499.721	41483	448.484	29427	467.484	32567	292.309	19647	258.955	17763	260.534	18762	240.485	16607	213.689	15454	213.173	14858	247.16	14840	236.678	16447	269.074	18833	245.964	17342	286.056	22221	298.793	20943	219.133	14446	253.621	17939	244.241	17452	1	0.00731617	1.29165e-05	-0.753057	8.81372e-12	-1.21154	2.20635e-06
RHC10H1G2485.2.gene	26.3549	1961	21.9695	1342	24.6453	1775	31.8797	2473	28.6498	1854	27.7929	1878	47.9175	3088	46.2953	2961	40.978	2903	40.203	2610	37.9318	2682	38.3146	2531	38.5428	2286	41.5347	2647	46.9363	3062	49.9711	3350	54.0283	4067	53.2256	3508	37.0416	2256	38.2087	2536	33.1959	2292	0.483736	0.302089	2.98246e-08	0.951083	0.00313228	0.556258	0.0236792
RHC10H1G2486.2.gene	6.01327	193	7.42086	203	5.93359	187	3.96998	141	5.3454	151	5.43178	162	2.5152	71	2.43703	70	2.2748	70	2.25678	67	3.19606	97	2.90892	85	6.59085	173	5.75094	168	4.69922	138	3.51883	106	3.42473	113	4.82227	144	5.20297	143	4.09605	123	4.73657	143	0.799365	-0.342892	0.000364583	-1.35499	0.000464696	-1.31669	0.404897
RHC10H1G2487.2.gene	106.619	3128	115.178	2898	98.8641	2852	97.2404	3146	106.48	2755	106.345	2910	85.5868	2207	75.4079	1998	80.7612	2274	68.4315	1840	66.2337	1838	69.0477	1844	66.4074	1628	55.9112	1499	55.0194	1476	63.0249	1773	54.4783	1643	61.5129	1683	51.7031	1299	57.6743	1600	53.2993	1490	1	-0.00102343	0.0919969	-0.33967	1.69687e-05	-0.766685	1.52807e-06
RHC10H1G2488.2.gene	1.92471	100	1.71019	76	2.10783	107	1.32809	76	1.20591	55	0.879095	42	0.706861	32	0.588504	28	0.460765	23	0.570933	27	0.373036	19	0.893887	42	0.624926	27	1.3467	63	1.22887	58	0.911854	45	0.455139	25	0.910139	44	1.09511	49	0.747562	36	1.6152	79	0.468953	-0.708482	0.000872163	-1.63343	0.00024068	-1.74632	0.0486116
RHC10H1G2489.2.gene	4.8833	402	4.22597	295	4.20587	351	3.12768	283	2.51395	180	2.40937	184	1.21848	90	0.716106	61	0.924349	75	1.50824	115	1.2114	94	0.995183	74	2.26787	159	2.0348	152	2.55958	194	1.31387	102	1.17802	114	1.16913	93	1.50937	106	1.63182	125	1.55081	126	0.110191	-0.69873	2.33106e-11	-2.08462	1.29553e-10	-1.96094	0.000454729
RHC10H1G2495.2.gene	6.50164	337	4.86177	215	5.50517	280	2.86312	164	2.0783	95	3.23081	155	2.50325	114	2.91455	135	2.83738	141	2.9953	142	2.2008	108	1.86401	88	1.70391	72	2.17111	102	2.73862	130	1.12066	55	0.875582	47	1.02771	50	1.22322	55	1.07473	52	1.60062	78	0.0135089	-0.997754	0.00357015	-0.962325	2.39095e-05	-1.36522	1.47934e-05
RHC10H1G2504.2.gene	0.727251	34	0.640713	24	1.00543	46	1.82741	88	0.942369	41	0.682442	29	2.67127	95	2.49136	103	3.06711	139	4.88981	208	5.91766	256	5.41702	227	3.94089	146	3.64826	146	3.03946	125	1.20432	52	0.495882	24	0.792929	27	1.29374	51	1.73122	75	1.16304	53	0.773991	0.574987	5.74798e-05	1.82279	4.50619e-12	2.66835	5.96686e-05
RHC10H1G2515.2.gene	71.5069	2047	85.798	2077	79.2149	2241	185.388	5917	189.366	4817	197.577	5221	209.966	5250	207.381	5289	208.868	5678	135.041	3602	144.621	3948	153.09	3994	110.096	2532	100.279	2577	82.1935	2205	73.3878	2025	72.1826	2156	77.7476	2092	89.1102	2190	90.0029	2423	91.8106	2417	1.68388e-12	1.32955	1.3161e-19	1.46252	7.7481e-06	0.775753	0.789504
RHC10H1G2520.2.gene	17.1516	1222	17.4038	1088	21.7542	1518	20.6891	1666	14.338	927	16.7061	1098	35.0578	2192	38.4257	2489	36.8914	2505	52.752	3438	46.226	3166	39.9503	2572	24.3435	1390	37.7178	2461	51.4786	3351	26.5246	1783	34.1635	2489	28.8594	1905	19.5002	1233	17.3402	1149	18.3551	1224	0.998524	-0.065696	1.72671e-09	1.03087	1.37184e-10	1.18534	0.111468
RHC10H1G2522.2.gene	155.385	3703	162.937	3309	127.282	2981	110.488	2901	151.325	3164	151.137	3341	104.298	2183	105.437	2250	103.06	2350	70.0263	1527	72.9232	1641	80.3712	1741	152.144	2955	113.842	2462	96.1117	2093	78.5784	1760	59.7585	1462	64.1622	1418	84.2318	1719	93.6663	2081	83.5103	1875	0.983328	-0.0628711	0.018508	-0.443816	1.5253e-10	-1.10681	0.0471257
RHC10H1G2524.2.gene	15.8527	470	15.9071	405	15.3118	453	25.0464	816	28.045	704	25.5588	708	51.1114	1306	47.2744	1201	46.7227	1332	39.3697	1118	40.672	1117	40.7181	1091	43.0169	1002	47.7197	1261	48.0631	1300	46.5908	1275	50.1905	1495	46.444	1324	37.0862	906	31.6976	855	23.88	949	0.00786655	0.758986	1.88681e-18	1.65144	3.65133e-10	1.24733	5.42547e-08
RHC10H1G2526.2.gene	14.717	342	13.3598	265	14.2974	327	55.0931	1409	52.1728	1062	50.8898	1096	24.4304	498	22.777	474	24.1619	537	17.7464	378	22.3977	491	24.1187	509	36.5361	691	34.4297	725	31.2451	663	21.1468	462	16.7924	400	17.9204	386	22.6752	451	25.771	558	27.4508	600	1.45709e-18	1.94175	0.00157068	0.816192	0.083389	0.489292	0.000140309
RHC10H1G2531.2.gene	7.67955	357	6.56769	263	5.4325	244	5.52329	284	7.04941	291	6.91716	300	8.62893	357	8.40546	354	8.72379	394	6.44346	278	6.63771	295	6.07608	259	5.24408	201	3.87703	165	3.90007	161	4.94724	220	4.48358	210	4.65113	203	2.965	114	3.43699	150	3.60481	159	1	0.046159	0.130896	0.476918	0.750586	-0.129783	0.0231648
RHC10H1G2534.2.gene	6.45529	313	6.21441	257	7.1578	341	7.35012	392	9.25573	393	7.60762	342	6.75037	287	6.28904	273	7.13971	331	5.79042	257	5.14081	235	5.26255	232	5.36608	212	3.26273	144	3.25258	144	1.47501	68	0.965649	48	1.08818	49	0.404926	17	0.913276	42	0.872755	40	0.740598	0.331567	0.848631	0.08936	0.224378	-0.403981	0.0054283
RHC10H1G2536.2.gene	3.58799	303	3.99443	289	5.75069	454	7.99655	769	7.48917	595	7.18341	613	11.4371	904	11.6835	955	12.2515	1088	9.21463	780	10.3771	877	10.5251	842	8.1036	623	9.08961	759	8.77436	700	11.7715	1019	10.6745	952	9.97952	852	5.54356	410	5.544	495	5.98495	498	0.000946601	0.926404	1.48753e-15	1.61439	4.45512e-08	1.18198	0.00145071
RHC10H1G2537.2.gene	24.7191	242	17.0462	143	14.9607	144	11.4293	124	8.9011	77	10.5739	96	1.59183	14	2.86756	26	3.31516	32	6.70603	61	9.51112	88	9.86819	88	7.87558	63	6.39234	57	5.96403	54	7.04421	65	5.89089	60	10.9344	100	8.57337	72	7.9237	73	12.6443	117	0.149093	-0.826104	1.02047e-09	-2.75648	0.00143159	-1.22334	5.01674e-05
RHC10H1G2538.2.gene	3.17606	94	4.32724	109	4.47082	130	4.11416	134	2.49031	65	3.42197	94	2.08053	54	1.41316	38	2.47847	71	3.99618	109	3.20361	90	2.56861	69	2.38828	58	3.33465	90	2.75682	75	1.24414	35	1.35527	42	1.27746	36	1.69022	43	1.8492	51	2.57469	72	0.975986	-0.213181	0.0578053	-0.929713	0.448992	-0.400499	0.192247
RHC10H1G2540.2.gene	1.83346	113	2.86413	150	1.86861	113	0.848673	58	1.0681	58	1.25899	72	1.36935	74	0.629057	35	1.1309	67	1.58448	89	1.51902	88	1.51065	84	1.01042	51	0.683035	38	0.404159	23	1.14714	66	0.367547	24	0.804517	46	1.90413	100	0.960692	55	1.40362	81	0.105087	-0.996039	0.0317627	-1.00165	0.191072	-0.62677	8.63351e-05
RHC10H1G2541.2.gene	1.94072	122	3.28063	176	2.30122	142	2.1234	147	2.14431	119	2.36935	138	1.36651	76	1.05877	60	1.53381	93	1.75114	101	1.0363	62	0.921428	53	0	0	1.33027	76	0.89013	52	1.75482	104	0	0	1.78146	104	1.04257	56	1.29459	76	1.183	70	0.99117	-0.136043	0.0584362	-0.853468	0.0147247	-1.12784	0.00147304
RHC10H1G2542.2.gene	1.56667	76	1.57603	65	2.3794	114	3.24246	173	1.15772	50	1.64133	74	1.15379	50	1.35448	59	1.14567	54	0.887713	40	0.682529	32	0.510802	23	0.722466	29	0.740328	33	0.948761	42	1.39237	64	2.71662	135	1.8861	85	1.54528	65	0.904108	41	1.14224	53	0.983436	0.169116	0.365516	-0.516082	0.00237288	-1.49574	0.0088164
RHC10H1G2543.2.gene	34.0664	1362	27.6736	1098	30.8244	1389	38.8417	1933	32.9928	1331	36.2655	1564	22.8931	812	19.0794	790	23.6458	1044	12.7899	540	14.546	544	11.951	501	12.1012	459	16.7304	624	15.2107	637	27.4119	1200	35.4879	1467	29.2126	1253	26.7959	1064	25.5828	1112	26.7986	1179	0.387746	0.331019	0.0463422	-0.422219	9.94172e-13	-1.35353	6.32306e-08
RHC10H1G2545.2.gene	1.15592	61	0.90968	41	1.35313	70	1.34245	78	1.2051	56	1.25912	62	2.18643	101	2.58884	122	2.56297	129	2.60625	126	2.45027	122	2.95094	141	1.80077	77	1.92983	92	2.10846	102	3.23053	160	4.15288	224	3.91497	191	4.27645	192	3.71319	182	3.50939	174	0.982489	0.204164	0.00965662	1.16505	0.0126692	1.11633	0.369085
RHC10H1G2546.2.gene	1.18905	62	1.12643	51	1.71557	88	2.41509	139	2.12242	98	2.12179	103	5.15656	237	4.10134	192	4.25523	213	7.12822	341	6.83373	337	7.45941	354	4.90462	209	4.82202	229	5.71547	273	5.63522	277	7.05355	378	6.01028	291	4.08657	183	4.2698	208	4.70641	231	0.329107	0.765772	4.6598e-07	1.80595	1.26323e-12	2.29257	1.29847e-05
RHC10H1G2552.2.gene	19.8126	829	16.7293	595	19.2248	788	15.3959	708	14.3899	529	15.1572	586	12.2693	453	9.98643	374	11.5678	461	6.17969	237	4.94894	197	6.13978	234	12.1836	418	12.2809	466	11.4982	440	25.726	1012	25.0056	1073	24.7777	959	23.7067	852	24.7395	963	27.0942	1068	0.707402	-0.265915	0.00433108	-0.652627	1.76604e-15	-1.79371	0.00158499
RHC10H1G2556.2.gene	5.16622	233	3.99505	154	4.20108	187	3.85077	192	2.83694	113	3.38364	142	2.73121	109	3.09177	125	3.57386	155	4.57105	189	4.2145	180	4.51396	185	0.674224	25	0.894594	37	1.23936	52	0.635748	27	1.1159	52	0.575284	25	0.966895	38	0.915385	39	0.578664	25	0.803927	-0.360095	0.30682	-0.437003	0.795717	-0.117331	8.43541e-09
RHC10H1G2558.2.gene	8.18262	279	7.48303	208	6.31373	227	20.5076	844	14.9002	454	17.7508	578	110.84	3434	129.487	4013	123.176	4080	90.8668	2911	102.688	3344	96.688	3058	45.9023	1265	45.5155	1468	42.9904	1394	39.8401	1280	50.4849	1824	46.7457	1543	33.9884	984	30.5633	990	36.8165	1238	2.1752e-07	1.38228	6.38445e-113	4.13677	4.90321e-83	3.6319	1.43448e-23
RHC10H1G2563.2.gene	6.63868	239	6.04571	185	7.14958	253	28.1351	1113	21.6085	681	23.364	778	44.07	1390	41.7183	1341	43.9664	1511	43.5366	1432	45.2137	1533	41.4513	1352	38.7623	1134	43.7454	1425	41.9591	1377	33.4506	1129	34.8453	1284	34.6258	1153	15.3533	472	13.0121	436	13.7671	466	1.3636e-15	1.92282	1.78143e-45	2.77314	1.40802e-38	2.6013	2.77337e-23
RHC10H1G2568.2.gene	9.08042	592	6.44989	348	7.24224	468	5.71464	407	4.42538	245	4.51497	272	3.42391	191	2.61299	147	2.66835	178	3.61792	208	3.42748	210	3.35478	193	2.34643	121	4.20891	245	4.15284	238	3.642	217	5.3362	353	5.2732	323	3.64717	195	3.92691	242	4.28106	256	0.13686	-0.603377	1.25925e-06	-1.31186	9.26939e-07	-1.26642	9.25441e-06
RHC10H1G2570.2.gene	6.94962	514	6.47491	401	6.7245	496	4.06775	319	4.2352	266	4.69398	327	2.71937	147	3.02976	143	2.73812	181	1.66131	107	1.69781	94	1.62087	102	4.39168	199	4.18175	281	3.72847	248	4.32564	294	5.60858	416	5.32941	352	5.33219	338	4.53307	318	3.84713	247	0.110815	-0.610229	9.57681e-08	-1.46245	1.27272e-16	-2.29034	0.000403416
RHC10H1G2573.2.gene	71.5406	3902	72.3723	3366	84.3443	4495	37.4114	2209	32.4055	1527	36.176	1807	11.3607	516	11.6508	549	10.153	494	9.30477	438	10.5701	523	10.6925	515	9.45301	406	10.9058	518	12.667	532	19.9451	1001	23.8859	1281	22.6126	1119	23.8493	1078	25.1124	1254	24.7831	1237	3.83704e-08	-1.08233	1.00744e-59	-2.78921	2.08859e-66	-3.06891	2.37948e-45
RHC10H1G2574.2.gene	23.567	979	19.6724	685	21.5787	743	19.6865	738	18.6803	694	23.846	762	15.918	472	16.6975	515	16.4706	544	10.8377	346	8.36528	329	9.70616	318	9.11787	306	10.1279	339	10.821	355	11.3031	383	10.4539	380	10.5501	350	9.43201	312	9.13145	387	12.639	422	0.957977	-0.106407	0.0208835	-0.526763	3.54013e-10	-1.34762	9.76371e-08
RHC10H1G2584.2.gene	7.15662	191	8.91178	203	6.27402	165	9.48508	279	9.41255	220	11.1621	276	7.67775	180	7.3216	175	7.8649	201	3.91877	96	4.71252	119	4.06285	99	3.05459	67	4.42959	108	2.28247	56	1.52801	39	1.53595	42	1.48156	37	0.816244	19	1.16122	29	0.70775	18	0.496932	0.46948	0.835089	0.0973003	0.0174139	-0.924346	0.00078638
RHC10H1G2586.2.gene	18.552	1378	15.5421	980	18.3193	1335	15.8161	1293	14.1622	922	14.6722	1014	11.1207	725	9.69393	649	10.7365	768	12.489	853	12.8486	909	11.6842	793	14.2254	871	14.7118	987	14.8677	1011	7.76853	548	8.58308	658	8.67094	598	12.2166	770	10.4767	728	10.4303	731	0.85179	-0.183451	0.000754873	-0.657677	0.00204492	-0.600368	0.0716551
RHC10H1G2588.2.gene	70.9684	480	102.956	594	75.8355	505	64.7139	483	83.7299	497	71.9085	452	86.749	516	80.1892	486	86.6093	561	90.6951	562	91.6851	586	97.2309	598	76.5283	422	61.8478	380	56.8519	352	32.4898	207	27.3567	190	29.4591	185	28.4762	165	29.3899	186	32.6851	209	0.962639	-0.135791	0.767939	0.0859789	0.839291	0.0505269	0.0693277
RHC10H1G2590.2.gene	3.26956	571	3.40191	506	3.61446	620	3.20564	617	3.63117	556	3.09983	502	2.58246	396	2.82249	441	2.66078	445	7.62364	1219	7.23094	1192	6.39924	1015	7.26576	1034	8.28648	1313	10.7482	1715	5.0254	825	6.14902	1101	5.02015	813	8.57044	1281	6.99198	1138	7.53577	1239	1	-0.00483666	0.334805	-0.284234	2.05251e-06	0.93571	8.73902e-06
RHC10H1G2596.2.gene	5.66444	174	6.67689	175	7.15023	215	14.2412	480	9.49844	255	9.42512	268	13.0226	350	13.216	362	16.116	472	14.4073	404	14.4541	418	13.7068	381	11.0273	275	11.136	310	9.86875	276	16.2981	469	20.3664	640	17.1571	487	19.5876	513	16.498	471	22.2298	641	0.0340529	0.804515	2.33281e-05	1.18006	0.000324617	1.0116	0.209963
RHC10H1G2606.2.gene	2.81257	372	2.6804	302	2.91116	391	2.37941	346	2.34159	278	2.37594	290	1.81532	210	1.72741	205	1.83299	232	2.64749	320	2.15044	268	1.39024	167	2.12905	229	2.59681	312	3.25482	393	1.05052	133	1.55571	210	1.63935	202	1.20861	137	1.02489	136	1.13303	141	0.912658	-0.208061	0.0611316	-0.596115	0.0569688	-0.572473	0.45069
RHC10H1G2609.2.gene	0.76852	30	0.664027	22	0.774948	29	0.380356	16	1.01742	34	0.804057	29	0.839092	28	0.602372	21	0.450721	17	2.96827	103	2.35079	84	2.56612	89	4.40933	136	3.05921	105	2.73674	95	1.43781	52	0.631858	25	1.06045	38	1.13786	37	2.13617	76	2.1622	77	--	--	--	--	0.000577973	1.70056	0.000119723
RHC10H1G2617.2.gene	2.9788	148	1.97395	73	2.88023	142	4.01108	221	3.73363	163	3.67574	170	5.56383	245	4.06069	182	5.03167	242	3.75796	163	5.07624	231	4.59231	199	6.81187	279	5.12708	235	4.94987	228	5.94999	282	5.3793	279	4.86585	227	4.99139	215	6.23503	273	4.62165	219	0.37325	0.637026	0.00411212	1.02578	0.109279	0.654212	0.0182952
RHC10H1G2618.2.gene	3.00271	90	2.49542	74	1.70753	58	7.18561	272	8.44931	252	8.07259	258	9.25658	270	9.73385	285	9.68727	317	8.80301	242	6.40306	182	6.14446	187	11.0955	266	12.3217	340	10.5851	334	30.586	861	28.5516	890	31.6816	888	17.0792	441	17.3866	484	14.3898	451	9.3949e-07	1.83107	9.12307e-11	2.08822	0.000219128	1.38071	4.33131e-08
RHC10H1G2626.2.gene	50.9162	1909	51.4556	1649	51.3699	1886	60.7266	2511	56.3966	1863	57.3567	1999	84.1974	2819	76.785	2588	83.6685	3051	112.038	3876	119.659	4232	110.167	3803	77.7253	2432	101.026	3449	93.4791	3182	78.6223	2815	74.022	2824	82.351	2878	69.5004	2220	73.2439	2568	68.5655	2472	0.688329	0.230691	1.23307e-05	0.754237	8.40435e-10	1.05168	0.00762759
RHC10H1G2628.2.gene	1.18821	67	0.615898	30	1.27818	71	0.636907	40	0.102006	5	0.767502	40	0	0	0.184085	10	0.071557	4	0.059768	4	0	0	0	0	0.131769	6	0.299466	16	0.106191	6	0	0	0.068778	4	0.080195	5	0.075039	4	0.086376	5	0.338861	18	0.479688	-0.99286	1.17597e-06	-3.42947	1.05868e-10	-5.43492	2.05521e-05
RHC10H1G2629.2.gene	14.4294	456	10.8422	285	13.6118	426	15.0778	522	11.2799	306	14.2616	409	13.6401	378	11.1043	309	17.7254	529	16.1679	461	11.2872	336	12.7501	357	20.3254	506	20.0701	564	18.9968	541	21.3647	619	22.6203	734	22.5425	664	121.352	3237	133.101	3833	127.237	3698	0.987246	0.0905252	0.638708	0.183865	0.805951	-0.077136	0.298603
RHC10H1G2632.2.gene	274.276	6514	306.156	6173	258.59	6003	609.81	15761	698.444	14369	688.935	14980	997.079	20613	1016.92	21390	977.559	21931	729.158	15599	737.194	16435	801.033	17156	896.55	17178	766.785	16284	627.801	13536	582.943	12982	422.668	10189	488.04	10638	489.955	9888	536.276	11767	562.636	12590	5.54112e-11	1.28258	1.50596e-31	1.88894	1.54535e-14	1.31376	6.02792e-07
RHC10H1G2634.2.gene	4.89491	440	3.90487	299	3.91948	346	6.73598	666	6.66477	525	5.10101	425	8.60849	679	9.13355	734	8.74354	751	6.41419	527	6.50278	551	6.83618	558	5.72459	419	6.17889	503	5.39367	443	9.54429	805	8.54306	787	7.57881	631	3.59342	276	4.68191	392	4.07025	344	0.122385	0.58522	3.83738e-07	1.12489	0.0468158	0.524428	0.57491
RHC10H1G2636.2.gene	3.64915	187	3.73419	163	3.77117	190	3.28001	186	3.5597	160	3.77129	180	3.13502	141	2.77833	128	4.33974	213	5.37616	253	4.74405	230	4.95627	231	2.33293	98	2.63634	123	2.54368	120	0.492169	24	0.264367	14	0.736483	35	0.766445	34	0.907444	44	0.726009	35	1	-0.023013	0.94837	-0.0551117	0.410022	0.326481	0.0759886
RHC10H1G2638.2.gene	2.72291	453	2.91222	380	2.60245	389	2.72194	496	3.89032	519	3.02079	423	2.66645	360	2.46452	352	2.25455	348	1.83449	255	1.63818	256	1.45641	206	0.811573	111	0.777354	118	0.982967	150	0.409501	65	0.374509	65	0.419626	66	0.272718	39	0.336266	53	0.590717	92	0.834655	0.256584	0.842762	-0.0834452	0.0021593	-0.8487	1.45073e-08
RHC10H1G2650.2.gene	206.491	6446	211.577	5629	234.137	7183	148.991	5125	129.946	3559	130.802	3788	60.3696	1655	62.0239	1734	56.6841	1694	19.5074	558	18.7905	554	20.2475	575	11.8173	301	12.9063	366	12.4107	355	112.328	3296	105.295	3373	105.927	3066	120.343	3216	128.671	3745	123.609	3633	0.0064732	-0.626993	1.07887e-28	-1.79847	7.97454e-89	-3.58772	1.56588e-78
RHC10H1G2651.2.gene	22.7444	883	23.0217	762	22.3365	852	16.7022	715	18.5891	633	20.6487	744	15.8803	542	13.7433	478	14.6675	545	11.9845	426	12.0878	443	12.9529	457	12.5298	397	10.4834	370	9.64225	343	22.5233	822	18.8573	751	20.2968	731	23.3959	778	22.9485	831	23.4891	859	0.748276	-0.237875	0.0142911	-0.554252	3.00841e-06	-0.9899	5.8423e-07
RHC10H1G2652.2.gene	9.01722	263	11.9487	263	8.24078	216	6.30431	194	6.26046	141	6.43911	169	7.15426	166	6.89438	172	5.42599	147	4.31474	101	5.5237	134	6.59115	156	17.0119	355	12.8284	323	11.674	296	25.775	619	18.1568	495	22.496	575	24.1793	567	22.8662	579	29.1906	734	0.384993	-0.564169	0.192374	-0.498909	0.00319947	-1.01059	0.502063
RHC10H1G2654.2.gene	6.57754	153	5.23219	108	5.73743	133	5.3569	143	6.68174	137	8.24445	179	8.42727	168	9.36368	186	7.66206	167	7.85265	164	6.48192	143	7.2639	153	14.9867	275	11.3542	232	10.7343	224	17.852	382	18.3545	432	16.8882	372	15.7233	311	21.6599	464	20.9252	447	0.947121	0.253487	0.211003	0.53454	0.784633	0.155657	0.049834
RHC10H1G2671.2.gene	2.66807	371	2.35804	245	3.14664	362	2.25108	367	2.09223	276	2.23849	290	1.25153	120	0.962121	128	1.20474	177	0.751753	92	0.90236	100	1.22429	84	0.320611	42	0.304853	45	0.78055	67	0.431474	29	0.366477	29	0.323755	40	0.44619	50	0.797832	74	0.238486	36	0.998869	-0.0513926	0.000547604	-1.07775	1.30713e-09	-1.89093	1.65322e-14
RHC10H1G2675.2.gene	12.0131	739	11.4309	600	12.1399	734	11.5681	784	11.4968	621	10.7176	612	10.6546	576	11.7302	646	9.3919	553	30.7705	1733	31.8913	1852	31.008	1733	18.8878	947	21.3033	1189	23.0254	1295	11.214	649	12.3691	781	12.3284	703	15.6371	824	14.0733	807	13.6508	791	1	-0.030113	0.758058	-0.096369	1.86023e-12	1.28491	0.0168437
RHC10H1G2681.2.gene	0.858236	74	0.633414	47	0.460941	39	0.260592	25	0.451685	35	0.322344	26	1.8201	138	2.153	166	2.26615	187	2.13623	169	1.98897	162	3.05492	239	0.818209	58	1.28982	101	1.26585	100	2.24127	182	3.22864	286	2.64218	211	0.755477	56	0.426573	35	0.565917	46	0.431741	-0.847422	1.02311e-05	1.74146	6.16939e-06	1.76761	0.338145
RHC10H1G2683.2.gene	4.10495	400	2.55225	265	3.5215	421	2.08882	281	1.75924	188	2.11886	239	1.92045	204	1.82048	200	1.994	234	1.27729	144	1.72029	198	1.22403	136	0.764304	72	0.777779	85	0.952522	105	1.1013	125	1.68347	211	1.21121	138	1.40335	147	1.6116	182	0.938031	108	0.185308	-0.603615	0.0397115	-0.635907	1.4331e-05	-1.25132	1.37412e-10
RHC10H1G2688.2.gene	38.9468	1946	33.5026	1426	35.0359	1720	27.6573	1522	28.7872	1262	28.5165	1322	20.3221	892	21.6591	969	22.9967	1100	43.928	2009	37.9224	1788	33.5896	1525	11.9024	485	13.7955	626	10.4453	477	1.8469	87	2.00992	104	1.91358	89	6.69624	287	6.43261	300	6.88655	324	0.48411	-0.293174	0.000390724	-0.65839	0.972093	-0.00772966	2.24592e-15
RHC10H1G2689.2.gene	2.03843	101	1.75727	74	2.17996	106	0.987351	54	0.785217	34	1.27797	59	0.501764	22	0.463565	21	0.464231	22	1.12504	51	0.942118	44	1.38973	63	1.23534	50	1.42485	64	1.32628	60	1.04214	49	1.12664	58	1.19389	55	1.8174	77	1.99317	92	1.96628	92	0.220457	-0.921391	7.07628e-05	-1.98182	0.0641708	-0.894635	0.14414
RHC10H1G2700.2.gene	1.37741	88	1.26948	69	2.09285	106	0.784381	51	0.53409	30	0.633243	38	0.322384	18	0.345717	20	0.163721	10	0.206014	12	0.099421	6	0.204979	12	0.325991	17	0.360355	21	0.4292	25	0.293683	18	0.231356	16	0.336603	20	0.416065	23	0.754843	45	0.84905	51	0.0985929	-1.14571	7.76396e-06	-2.30944	1.61605e-09	-3.19398	4.91243e-05
RHC10H1G2705.2.gene	217.38	10316	233.907	9578	230.294	10658	130.296	6836	148.299	6229	141.283	6241	38.3124	1639	45.9962	1854	38.7883	1835	21.8047	1010	23.4565	1100	21.2143	978	29.8541	1106	22.88	1057	18.1527	825	49.1336	2314	46.8558	2377	44.8944	2080	64.7041	2746	64.0038	2975	70.746	3334	0.00406564	-0.648641	9.62208e-49	-2.40217	1.02378e-79	-3.38741	5.29241e-53
RHC10H1G2706.2.gene	15.8012	830	18.1487	813	14.2799	746	16.403	958	15.8671	734	18.2491	891	19.9797	934	21.5187	1011	21.9215	1102	20.9465	1021	22.4997	1113	23.4244	1119	22.825	989	29.9114	1427	31.2335	1521	31.3711	1558	25.587	1405	32.5123	1583	40.3133	1814	37.0908	1796	33.4301	1644	0.959959	0.113117	0.0260646	0.461132	0.0904526	0.360393	0.015465
RHC10H1G2710.2.gene	1.91993	104	1.96755	76	3.15027	123	9.28542	426	10.1744	375	13.1535	524	34.4352	1248	32.1594	1299	40.6742	1662	22.2339	887	25.9791	964	23.3038	810	26.3462	903	33.8181	1269	31.3881	1140	43.8504	1720	57.3069	2263	52.6439	1973	36.6367	1337	35.3423	1445	37.4306	1499	2.81047e-10	2.16042	5.2513e-76	3.92136	5.27357e-38	3.06698	5.69369e-36
RHC10H1G2711.2.gene	1.00837	64	0.887241	50	1.03139	64	1.61603	112	1.19451	68	2.14581	126	1.90611	109	1.65861	94	2.27307	141	2.03818	118	1.51509	91	1.606	94	2.5536	134	3.03625	179	2.19407	130	2.0905	128	1.92474	125	3.15243	188	2.10641	114	1.9925	118	2.96427	178	0.332331	0.790761	0.0178021	1.06846	0.166958	0.696642	0.00909567
RHC10H1G2715.2.gene	14.1807	1058	10.2976	657	14.9013	1088	23.9884	1979	14.9073	973	16.9002	1165	12.2039	796	10.6542	714	12.4129	882	6.14771	418	7.49237	527	6.64501	451	6.3004	381	10.1165	686	13.2902	904	21.8056	1516	30.8086	2368	25.7241	1782	24.1794	1548	20.1132	1389	19.914	1392	0.323401	0.546095	0.723844	-0.0948605	4.30557e-06	-1.06814	0.102471
RHC10H1G2721.2.gene	13.0482	539	12.2559	439	11.8743	490	9.22377	427	7.36202	275	7.82867	302	5.08658	188	4.49933	173	5.47712	208	12.8699	467	13.6574	533	13.5571	505	11.5502	383	13.8546	524	13.0244	493	5.52622	195	4.85147	209	4.74011	181	7.70255	263	8.03899	301	7.82076	303	0.201373	-0.552883	3.3673e-06	-1.24765	0.916636	-0.0398907	0.650757
RHC10H1G2748.2.gene	0.562521	7	0	0	0.224914	3	0	0	0	0	0	0	1.82497	19	2.18445	24	2.53131	29	2.47851	27	2.53452	29	2.03718	22	1.57336	16	1.47811	16	1.18502	13	5.53006	62	3.30708	41	5.59708	62	2.81912	29	3.56097	40	3.68317	41	--	--	--	--	--	--	--
RHC10H1G2753.2.gene	9.94113	127	8.03516	90	6.32688	78	5.24375	74	5.0413	58	5.50034	65	11.3441	137	11.9995	146	10.1247	143	47.2066	606	53.782	687	50.65	675	57.3774	631	50.5127	628	38.5611	473	6.54057	77	7.22104	90	7.58473	93	7.44427	86	6.58235	91	8.27863	97	0.63441	-0.570496	0.1396	0.655318	2.82824e-25	2.66429	3.30216e-13
RHC10H1G2759.2.gene	3.0268	357	3.53882	343	2.57912	306	2.94002	383	2.70367	283	3.03263	338	2.85829	302	2.85014	298	2.60109	302	7.90682	872	7.61708	826	6.22715	678	6.46136	625	7.76124	825	8.55248	914	3.82737	420	4.1627	505	3.81597	427	5.865	590	5.38131	590	5.3404	601	1	-0.00508686	0.943558	-0.0437483	1.06417e-07	1.1535	2.2854e-05
RHC10H1G2770.2.gene	0	0	0.069242	2	0	0	0.546354	16	0.905035	21	0.91011	23	8.00337	186	2.91021	69	5.84082	148	1.38296	34	2.10827	53	0.591888	15	0.766176	17	0.241688	6	0.812149	20	14.4021	357	13.4482	364	11.7282	287	4.08036	92	2.07955	52	7.34123	182	--	--	5.68631e-10	7.61367	--	--	--
RHC10H1G2771.2.gene	2.98712	28	0.547324	5	2.39826	22	5.99085	60	7.98992	64	11.7521	99	77.1314	614	7.95301	65	70.2995	610	2.35407	20	36.0508	309	39.4586	325	2.84524	21	2.12069	18	15.7871	131	259.896	2212	191.204	1777	151.092	1269	3.89964	31	41.9909	355	4.23961	37	0.00431944	2.10863	0.00561518	4.7116	--	--	--
RHC10H1G2773.2.gene	9.26688	381	9.21273	284	5.74439	208	6.54851	283	10.1904	383	9.9409	380	19.7871	637	19.5241	745	21.122	866	35.3005	1225	34.4368	1150	44.6591	1607	50.0088	1429	35.4621	1153	21.436	739	25.43	863	12.5095	477	16.7103	562	21.9874	732	25.046	933	21.5192	820	0.919179	0.302277	1.31797e-11	1.47971	6.30603e-11	2.11551	0.00299306
RHC10H1G2774.2.gene	13.6727	589	6.02526	286	5.39461	295	13.3875	648	4.81044	235	6.62602	342	7.89937	299	4.29588	214	10.9832	447	8.14445	330	5.52329	291	5.58016	283	7.76488	290	9.606	383	7.9736	312	4.77585	190	1.42623	82	2.36937	123	3.02611	145	5.03406	206	5.85986	239	1	0.0451289	0.832506	-0.158596	0.372381	-0.4287	0.512213
RHC10H1G2776.2.gene	0.284273	12	0.355104	13	0.177298	8	0.536161	25	0.325687	12	0.44399	18	0.883888	33	0.594977	23	0.627083	26	0.570184	22	0.89096	36	1.61159	62	1.72559	59	1.42987	55	0.858175	33	0.449987	18	0.394955	17	1.31732	52	0.467061	17	1.21756	48	1.70877	68	--	--	--	--	--	--	0.00136898
RHC10H1G2779.2.gene	3.35733	276	4.27449	299	3.43928	277	3.90781	353	4.30661	311	3.94646	301	2.86958	207	2.70303	200	1.937	152	2.68159	201	2.15238	168	2.13732	159	3.57987	239	2.2429	167	2.32753	175	1.85214	144	1.32938	112	1.79621	138	2.23817	157	2.20195	169	2.61842	203	0.940652	0.181594	0.174284	-0.490536	0.0178462	-0.778826	0.0763599
RHC10H1G2794.2.gene	0.275915	8	0.052435	2	0.163102	5	1.52332	48	0.508559	13	1.60114	42	1.25236	32	1.02714	26	0.478737	13	0.819252	22	0.249709	7	0.525642	14	0.143318	4	0.532301	14	0.24187	7	1.35187	36	1.5954	47	1.58262	42	0.408178	10	1.332	36	0.290532	8	--	--	--	--	--	--	--
RHC10H1G2795.2.gene	20.3981	1517	19.4528	1224	20.2647	1515	28.9454	2395	27.8212	1804	27.0507	1882	37.6918	2489	33.564	2253	31.403	2238	47.2337	3272	50.3065	3586	47.8828	3260	47.3963	2840	47.6525	3229	43.1636	2970	34.6596	2419	33.5258	2606	41.222	2878	38.6962	2454	36.5213	2514	37.8507	2626	0.0428989	0.522204	1.58014e-06	0.840736	9.32658e-12	1.17517	1.04936e-05
RHC10H1G2796.2.gene	22.6187	787	19.9367	569	18.5753	628	83.7044	3049	78.07	2254	77.7178	2373	196.468	5759	206.206	6050	200.089	6348	145.268	4452	167.705	5213	160.635	4864	81.5587	2120	90.4252	2797	86.3037	2690	110.192	3508	122.129	4218	124.771	3874	83.4863	2393	80.8677	2511	84.7537	2625	1.86314e-24	1.96046	4.15104e-84	3.31975	2.58653e-57	2.80054	5.98727e-17
RHC10H1G2797.2.gene	22.6411	383	26.0782	409	25.201	419	10.2384	190	13.1019	196	11.5626	181	3.66356	55	3.13763	48	3.14276	51	2.37645	37	2.34941	38	3.15514	50	0.804944	12	0.943572	15	0.83015	13	3.89458	62	3.5819	62	3.20604	51	4.59899	68	4.09471	65	5.77267	92	0.00103398	-1.08044	6.72336e-20	-2.8623	8.30025e-26	-3.35928	5.51057e-37
RHC10H1G2799.2.gene	17.7802	818	20.2917	796	18.1533	821	17.9658	911	16.6849	674	15.9674	682	19.3693	783	16.955	699	12.1496	535	12.0879	510	15.019	653	13.0629	546	6.72518	253	12.1043	506	11.8729	500	6.63955	287	8.65637	409	6.90587	295	7.24492	286	9.44248	405	6.92437	300	0.975687	-0.107159	0.632956	-0.147612	0.00755038	-0.595556	4.21062e-05
RHC10H1G2800.2.gene	1.81888	27	1.56992	19	3.81129	58	5.96238	100	3.3837	45	4.70274	68	3.53024	48	4.96304	68	4.20989	62	4.41287	63	8.16712	118	7.52156	104	2.25343	28	7.93907	110	7.68587	107	0.962188	14	2.66778	42	5.03048	72	12.5811	165	4.16098	59	10.3765	148	0.204506	1.03116	0.130343	0.91636	0.00897056	1.39704	0.237896
RHC10H1G2802.2.gene	13.8946	789	14.5064	702	12.2885	608	13.5749	850	17.9301	894	18.9718	1000	9.37542	468	13.8342	704	12.9375	704	10.8556	565	13.3633	717	7.99082	413	10.5218	487	9.80594	506	9.61676	500	6.61426	353	4.8043	280	7.85195	414	7.46227	328	9.01766	478	11.0803	593	0.343542	0.409292	0.921422	-0.0510168	0.187696	-0.39634	0.0341787
RHC10H1G2804.2.gene	22.3571	1092	21.7206	900	20.6339	972	21.0889	1107	12.321	539	18.1788	813	13.2758	553	15.3991	656	13.1573	602	16.8354	742	18.4503	841	15.6003	693	7.32389	296	10.0096	441	9.01769	399	16.6667	757	19.6744	955	18.4922	824	18.8042	782	17.0051	766	17.1905	799	0.687734	-0.286915	0.00542209	-0.588203	0.0328189	-0.459134	1.45007e-09
RHC10H1G2805.2.gene	12.8614	539	11.932	425	12.0278	488	16.315	808	15.4161	577	15.0419	608	17.8666	731	19.1963	797	21.7006	954	24.5866	1154	26.7091	1301	24.858	1116	19.2387	678	19.4591	778	18.2038	732	19.9116	772	18.9423	800	19.6187	751	20.662	730	20.6827	796	19.337	757	0.24467	0.460312	2.24917e-05	0.892363	4.12822e-10	1.2231	0.104466
RHC10H1G2814.2.gene	13.0018	1054	12.7513	885	13.4205	1073	15.7598	1413	13.7358	984	14.6912	1113	5.57019	397	6.47551	474	6.08167	473	2.50944	188	2.95264	227	3.06234	229	2.62092	170	3.19347	238	2.98259	224	12.285	936	12.219	1016	12.0019	906	11.2811	786	10.9165	829	10.7492	826	0.753936	0.222676	2.89214e-07	-1.04282	2.29962e-27	-2.30054	1.0068e-20
RHC10H1G2817.2.gene	2.91426	240	2.50882	176	2.29682	186	2.54965	232	2.32429	168	2.68341	205	1.96596	143	1.03908	77	2.09569	166	2.09479	158	2.01425	157	1.66539	125	2.63438	177	2.11397	158	2.15337	162	1.01825	79	1.25329	106	1.25442	96	2.18379	154	2.23698	172	1.32909	103	1	0.0166383	0.204652	-0.525803	0.176053	-0.526453	0.408846
RHC10H1G2818.2.gene	7.03053	214	5.56972	145	7.83364	234	2.69047	91	2.16564	58	2.61083	74	0.847732	23	0.888256	25	1.7058	50	0.273744	8	0.211121	7	0.253579	7	0.296314	8	0.095297	3	0	0	2.58656	74	2.21647	70	1.92681	55	1.807	48	2.16708	62	1.48768	43	0.00126349	-1.40131	4.03768e-10	-2.48357	1.5067e-24	-4.81578	8.41273e-27
RHC10H1G2821.2.gene	7.54791	187	7.91169	167	7.41816	185	2.05024	64	2.64363	61	3.08318	80	1.05514	26	1.4435	33	1.75342	48	0.908225	24	0.085517	3	0.513434	14	0	0	0.195499	5	0.078764	3	2.32053	62	2.67691	76	3.07368	80	3.16839	75	2.4987	65	2.56845	69	0.00224217	-1.37149	3.79427e-08	-2.22656	1.52469e-17	-3.78478	2.14925e-26
RHC10H1G2824.2.gene	10.3658	709	10.4397	605	11.4114	740	8.96659	671	9.85105	588	10.5094	653	9.50166	576	9.67618	577	8.76512	564	10.2544	646	12.1141	751	11.7419	728	9.2867	520	7.56706	451	6.80143	412	4.24191	270	4.77213	306	5.28802	323	4.65039	259	4.67769	280	5.1561	340	0.97913	-0.0859773	0.663289	-0.134645	0.940845	-0.0266695	0.0152236
RHC10H1G2825.2.gene	9.79725	472	9.65559	403	8.10406	395	6.82329	365	9.77022	409	10.4027	459	8.00516	343	6.82486	299	6.98699	330	5.78372	264	5.22869	240	5.9629	275	4.68895	182	3.76587	166	4.23945	184	1.30334	64	1.41954	76	1.40722	68	0.485836	23	1.63935	78	0.759306	37	1	-0.0125033	0.437711	-0.26664	0.00407352	-0.78246	1.03874e-05
RHC10H1G2826.2.gene	0.772503	100	0.783035	86	0.412163	52	0.754836	107	0.533446	60	0.705575	84	0.515132	58	0.519102	60	0.49874	62	2.65514	264	1.21987	148	1.66882	195	1.78488	187	1.79092	209	2.85767	278	1.09534	132	1.02048	135	0.611413	73	1.52796	168	1.99931	206	0.865734	105	1	0.0579006	0.67458	-0.291451	0.00502042	1.26798	0.000473354
RHC10H1G2834.2.gene	9.33973	571	8.75684	474	6.92329	467	7.30691	489	6.09473	324	8.15546	466	2.24657	134	2.25221	133	2.81144	165	4.17722	235	3.03323	174	3.21432	178	13.7953	691	10.2884	575	8.38023	470	5.13981	295	5.36778	365	4.83562	282	7.00678	405	10.5559	602	10.4191	594	0.84536	-0.239585	3.87349e-10	-1.69225	1.56683e-08	-1.44201	0.836022
RHC10H1G2835.2.gene	26.742	1380	22.674	997	29.7653	1505	15.1123	865	13.4735	603	15.3807	735	8.34849	386	9.05147	422	8.71686	430	6.5537	309	5.32465	258	6.35348	299	7.40833	309	8.68131	402	9.21381	438	19.1147	916	24.5334	1298	22.6388	1065	20.4805	878	18.3267	871	17.3169	820	0.000600786	-0.805287	1.48753e-15	-1.51851	1.53223e-28	-2.22918	2.79637e-15
RHC10H1G2843.2.gene	1.6407	130	1.27863	78	1.71771	140	1.34993	122	1.7718	124	1.26043	89	2.76587	171	2.67784	172	2.57728	179	5.76156	374	6.40057	471	5.50202	382	3.23327	197	3.33486	229	4.02779	285	0.960897	71	0.609731	53	0.986948	70	1.16843	77	1.07339	82	1.22679	76	1	-0.0185028	0.0775763	0.7239	1.75611e-09	1.75702	0.0207253
RHC10H1G2848.2.gene	18.7242	414	20.4092	384	23.4131	508	68.7926	1672	61.8183	1197	62.7019	1283	34.7839	674	34.9375	690	32.9626	696	24.5436	496	25.9216	540	28.8322	578	45.234	814	50.994	1021	44.0924	889	71.3149	1479	62.1474	1407	62.9518	1288	68.2221	1289	70.8437	1458	69.6611	1447	2.66628e-15	1.66954	0.000582215	0.778892	0.43426	0.22964	0.000238621
RHC10H1G2858.2.gene	656.134	28757	657.766	24630	647.712	27772	543.384	26127	559.746	21507	551.286	22404	239.812	9215	243.649	9547	236.022	9930	232.462	9316	220.085	9036	216.596	8658	59.457	2147	64.9065	2592	72.6123	2906	295.182	12231	319.385	14270	301.755	12207	373.152	14057	376.544	15446	366.208	15066	0.807562	-0.202365	3.10983e-17	-1.37978	2.35488e-21	-1.66425	3.1692e-50
RHC10H1G2879.2.gene	0.805071	47	1.0708	53	0.762517	43	0.730543	47	0.730618	37	0.853063	46	0.057582	3	0.510952	27	0.264457	15	0.252606	14	0.451263	25	0.499018	26	0.206375	10	0.38039	20	0.254526	14	0.305908	17	0.105813	7	0.206722	11	0.425503	21	0.115815	7	0.430581	24	0.996944	-0.141941	0.0154325	-1.56307	0.0391911	-1.23012	0.00388606
RHC10H1G2903.2.gene	0	0	0.069242	2	0	0	1.66824	49	3.59436	84	2.42789	60	8.27818	192	15.4283	364	9.94531	251	1.52428	37	0.725751	19	1.76842	43	0.942998	21	1.31617	32	0.967596	24	20.9849	520	16.7293	452	22.7279	555	4.6149	105	8.54445	210	7.6952	191	3.22878e-09	6.48727	7.12052e-19	8.62105	--	--	--
RHC10H1G2904.2.gene	0	0	0.358473	4	0	0	1.61137	20	0.299117	3	1.70039	18	11.5996	112	19.2837	189	9.78972	103	5.74428	58	4.10847	43	7.30307	73	5.65185	51	6.09723	61	0	0	38.1579	392	30.5723	343	42.5982	432	7.0948	67	6.52793	67	10.265	106	--	--	3.47441e-12	6.62957	1.1344e-12	5.21328	--
RHC10H1G2931.2.gene	4.25232	129	4.01155	104	1.65549	50	4.1729	140	3.48173	93	4.07994	115	5.21043	139	6.71951	183	4.38262	128	2.83756	79	5.27585	151	4.69478	130	6.66971	165	5.22698	144	5.38179	149	7.70083	220	6.53572	204	7.30834	206	6.04564	157	6.01446	170	7.77532	222	0.914531	0.288935	0.0848478	0.788145	0.687881	0.259064	0.236488
RHC10H1G2936.2.gene	0.093765	2	0.815218	9	0.710758	9	1.20582	18	2.3714	27	1.67906	20	4.89832	56	5.46849	63	5.0825	63	13.483	159	15.173	184	13.8201	161	17.3113	181	14.4583	168	9.15346	108	0.199805	3	0.27727	4	0.220964	3	0.48343	6	0.390236	5	0.416878	6	--	--	7.36235e-08	3.26196	4.2625e-20	4.53386	1.0939e-11
RHC10H1G2937.2.gene	7.89914	284	7.22862	222	8.91999	315	35.8758	1419	28.3389	893	29.9991	999	58.1246	1833	55.8439	1795	57.6527	1981	56.1008	1845	56.6867	1921	54.9945	1794	51.4309	1505	56.9945	1857	52.1338	1711	46.3122	1563	46.5831	1716	45.2615	1507	21.1192	650	19.0917	640	18.9202	640	3.7572e-19	2.01076	3.37182e-54	2.89851	2.77382e-45	2.68901	6.60876e-27
RHC10H1G2942.2.gene	0.535654	28	1.1541	50	0.746751	38	1.76447	99	1.58114	70	1.71322	81	1.90863	85	2.31333	105	2.02064	98	1.18044	55	1.78932	86	1.84673	85	1.41819	59	1.15442	53	1.0666	50	1.249	60	0.810847	42	0.873191	41	1.38204	60	1.26335	60	1.50391	72	0.114678	1.07696	0.00256242	1.39983	0.0975218	0.852168	0.626314
RHC10H2G0002.2.gene	0	0	1.07813	50	0.835916	45	0.754967	46	0.846002	41	1.18716	60	2.08877	100	1.40728	69	1.84422	84	1.56306	78	1.95869	101	1.53099	76	0.96738	43	1.10449	55	1.47734	74	0.110724	6	0.538577	30	0.399301	21	0.897588	42	0.847546	40	0.828374	39	0.868887	0.588426	0.00694407	1.47042	0.0169292	1.28075	0.418663
RHC10H2G0010.2.gene	9.8464	657	9.63497	548	9.39422	616	10.7615	791	9.79709	574	9.6779	599	16.478	966	13.6482	815	15.5489	993	16.5387	1011	12.7549	804	17.241	1045	1.20173	66	0.379609	23	1.22938	75	5.71306	359	4.69011	321	5.75064	356	5.52765	316	7.05992	440	5.34999	336	0.966688	0.111131	0.00042355	0.727169	0.00700212	0.578305	7.86323e-31
RHC10H2G0011.2.gene	6.61619	164	5.52501	114	4.81864	116	7.35761	198	6.9386	149	5.48923	123	5.73924	123	6.02631	133	5.37964	126	6.29304	142	7.15027	164	8.63055	191	9.40373	185	5.83584	128	7.64006	168	12.725	290	9.78049	246	14.2647	319	6.75444	140	4.84509	120	6.86453	157	0.927102	0.259463	0.909627	0.0839014	0.591796	0.265861	0.764947
RHC10H2G0012.2.gene	394.326	11049	287.204	6930	246.787	6810	391.927	11937	469.455	10684	286.76	7467	369.998	9078	378.01	9567	410.576	10058	386.764	9063	394.329	9529	245.295	6256	233.415	5531	186.446	4836	240.424	6091	108.256	2963	88.7933	2600	161.362	3832	236.305	5177	157.954	4158	158.844	4362	0.809503	0.298064	0.140957	0.34125	0.869071	-0.0675183	0.0241974
RHC10H2G0013.2.gene	10.087	555	10.3294	459	11.1493	593	9.02999	530	9.80046	462	9.9752	498	11.757	538	9.86263	469	8.85767	466	5.50892	279	5.80379	307	3.37283	170	7.73904	328	7.27984	375	6.97719	330	9.12684	475	12.8101	678	11.5984	563	7.96526	368	8.63031	413	7.26872	355	0.980111	-0.0907539	0.996393	0.00178018	2.32018e-06	-1.1666	0.0116582
RHC10H2G0014.2.gene	87.6675	10106	78.6082	7391	84.7996	9629	59.429	7462	52.1713	5105	52.1925	5179	12.2878	1153	10.4172	901	10.9997	1072	0.441471	50	0.60079	68	0.668684	72	0.365391	36	0.385375	43	0.442911	47	105.063	10958	93.5678	11052	96.3297	10088	96.4008	9257	98.2536	10108	95.2257	9999	0.00979582	-0.608465	3.71206e-72	-2.98873	1.232e-237	-7.2264	6.29981e-172
RHC10H2G0015.2.gene	0.425572	38	0.183153	14	0.15885	14	0.590936	58	0.416315	33	0.423389	35	2.24759	175	1.99142	159	2.03575	173	2.48622	202	1.38908	117	1.9202	155	1.69494	123	1.40816	114	2.13067	173	0.726933	61	0.903113	83	0.92605	77	0.591855	45	0.326327	27	0.577709	49	0.468071	0.947497	3.3221e-13	3.09403	3.3061e-08	2.80166	2.3296e-07
RHC10H2G0016.2.gene	1.65611	57	1.88753	59	1.47919	52	0.605821	25	0.468906	16	0.69615	23	15.0352	440	15.4953	471	16.4046	525	20.6469	624	22.4051	725	27.7854	736	7.62925	218	10.1027	308	10.2138	311	6.77967	219	7.7314	264	6.48955	201	2.39345	74	2.23445	73	1.82954	59	0.0829825	-1.40289	7.78152e-28	3.20246	6.12521e-40	3.54583	5.8888e-09
RHC10H2G0025.2.gene	17.4475	915	15.7531	705	18.777	968	19.7888	1144	16.1985	746	18.9232	921	21.7363	1002	19.2687	905	19.8014	994	15.493	744	18.1941	901	15.4504	737	17.0661	730	22.0221	1048	21.5231	1032	37.578	1853	34.7967	1873	33.9876	1653	27.6439	1242	26.5681	1300	28.6436	1415	0.951873	0.12336	0.226858	0.292218	0.441822	-0.191935	0.988838
RHC10H2G0026.2.gene	3.59966	128	4.65067	141	3.90195	137	2.40708	95	2.66402	83	1.45365	48	1.17777	37	1.51682	49	1.15418	40	1.31769	43	1.00527	34	0.871045	29	3.11053	90	3.50548	113	3.4197	111	3.86492	129	3.93372	144	3.88863	128	6.75025	206	4.83964	161	4.10138	138	0.205045	-0.852696	0.000297119	-1.57593	3.03711e-06	-2.02634	0.358094
RHC10H2G0027.2.gene	0.14578	16	0.138924	13	0.085456	9	0.252242	30	0.079617	8	0.220406	22	0.063881	6	0.336387	32	0.441761	45	0.399882	39	0.149378	15	0.399086	39	0.293336	26	0.410392	40	0.699578	68	0.666699	67	0.612503	67	0.704583	70	0.407704	38	0.638908	64	0.666565	67	--	--	--	--	--	--	0.0171018
RHC10H2G0029.2.gene	0.836386	30	0.349647	13	0.667611	24	2.94172	122	2.30562	74	2.65106	85	1.45343	44	0.73782	23	1.57967	55	0.950976	32	0.971379	47	1.27557	42	1.21732	51	2.72933	86	1.67935	58	1.23791	43	0.664958	26	1.24322	41	1.6874	48	3.53926	116	0.749438	36	0.000222585	2.08702	--	--	0.238354	0.802782	0.0160614
RHC10H2G0040.2.gene	7.54638	368	8.05092	335	8.07617	385	12.887	696	9.98991	428	11.3441	513	14.7032	633	15.3466	670	17.0687	793	5.65547	256	5.64746	261	5.51845	245	5.46174	220	5.90854	263	5.99608	272	18.6784	857	20.6845	1034	19.0917	860	13.0492	545	12.8896	585	13.1877	609	0.105199	0.580039	1.6389e-06	1.06061	0.0468818	-0.592829	0.0640445
RHC10H2G0042.2.gene	21.5844	645	23.35	587	18.6052	496	9.57328	296	11.4069	300	10.0729	255	5.33568	127	6.66636	149	7.00086	214	11.0477	303	10.373	290	9.41601	234	22.3124	448	12.1286	329	10.1697	295	6.97764	146	4.28844	128	4.86589	144	10.6107	231	6.77531	221	8.49895	236	0.000471236	-1.00759	3.16095e-11	-1.71571	1.92075e-06	-1.14857	0.00760899
RHC10H2G0045.2.gene	14.413	593	13.7726	483	13.4016	542	15.7802	715	15.0769	544	16.6986	637	25.051	905	24.8718	916	27.0441	1064	35.1661	1324	38.0179	1475	37.1911	1389	34.4078	1153	36.5472	1364	38.2226	1436	21.6202	836	22.8101	962	20.7971	793	19.9045	701	17.8837	686	21.843	846	0.807795	0.237734	2.06795e-06	0.95368	6.58988e-12	1.29631	6.99776e-07
RHC10H2G0047.2.gene	0.754289	49	1.6315	90	1.15265	74	1.03513	74	1.40623	80	1.06063	64	1.02879	59	0.929245	54	1.36038	85	1.64227	98	2.02379	124	1.53206	91	1.32894	71	0.987575	58	0.974372	58	0	0	0	0	0	0	0.121223	8	0.359909	22	0.317124	23	1	0.0265053	0.996393	-0.0267389	0.355786	0.443834	0.678702
RHC10H2G0048.2.gene	0.358895	40	0.293639	34	0.438325	56	0.695532	85	0.348093	37	0.383307	33	0.668739	60	0.525238	60	0.501561	56	0.224602	29	0.441854	34	0.310211	40	0.041107	3	0.046814	6	0.149392	20	0.152893	16	0.181287	15	0.068534	5	0.204769	16	0.198914	18	0	0	0.968476	0.218059	0.384047	0.567369	0.55775	-0.404224	0.000464768
RHC10H2G0050.2.gene	0.092117	3	0	0	0.572466	19	0	0	1.75544	51	2.74224	83	0	0	0.99656	30	1.09319	35	0.842164	26	1.575	49	0	0	1.62858	44	1.33649	40	1.17037	35	0	0	0.605077	21	0.05612	2	1.39569	39	0	0	0	0	--	--	--	--	--	--	0.000651256
RHC10H2G0051.2.gene	17.7851	180	25.3591	219	19.668	196	10.372	116	13.3498	119	15.1239	142	4.35253	39	5.4847	50	5.55016	54	3.73947	35	4.26036	41	6.04212	56	10.5167	87	10.394	96	7.88919	73	14.7652	141	12.4796	130	15.6482	147	16.9737	147	16.2605	154	18.5928	177	0.299433	-0.646919	3.70717e-07	-1.95701	4.71465e-09	-2.26224	0.00101027
RHC10H2G0065.2.gene	2.70824	267	3.68711	207	4.16546	287	2.09955	166	3.00433	169	2.43115	148	1.08836	76	1.87916	113	2.14471	140	1.68006	138	1.49887	106	2.3283	133	2.45798	129	3.3135	203	2.06802	154	1.34184	108	1.80029	142	1.68362	137	2.15326	124	1.18171	88	1.43874	110	0.229393	-0.627571	0.00149366	-1.09265	0.00118833	-1.08085	0.0488701
RHC10H2G0084.2.gene	1.23536	135	2.54688	90	2.58957	131	2.28884	126	1.59366	69	2.2239	107	3.12761	150	1.83351	69	0	0	3.73457	160	1.79779	110	0.498326	50	3.43461	139	1.50798	146	4.62518	192	0.213914	11	2.63326	139	0.551502	56	1.13872	51	0	0	0.035867	4	0.95818	-0.23386	0.625052	-0.526641	0.73181	-0.223006	0.568748
RHC10H2G0086.2.gene	2.91741	575	2.64652	429	2.82316	501	5.06714	293	2.33654	391	0.765366	141	0.986752	158	0.600216	108	1.1186	204	1.57765	253	1.01414	186	0.68549	124	2.21906	353	3.34325	575	2.03697	364	3.33614	589	1.01696	184	1.78738	326	0.713699	112	2.21182	408	2.40651	436	0.0997782	-0.831473	6.66027e-09	-1.56359	5.54706e-09	-1.49253	0.341057
RHC10H2G0089.2.gene	27.4653	2002	28.9309	1797	29.0735	2082	24.6579	1980	28.3255	1811	24.2794	1641	14.7954	948	20.1839	1317	16.2183	1132	5.35397	358	5.68558	392	6.01961	399	6.52163	388	5.20947	345	8.76296	585	28.3569	1942	31.6072	2363	27.8901	1885	28.4352	1774	32.7241	2223	32.3088	2217	0.960411	-0.100829	0.000225921	-0.671334	1.88422e-39	-2.4334	5.68276e-24
RHC10H2G0091.2.gene	13.8632	473	11.0007	359	12.6717	436	9.15862	340	9.4666	278	11.2274	350	6.79189	216	7.04057	239	8.11927	275	5.29486	175	5.19142	179	4.90711	150	14.4627	404	11.4216	350	10.7061	350	5.5608	178	5.50541	186	5.82827	176	8.05889	251	8.22883	291	7.22073	251	0.562994	-0.370201	0.0211976	-0.674612	2.65083e-07	-1.4041	0.40298
RHC10H2G0092.2.gene	1.91062	90	3.02348	122	1.55683	67	1.8626	98	2.37404	100	2.58648	113	3.64773	154	3.93814	170	3.94321	182	6.08701	267	11.1747	452	13.3995	507	12.4161	421	12.0964	452	5.37889	233	5.744	224	2.27234	110	3.13238	139	8.1536	312	6.30982	284	8.07264	308	0.983214	0.153283	0.0121427	0.947348	5.06973e-05	2.0295	0.00107393
RHC10H2G0098.2.gene	1.90688	65	1.70055	50	2.78217	93	1.94794	73	1.88827	57	1.61502	51	1.44027	43	0.677305	21	0.956304	32	0.947032	30	1.07651	35	0.995417	31	0.277928	8	0.595749	19	1.83893	58	0.555202	18	0.862644	31	0.636093	21	0.836312	25	0.500926	16	1.08081	35	0.982679	-0.186136	0.0811504	-0.981628	0.0241345	-1.18194	0.0345605
RHC10H2G0099.2.gene	38.5168	1696	36.4005	1366	36.8005	1592	20.9298	1015	19.0145	735	22.2171	908	8.99642	348	9.84366	388	9.15806	386	11.8001	476	10.239	426	11.6592	467	10.8878	391	12.0872	483	12.5847	507	11.9851	496	11.2401	508	12.6911	518	13.0228	491	11.7382	482	13.9206	577	0.000417346	-0.800397	3.15542e-25	-1.92921	3.94137e-23	-1.8383	4.37584e-16
RHC10H2G0105.2.gene	15.6997	598	15.8619	515	16.4857	618	7.41966	312	6.82031	228	8.75315	310	3.16551	106	3.40416	117	3.52774	129	6.39736	224	7.17598	258	6.85433	238	11.1714	347	9.55783	331	10.2518	357	7.49949	269	9.59402	375	9.77547	346	13.9322	455	12.3088	438	12.8799	462	0.000450068	-1.01715	1.60021e-16	-2.1793	2.56918e-08	-1.34235	0.00296037
RHC10H2G0110.2.gene	0.692897	54	0.995889	65	0.844355	70	0.663877	66	0.668806	49	0.737183	56	2.0903	164	1.54736	126	1.65093	133	2.43726	195	1.98331	153	2.9229	250	3.42073	225	2.62793	203	1.59705	131	5.06782	403	3.83829	341	4.43323	374	4.27133	293	3.65625	282	4.13955	322	0.995983	-0.151528	0.00194646	1.27437	4.53557e-05	1.57817	0.00248978
RHC10H2G0113.2.gene	3.64828	97	3.42545	73	2.60876	67	3.25899	95	2.79625	64	2.69827	67	1.2577	30	0.853847	22	0.563335	15	1.02653	27	0.639055	15	0.520587	14	0.463892	13	0.814144	20	0.357747	12	0.252994	11	0.264631	12	0.367119	9	0.375858	10	0.354917	9	0.27161	7	1	-0.0708932	0.00128339	-1.68558	2.5797e-05	-2.15586	7.09603e-06
RHC10H2G0115.2.gene	2.73087	264	3.26756	277	3.40606	317	6.1251	659	5.64839	487	5.23953	464	4.9576	412	4.92434	442	5.82588	541	4.57521	404	3.7835	352	3.91656	349	5.31285	419	4.07275	367	4.34786	395	7.41445	671	6.56179	647	6.31626	569	6.71403	538	6.51615	569	6.53334	587	0.00278352	0.901942	0.00201051	0.809915	0.383104	0.282075	0.352782
RHC10H2G0119.2.gene	1647.41	64900	1850.03	61795	1703.16	65452	1856.59	79965	2036.56	70191	2095.77	76038	1933.31	66275	1966.82	68646	1922.19	71665	1175.95	42111	1201.91	44298	1235.63	43884	481.82	15449	448.484	15980	404.944	14545	702.604	26105	624.59	25284	686.53	25141	792.324	26793	845.732	30993	873.376	32279	0.7465	0.2462	0.316606	0.219994	0.000956863	-0.641963	1.16891e-18
RHC10H2G0120.2.gene	44.3851	1489	38.1036	1089	47.2119	1568	37.5966	1410	36.6593	1116	40.0053	1286	31.993	1001	28.5073	863	34.2028	1092	15.8181	499	20.3044	678	15.0666	480	25.3236	721	23.7104	733	28.585	879	36.8319	1178	35.3836	1266	35.8319	1169	33.1647	999	42.6279	1364	34.6653	1147	0.958219	-0.102516	0.0845418	-0.361344	8.15303e-14	-1.39471	6.89415e-05
RHC10H2G0121.2.gene	9.34805	1049	8.54972	825	9.80293	1072	11.3241	1430	10.5517	1035	11.6287	1158	14.6081	1405	13.4757	1326	13.2662	1444	15.9283	1656	17.6332	1785	14.2687	1474	17.1626	1580	19.0031	1928	18.4834	1858	18.343	1909	17.2031	1972	19.0434	1907	22.4777	2092	20.9417	2197	20.5194	2181	0.513598	0.30615	0.00112216	0.628586	0.00046823	0.66498	0.00134103
RHC10H2G0122.2.gene	25.9679	532	38.6446	669	33.4347	644	40.8014	809	49.6546	744	43.4565	773	77.8876	1329	78.6303	1379	75.5565	1397	73.46	1244	82.2732	1373	89.4616	1562	124.279	2049	98.3039	1667	65.7702	1221	89.8211	1660	61.8261	1184	78.6703	1454	72.9212	1245	69.7599	1207	75.2815	1540	0.494123	0.336233	5.70529e-12	1.25868	2.04171e-08	1.08821	0.00588266
RHC10H2G0124.2.gene	129.305	2530	95.6351	1595	128.885	2478	106.944	2305	67.7978	1164	160.245	2908	44.8781	771	127.933	2241	104.781	1962	53.1415	952	21.7173	402	81.2294	1444	48.8107	779	38.5682	685	63.3357	1133	53.3675	982	9.13523	184	16.0027	291	77.047	1291	66.5921	1215	24.5776	453	1	-0.0340723	0.64774	-0.27992	0.000641692	-1.28879	2.79113e-09
RHC10H2G0126.2.gene	4.5182	57	3.3307	36	3.69044	46	2.18311	31	3.20873	36	2.87857	34	1.5874	18	1.65755	19	2.60636	32	2.28979	27	3.18219	38	2.98649	34	4.69876	48	3.43188	39	3.18913	37	0.582217	7	0.88912	12	1.28637	15	1.81701	20	5.39947	63	3.12266	37	0.891486	-0.41659	0.191116	-0.891721	0.385103	-0.555561	0.742237
RHC10H2G0128.2.gene	45.4906	4194	42.3229	3325	48.1932	4367	36.8226	3741	39.7215	3213	38.4205	3286	24.2001	1960	25.5126	2106	24.9129	2199	11.6352	983	11.9739	1043	11.1319	933	15.065	1132	16.0271	1341	18.8298	1587	45.5162	3944	46.1749	4368	45.9353	3927	43.3914	3425	42.4158	3646	41.0475	3563	0.764709	-0.197216	2.21506e-06	-0.799124	7.2492e-34	-2.07884	8.61952e-15
RHC10H2G0133.2.gene	53.635	793	43.8459	553	45.8467	666	35.184	573	41.078	533	40.5692	557	17.6402	229	0	0	22.2606	315	25.9833	352	32.6434	456	36.4433	490	48.429	584	45.5292	611	23.1547	313	23.1653	322	19.2467	292	20.9924	288	26.2178	332	29.8369	412	27.2319	379	0.734905	-0.247855	1.41895e-05	-1.78555	0.00206288	-0.700452	0.12991
RHC10H2G0147.2.gene	6.11454	412	5.33512	307	7.11541	471	6.10026	453	4.10289	243	6.49344	406	5.27318	311	5.18069	311	3.91476	250	12.2205	747	8.76865	557	11.0793	678	11.2133	616	12.4785	754	16.875	1023	11.8602	751	14.1192	970	14.131	874	8.8499	511	7.74828	487	7.45314	473	0.984454	-0.109373	0.333207	-0.311706	0.0052761	0.67104	0.00136457
RHC10H2G0150.2.gene	44.5233	1169	54.5352	1075	36.2727	877	42.2944	1154	42.252	973	37.0863	853	23.4217	495	28.466	588	25.6421	621	12.7914	314	13.6471	336	13.6504	292	31.1487	686	28.8833	731	26.6556	634	8.19297	181	8.48151	224	9.20957	216	13.8646	308	14.1506	320	16.5374	387	0.994594	-0.0658899	0.000526042	-0.762809	1.69147e-13	-1.81415	0.00490356
RHC10H2G0156.2.gene	16.8701	425	17.8329	383	13.6354	338	11.3756	316	20.6522	456	14.583	341	10.2527	227	10.9331	247	12.3947	299	10.1041	234	8.74582	208	11.549	264	17.578	360	11.834	271	11.2252	259	8.60592	204	4.17532	109	6.74896	159	9.3526	203	6.54624	154	9.60294	228	1	-0.00534091	0.168497	-0.458412	0.00635861	-0.778835	0.179268
RHC10H2G0160.2.gene	4.19388	485	4.12005	392	3.95323	447	1.29487	168	1.51766	151	1.76351	179	1.27505	124	1.09699	109	1.17948	117	1.47942	138	1.84413	119	2.4021	142	1.54106	128	1.61754	155	2.27819	217	1.5636	152	1.26371	141	1.31852	135	2.03157	187	2.10332	216	0.997357	85	5.2653e-06	-1.38946	2.49065e-10	-1.7954	4.89746e-11	-1.80299	7.70391e-07
RHC10H2G0165.2.gene	27.6926	2236	27.5569	1715	27.025	2161	27.5671	2469	20.6657	1490	20.449	1575	16.1574	1169	22.7914	1491	21.5962	1515	17.5673	1186	12.6979	985	15.1827	1014	17.1976	1029	22.5817	1494	20.9381	1569	24.8227	1708	25.5962	2135	23.7222	1800	35.6848	2231	34.9816	2377	23.7696	1848	0.928948	-0.150129	0.0269879	-0.426166	1.15528e-08	-1.01092	0.00331539
RHC10H2G0166.2.gene	1.96707	80	1.91789	67	1.87656	75	1.98665	89	1.10859	40	1.42884	54	0.662416	24	0.739852	27	1.41237	55	0.956657	36	1.51732	58	1.0362	39	0.995104	33	0.840812	31	0.64387	24	1.45694	56	1.19564	50	1.36047	52	2.48969	87	1.56045	59	2.02542	78	0.956623	-0.305749	0.0908146	-0.966386	0.127029	-0.82006	0.00953189
RHC10H2G0173.2.gene	14.8789	229	11.6949	165	14.4062	220	6.37116	126	8.52602	111	7.84401	119	2.81788	43	5.71386	80	3.7774	65	4.52289	61	3.88439	61	4.59104	60	5.1727	70	4.81153	65	4.22807	57	5.04499	69	3.52211	54	4.28478	58	5.24561	69	6.01831	87	8.33543	123	0.149086	-0.762392	2.07511e-05	-1.57908	8.84564e-07	-1.82267	8.93127e-06
RHC10H2G0179.2.gene	5.58915	464	7.45431	418	5.37117	461	6.12028	616	5.44405	351	5.1823	411	7.73592	625	12.494	742	8.49063	742	12.7294	1079	12.0457	1064	11.4362	1024	12.552	1311	17.0527	1434	12.9536	1153	13.6879	926	12.9281	1138	9.46281	864	15.8019	1052	14.233	978	15.3781	1100	1	0.0211076	0.00058764	0.768501	7.99471e-09	1.15857	1.77665e-09
RHC10H2G0180.2.gene	0.660953	33	0.896392	38	0.67627	33	0.632307	35	0.284477	13	0.604335	28	0.716321	32	0.422221	19	0.865477	41	0.361572	17	0.529588	25	0.63225	29	0.591771	24	0.093874	5	0.371963	17	0.358263	17	0.423004	22	0.328153	16	0.212999	9	0.35359	17	0.142072	7	0.925538	-0.493021	0.970955	-0.0833775	0.3696	-0.64128	0.0632845
RHC10H2G0189.2.gene	141.241	6503	147.194	5704	135.027	6124	78.5178	4011	90.5003	3662	96.4731	4135	67.6968	2687	63.856	2609	65.1	2874	382.888	16387	376.941	16723	370.226	15697	103.114	3922	90.4012	3917	89.5737	3865	25.2508	1113	24.271	1199	22.534	995	67.7152	2692	73.5171	3114	73.1217	3154	0.00554925	-0.617054	1.75481e-10	-1.04782	7.02178e-15	1.33388	0.00099709
RHC10H2G0192.2.gene	3.60761	168	4.48084	178	4.27472	195	2.4719	127	3.43581	140	3.69185	159	1.96245	80	2.00835	84	2.52211	113	2.2364	96	1.87705	83	1.93446	82	2.19763	84	2.12459	90	1.65404	71	2.30073	101	2.0268	97	2.56383	111	3.36453	134	2.91787	127	2.44134	107	0.832177	-0.321093	0.0341657	-0.860626	0.00328519	-1.13571	0.00275916
RHC10H2G0193.2.gene	4.63542	135	4.73907	122	5.11297	145	3.40586	108	4.34879	113	4.54037	121	2.61167	78	2.53482	67	2.9836	81	1.81475	50	1.95783	59	1.46898	41	1.98435	48	1.64156	45	0.878926	25	4.20927	116	3.7151	112	4.41826	126	3.73672	95	5.02618	137	4.90506	132	0.955059	-0.207108	0.123634	-0.712859	0.000438686	-1.50355	5.22036e-05
RHC10H2G0195.2.gene	8.22272	790	8.19252	674	7.61357	716	7.00917	733	9.26934	782	8.65793	765	7.21539	593	6.94094	619	5.46522	495	5.20502	437	3.78595	340	5.98012	482	4.73139	384	6.67008	559	5.65509	457	4.4824	420	3.70843	365	4.05414	362	4.26174	364	3.73031	347	4.1726	371	0.989319	0.0906998	0.402677	-0.226653	8.83881e-05	-0.865878	0.00617533
RHC10H2G0198.2.gene	2.03571	111	3.65379	96	2.18362	108	2.63697	171	4.93727	112	1.98641	101	11.7313	305	3.57839	192	4.37369	242	9.20956	258	4.75936	270	3.49339	186	7.93945	177	3.24129	178	3.54224	193	3.58386	198	2.89306	181	9.18608	247	2.38065	122	4.88215	147	6.2311	170	0.916572	0.275469	6.51188e-05	1.35277	0.00174369	1.10005	0.127515
RHC10H2G0202.2.gene	11.9145	417	7.0938	216	8.96068	313	11.2762	449	6.80133	216	9.01558	299	26.3526	828	29.7501	942	30.9991	1058	26.732	862	26.2272	891	24.0955	795	24.4215	745	33.2225	1114	34.234	1106	37.8078	1273	45.2472	1621	46.0512	1523	26.3558	825	28.7785	979	22.9765	781	1	0.0260549	1.50175e-16	1.71762	3.64791e-10	1.37222	9.84592e-10
RHC10H2G0203.2.gene	11.6916	639	9.24073	429	9.85436	526	10.6735	646	12.6639	605	9.26886	474	10.7078	505	10.4106	526	12.3138	652	12.3802	610	8.42067	520	12.2699	616	9.78406	434	8.55947	438	9.52593	479	9.24296	507	9.47382	518	9.88508	514	6.3126	296	5.24526	276	3.35698	187	0.966183	0.137692	0.51547	0.203608	0.875641	0.0663103	0.301114
RHC10H2G0208.2.gene	9.45153	438	8.71176	341	7.36658	336	7.99645	400	6.01956	249	7.52669	318	3.1347	129	3.2782	138	3.12299	143	0.433793	22	1.27747	57	0.951346	48	0.999778	38	1.04169	53	0.714492	37	7.69777	329	7.98071	367	6.92486	293	4.71316	190	3.50047	151	5.44642	240	0.926628	-0.20889	8.5153e-06	-1.32187	8.8506e-23	-3.21277	1.05573e-19
RHC10H2G0211.2.gene	9.15306	724	9.29195	637	9.44607	718	11.2576	961	11.4279	743	10.9701	785	13.1435	929	12.5209	876	13.3649	981	18.5583	1224	15.0049	1102	14.6971	1046	19.8873	1239	21.4678	1549	18.5688	1374	19.5096	1336	18.0731	1419	15.9997	1148	18.3112	1231	23.9899	1550	22.6617	1487	0.695145	0.264818	0.010806	0.541027	0.00219761	0.619838	0.000197888
RHC10H2G0223.2.gene	19.8904	855	23.6489	866	21.2598	899	20.7985	984	22.1914	836	23.776	948	27.8757	1052	27.1132	1043	24.1042	991	44.8545	1763	45.7246	1853	46.7732	1825	51.0409	1787	53.0141	2065	52.9165	2075	33.404	1348	32.16	1417	34.4196	1371	46.8732	1723	45.7313	1831	48.93	1979	0.981395	0.0863601	0.10818	0.352239	7.57818e-08	0.970265	2.21048e-06
RHC10H2G0244.2.gene	13.7516	1408	11.7974	1027	13.7957	1388	15.1594	1708	10.5639	948	12.345	1174	10.3725	930	10.1287	934	9.38855	922	8.62192	815	9.69319	940	8.26892	775	5.4631	462	8.44777	795	9.69239	911	4.1348	405	5.99345	637	6.02818	580	5.20528	463	4.4447	426	4.74003	462	1	-0.0035193	0.127947	-0.326092	0.000528471	-0.666119	0.000104346
RHC10H2G0246.2.gene	37.8343	1684	34.7427	1338	33.9682	1519	30.3656	1492	32.635	1274	32.7595	1377	18.195	726	17.0263	686	19.0691	831	16.98	700	16.4489	708	17.9252	745	30.8829	1127	29.4276	1206	24.1677	1002	12.5823	538	10.7968	493	10.9988	463	16.2064	630	17.6731	749	15.1062	646	0.944088	-0.115993	1.3979e-06	-0.897352	3.23259e-10	-1.1501	0.0256694
RHC10H2G0253.2.gene	34.6463	913	28.001	638	44.5639	1169	27.098	837	27.8994	664	47.8047	1190	49.097	1308	52.0527	1334	76.4894	2049	70.5894	1865	80.3009	2109	128.42	3170	109.072	2370	91.92	2180	67.8441	1728	38.9791	1045	44.3371	1264	35.7072	926	58.7949	1340	62.8842	1596	32.9442	852	1	0.0187096	0.00496473	0.909659	0.00361692	1.3347	0.000824175
RHC10H2G0259.2.gene	2.40073	137	2.43656	118	2.99295	168	1.94041	122	2.26827	114	3.14745	166	0.887619	45	0.854844	44	1.5266	84	1.47578	77	1.10543	60	1.70699	89	1.31371	61	1.46338	76	1.56231	82	0.465673	25	0.674351	40	1.34245	71	1.74946	86	0.836938	45	1.44858	78	1	-0.0440259	0.00665776	-1.18263	0.0203749	-0.973062	0.0214868
RHC10H2G0274.2.gene	3.16623	126	1.77198	59	3.40783	128	17.3975	726	17.1812	579	15.3906	547	27.1141	910	22.419	773	26.4418	956	5.58167	202	7	254	6.59197	226	4.80622	162	6.77286	234	4.48889	165	28.7532	1038	35.2413	1374	32.1202	1155	21.7586	713	21.4483	752	20.7386	727	2.02546e-20	2.59794	5.71659e-43	3.22184	0.00366208	1.07283	0.101413
RHC10H2G0281.2.gene	10.6944	248	11.9913	237	12.0116	273	16.7194	426	16.0407	326	19.5277	419	42.7022	867	44.5334	921	42.5617	941	41.082	869	45.9643	1003	43.762	919	75.8217	1428	70.8017	1485	64.0333	1352	104.728	2274	98.57	2337	102.489	2196	88.9482	1759	87.554	1886	79.1183	1721	0.133675	0.634023	1.10088e-20	1.96516	3.84559e-17	1.79948	3.02836e-23
RHC10H2G0285.2.gene	4.33042	71	5.66474	79	2.98723	48	3.22686	59	4.8083	69	2.43511	37	3.35504	49	3.79894	56	3.3664	53	3.91814	59	3.06344	48	2.54835	38	2.02865	28	3.63837	54	3.46834	52	2.32263	36	0.738622	13	3.1587	48	0.896195	13	1.31701	21	0.85268	14	0.964045	-0.258326	0.78901	-0.224271	0.371914	-0.548005	0.28724
RHC10H2G0286.2.gene	4.88064	194	3.96118	135	4.02145	158	3.31288	146	2.13985	75	1.97111	73	1.76602	62	3.54036	126	1.77831	68	3.26284	119	2.9811	112	3.12765	113	2.41864	79	2.65639	96	2.27436	83	2.2532	85	2.21466	91	1.32166	49	2.03129	70	2.56834	96	2.12821	80	0.281618	-0.747076	0.0543807	-0.790404	0.170277	-0.570144	0.0195024
RHC10H2G0287.2.gene	7.14241	449	6.94305	379	7.32033	447	5.87524	394	6.12528	330	4.84101	280	4.26515	243	3.10452	192	2.96793	185	6.52559	423	5.23617	317	4.96472	280	5.17119	310	6.56365	392	8.16088	475	2.00043	129	2.87308	206	2.24596	137	3.71045	206	3.69391	227	3.17881	187	0.667119	-0.336225	0.00124218	-0.912693	0.170296	-0.397903	0.56716
RHC10H2G0290.2.gene	44.1739	474	59.5911	545	41.9574	442	45.5457	538	67.5753	636	61.0424	607	59.5393	561	60.061	577	58.8583	604	41.6571	409	39.3397	398	47.6333	464	43.3042	379	29.1852	284	22.6674	223	19.6573	198	16.4036	181	13.5427	135	29.1791	268	31.6004	316	28.4185	287	0.771306	0.302506	0.159769	0.357585	0.339736	-0.292437	0.0249127
RHC10H2G0297.2.gene	0.099446	5	0.066413	3	0.3462	17	0.167065	10	0	0	0.150519	7	0.343804	16	0.225794	11	0.342252	17	0.780612	36	0.937741	45	0.809502	37	0.219758	9	0.881138	40	1.12735	52	0.434171	21	0.614946	32	0.544146	26	0.260075	12	0.589284	28	0.366479	18	--	--	--	--	0.00065784	2.19229	--
RHC10H2G0301.2.gene	0.129144	7	0.058616	3	0.164269	9	0.202382	12	0.067266	3	0.371475	18	0.343999	16	0.351087	16	0.444323	22	0.695417	32	0.655181	31	0.626903	29	0.284085	12	0.914096	42	0.703514	33	0.20891	10	0.107101	6	0.462856	22	0.202586	9	0.310728	15	0.021221	1	--	--	--	--	0.00117601	2.23087	--
RHC10H2G0306.2.gene	3.37663	108	2.96106	81	3.96692	124	1.98021	70	2.18139	61	1.79892	53	1.40003	40	1.14661	33	1.55881	48	1.11678	33	0.880368	27	1.64865	48	1.7583	46	1.60652	47	1.48447	44	0.603082	18	1.30117	43	0.993651	30	1.05478	29	1.15749	35	0.520529	16	0.364824	-0.746763	0.0091509	-1.24758	0.000508703	-1.59662	0.00976058
RHC10H2G0307.2.gene	2.87012	166	3.45526	170	4.50188	256	34.5431	2194	22.9597	1162	27.461	1469	14.2561	722	13.3295	688	12.5404	692	3.81132	202	3.04897	166	2.97263	156	4.71831	222	5.74989	301	3.11711	165	19.3843	1051	18.8487	1115	19.3131	1033	13.2955	657	10.2975	554	9.44444	513	8.23192e-19	3.00922	3.80556e-17	1.95016	0.567201	-0.252968	0.85596
RHC10H2G0323.2.gene	21.2355	812	21.4857	700	20.7316	756	11.8881	466	15.3686	484	16.2177	526	9.26505	317	10.3842	339	9.99275	343	3.71672	126	3.25705	120	5.94923	190	1.84145	58	1.40051	50	1.59293	56	20.3737	681	16.3219	636	14.835	500	13.3445	418	13.5304	463	15.0617	519	0.0494222	-0.593789	1.89919e-06	-1.06316	1.16035e-25	-2.45185	2.68432e-39
RHC10H2G0326.2.gene	2.19697	97	4.09209	154	2.12598	92	3.02969	147	2.29785	89	3.12731	128	0.679682	27	0.777702	31	0.999976	43	0.733682	30	0.641373	27	0.64463	26	0.720884	26	1.25102	50	1.07479	44	0.410645	17	0.259463	12	0.221048	10	1.30986	50	1.03751	43	0.543838	23	0.997556	0.0478608	0.0118455	-1.68784	0.00146503	-2.15829	0.0134694
RHC10H2G0327.2.gene	1.59871	197	1.85981	196	1.92363	233	1.6505	224	1.28794	140	1.63092	187	1.25707	136	1.43361	158	0.862824	102	1.18303	134	1.15609	135	1.2041	135	0.818223	83	1.12939	127	0.807188	91	0.242718	29	0.219757	28	0.237575	28	0.089678	10	0.330273	38	0.131714	16	0.963815	-0.191639	0.175809	-0.53401	0.0570625	-0.712446	0.0034383
RHC10H2G0329.2.gene	3.48859	510	2.80288	344	3.38691	499	2.83592	459	2.83669	341	3.06477	391	2.2974	281	2.87048	364	2.51349	345	1.61943	223	1.57505	223	1.33019	178	2.1743	249	2.341	310	2.55776	341	3.31643	453	3.28791	499	2.95306	401	3.85888	481	3.59679	473	3.38515	465	0.934882	-0.167198	0.301362	-0.318955	6.41293e-06	-1.18352	0.0269123
RHC10H2G0337.2.gene	0	0	0	0	0	0	0	0	0.115744	3	0	0	0.268543	6	0.13086	3	0.369611	9	2.01492	46	1.34354	32	1.91522	43	0.19297	4	0.440606	10	0.0534	2	0	0	0	0	0	0	0	0	0	0	0	0	--	--	--	--	5.00775e-13	Inf	--
RHC10H2G0339.2.gene	7.54015	352	5.91603	236	5.34144	247	6.18016	321	3.44187	156	7.70218	335	6.17872	255	5.02593	232	4.26695	210	8.35727	358	7.39312	327	3.14177	147	3.5282	135	2.90159	136	6.64551	285	2.78006	126	2.13077	103	2.2736	100	3.52057	141	2.78766	123	4.89449	216	1	-0.0387632	0.763232	-0.126817	0.900623	-0.0802058	0.0908415
RHC10H2G0341.2.gene	5.78209	96	5.80907	82	5.72513	94	4.28125	79	5.15058	75	4.55205	70	2.39716	35	0.804813	12	1.56035	25	0.854365	13	0.96599	16	0.475014	8	1.21245	17	0.658794	10	0.666068	11	0.39512	7	0	0	0.116651	2	0.879417	13	1.50521	24	0.838763	14	0.947121	-0.261678	0.000358981	-1.79624	1.06979e-08	-2.96098	8.18996e-08
RHC10H2G0344.2.gene	6.73179	243	5.57578	201	5.12767	169	27.3729	1059	30.1679	956	32.6498	1072	33.077	1029	34.8331	1105	28.4595	974	14.137	424	9.93777	394	13.9072	431	15.5898	434	15.3832	501	12.5119	397	36.9951	1234	36.6663	1338	35.764	1229	8.35163	256	7.30377	248	6.03404	206	6.2015e-24	2.34743	5.08758e-32	2.46317	0.000637586	0.947931	0.00131652
RHC10H2G0346.2.gene	11.0687	607	13.1271	614	11.1189	600	14.1682	856	14.1291	680	13.4516	685	17.901	863	19.8344	974	19.9436	1047	12.6934	638	12.2444	634	14.3419	715	15.5274	694	13.7598	685	14.9839	751	31.8038	1640	22.7758	1282	26.3392	1340	22.0671	1036	25.1015	1284	25.1135	1297	0.643756	0.285229	0.000111968	0.773235	0.883675	0.0421587	0.763553
RHC10H2G0352.2.gene	3.10547	103	1.72178	49	1.51428	49	2.64768	96	2.70018	78	2.31007	71	4.60241	133	5.76595	170	5.35942	169	4.31555	130	5.89314	183	4.0355	121	5.42181	146	2.72627	82	4.79921	145	4.59383	142	3.34064	113	3.76293	115	3.70607	105	3.05091	94	3.00112	93	0.942089	0.31315	0.000668174	1.3716	0.0154392	1.04982	0.177567
RHC10H2G0355.2.gene	8.25907	257	5.67684	151	3.40834	104	7.1362	244	6.74129	184	6.13842	177	10.4731	286	15.6153	434	12.9541	385	15.0582	428	14.2837	419	13.2777	375	17.1322	433	19.8939	560	10.2073	290	14.5092	423	11.2924	360	11.1018	320	10.4042	277	9.60272	278	10.2652	300	0.931196	0.252516	0.000850155	1.23918	2.88073e-05	1.18641	0.019536
RHC10H2G0357.2.gene	28.9676	1816	23.5961	1276	24.3127	1491	16.2756	1130	14.707	813	14.736	865	7.45699	415	8.53342	483	9.99663	612	14.4751	849	15.1906	906	13.6956	789	13.545	712	14.0285	812	12.0524	695	11.0267	654	12.9293	850	13.3401	777	14.0618	761	16.7301	981	15.2637	907	0.00326892	-0.698205	7.03315e-16	-1.481	6.1795e-07	-0.919817	4.80192e-07
RHC10H2G0361.2.gene	3.85806	64	4.58582	65	3.09439	51	2.41567	45	3.06706	45	3.37735	52	0.697439	11	1.71059	26	1.44246	23	0.736674	12	0.854623	14	1.82197	28	2.72729	37	3.00642	46	1.09168	17	2.06532	33	2.39129	41	1.01648	16	2.11299	30	1.43442	23	2.52407	40	0.93824	-0.328719	0.0123666	-1.48195	0.000938205	-1.81855	0.119862
RHC10H2G0374.2.gene	4.9435	184	4.27386	135	3.52382	129	2.50362	103	3.08979	101	2.40306	83	3.04826	100	1.738	58	2.64144	94	3.918	133	5.61107	197	4.42901	150	3.82498	116	3.9724	134	4.18396	142	1.55979	55	2.0293	78	1.27356	44	2.92623	93	1.95105	68	2.70682	95	0.419621	-0.620952	0.108429	-0.709172	0.9758	0.0226187	0.581233
RHC10H2G0376.2.gene	22.1402	1529	22.7734	1316	24.3722	1673	17.0221	1314	13.4655	829	16.0094	1026	9.76843	562	9.14389	545	8.6039	535	6.63002	420	7.44393	457	6.82096	415	8.48736	438	6.56089	437	7.78661	465	7.04978	442	7.50197	472	7.8669	467	9.41672	572	12.8403	783	12.2354	714	0.0717739	-0.514704	4.41314e-13	-1.33563	9.66571e-24	-1.88193	5.75557e-16
RHC10H2G0377.2.gene	2.22726	105	3.69804	149	2.10263	98	1.29523	68	1.68177	70	2.1128	93	1.11766	47	0.681122	29	1.70885	77	0.517041	23	0.719591	32	0.371942	16	0	0	0.046864	3	0.021016	1	0.090494	5	0.041444	3	0.091723	5	0.339576	14	0.310444	14	0.428702	19	0.574514	-0.605845	0.0609923	-1.12884	3.03432e-05	-2.4218	6.2463e-14
RHC10H2G0378.2.gene	5.04971	171	6.79154	196	4.99189	166	3.06348	116	2.48969	75	4.31971	137	1.87251	56	1.39362	43	1.39243	46	0.964756	30	1.46174	47	1.26001	39	0.236108	7	0.209168	7	0.274548	9	0.26226	9	0.647091	23	1.50803	48	1.36767	40	1.88183	60	1.09233	35	0.281618	-0.707933	8.13221e-06	-1.76959	1.21244e-08	-2.29475	5.09556e-20
RHC10H2G0379.2.gene	6.42516	312	4.21928	175	5.06808	242	6.23633	334	5.49646	234	6.98663	315	4.84366	207	4.3721	190	6.02153	280	4.45195	198	5.56206	255	6.07853	268	1.46328	58	2.6054	115	2.22461	99	1.12847	52	1.50983	76	0.945972	43	2.04437	85	2.36538	107	2.3383	107	0.834779	0.298841	0.985187	0.0231494	0.842525	-0.0750338	5.00227e-05
RHC10H2G0380.2.gene	12.9131	615	13.5457	549	14.8284	693	6.5066	341	8.67269	362	10.0707	445	6.99958	293	5.12102	218	9.74111	444	4.28502	187	5.7687	259	5.67651	246	4.9235	191	5.40401	234	2.24788	98	3.4179	153	5.08149	248	5.1184	226	2.77899	114	2.45142	109	6.85218	307	0.0323974	-0.662986	0.000571207	-0.8527	2.28491e-10	-1.50123	4.38106e-12
RHC10H2G0381.2.gene	4.62255	225	3.77234	156	4.37961	209	5.14203	275	4.66278	199	4.48878	202	5.16484	220	4.64596	202	4.99609	232	5.58473	248	5.55359	255	5.24033	231	2.07706	83	1.95583	87	2.20376	98	1.21091	56	1.95203	98	1.31516	60	2.8701	120	1.92918	88	1.93426	89	0.944088	0.206393	0.535232	0.277811	0.563305	0.247205	0.00214357
RHC10H2G0382.2.gene	5.73106	316	6.59469	313	6.33241	344	4.09766	250	3.68733	180	4.38939	226	2.83368	140	3.30618	163	2.89998	154	2.0011	104	2.28168	121	2.17118	107	1.4807	67	1.97669	100	1.63173	84	2.94989	154	3.65424	208	3.1778	165	4.8624	232	4.76233	247	4.12936	216	0.283557	-0.569061	0.00200423	-0.974377	1.2599e-07	-1.63471	2.66638e-09
RHC10H2G0383.2.gene	8.33028	405	6.91319	287	9.85839	471	9.14022	490	9.77013	417	10.409	472	8.4361	361	8.89354	387	10.3205	480	8.99678	401	8.88494	408	9.61489	425	2.64137	106	3.85476	170	2.91165	130	3.12354	143	3.418	172	3.01441	137	4.08572	171	4.55929	208	3.79344	175	0.820134	0.271895	0.574503	0.205332	0.988141	0.0212214	4.07702e-07
RHC10H2G0384.2.gene	15.8315	752	12.3878	501	14.3088	668	10.8274	567	8.96594	374	9.47945	418	7.9748	333	5.04776	215	7.05291	321	9.81347	427	5.87168	263	5.27271	228	4.31834	167	4.90944	212	4.5484	198	3.80783	170	4.80802	235	4.41564	195	12.2447	498	10.0406	445	6.33716	284	0.210849	-0.492448	1.83006e-05	-1.01539	4.01378e-06	-1.13116	2.52856e-11
RHC10H2G0385.2.gene	3.55094	154	3.38576	118	2.03686	82	4.37218	203	4.03665	145	4.91461	189	6.17748	229	4.15881	174	3.75843	147	4.31656	162	5.14659	199	4.1981	158	2.02362	68	2.11653	79	1.40951	53	1.73232	67	0.642862	27	0.811637	31	2.4637	87	2.48174	95	1.83592	71	0.394997	0.604504	0.0747918	0.763445	0.268593	0.470184	0.0599028
RHC10H2G0387.2.gene	16.4394	782	14.0301	569	12.7995	599	7.49303	393	8.90042	372	8.60484	380	5.86921	246	5.76113	246	5.00972	228	5.56027	243	4.16334	187	4.90482	212	4.36604	170	5.15516	223	4.79281	209	4.22875	189	5.69583	278	4.15841	184	7.65485	312	6.22656	277	5.71227	256	0.0113951	-0.743644	3.38794e-08	-1.30857	8.88788e-13	-1.67313	5.07491e-11
RHC10H2G0396.2.gene	330.029	15294	288.04	11280	311.894	14568	248.786	15796	289.735	11880	222.457	11996	210.955	8604	165.673	8629	175.292	9625	151.026	8034	141.226	7846	146.082	7639	159.769	6036	157.377	6642	161.428	7008	90.1641	4841	118.414	5778	92.4514	5036	107.938	5286	97.8945	5420	122.092	5381	0.997132	-0.0422829	0.00584164	-0.489145	4.64943e-07	-0.876455	2.07816e-07
RHC10H2G0397.2.gene	5.12458	124	5.22893	108	5.68876	135	6.98973	186	5.93986	126	5.29828	119	12.7742	271	10.7996	234	11.9129	276	13.1102	290	12.4421	284	15.7544	346	12.9482	255	16.7271	367	13.8585	306	13.1056	298	7.63674	190	14.0442	315	9.80235	203	12.7976	289	13.2777	302	0.943076	0.226737	0.000213152	1.21025	8.44465e-05	1.2524	0.000555698
RHC10H2G0402.2.gene	8.99542	425	11.9267	480	9.16061	425	8.19272	427	7.47441	310	8.40676	369	3.65369	152	3.62602	154	4.02595	182	2.38646	104	2.33906	105	2.76206	119	2.94313	114	2.28448	98	1.86962	81	2.52377	112	2.47271	120	1.79314	79	2.34886	95	1.83022	81	2.09236	93	0.81811	-0.275661	1.87183e-06	-1.34348	5.77803e-14	-2.10907	3.66097e-13
RHC10H2G0404.2.gene	9.03947	186	6.21528	174	7.66565	157	10.5109	236	12.2249	234	13.0495	263	11.2197	209	10.4211	188	10.2522	207	12.0704	233	11.565	232	14.9325	293	17.7947	315	14.003	277	14.6845	260	22.022	447	15.0151	315	17.5094	337	19.2981	347	18.6977	379	20.5278	430	0.452188	0.521367	0.416759	0.338386	0.192489	0.470894	0.115285
RHC10H2G0406.2.gene	115.404	2698	134.873	2651	127.089	2875	159.694	4086	169.603	3442	169.374	3636	232.251	4733	245.059	5055	231.345	5118	175.797	3717	180.367	3930	196.321	4115	240.341	4506	187.921	3945	178.262	3778	338.183	7326	269.83	6413	296.747	6368	188.589	3709	254.251	5462	267.769	5812	0.101966	0.447745	2.96233e-09	0.97318	0.0191302	0.434625	0.0603272
RHC10H2G0410.2.gene	91.3146	1302	171.872	2088	111.274	1559	102.242	1606	203.768	2549	182.757	2417	131.447	1646	94.5765	1207	127.565	1741	45.933	600	31.1725	420	45.1784	586	38.5701	449	25.5508	331	21.5899	282	12.004	161	6.61097	97	9.70095	129	14.6125	179	18.8729	251	27.02	363	0.8485	0.429947	0.989247	-0.0207344	0.00116211	-1.72644	5.89663e-05
RHC10H2G0411.2.gene	1.57144	70	1.10738	42	0.782926	34	0.486334	24	0.465089	19	0.293718	13	0.087753	4	0.177249	8	0.137362	6	0.173277	8	0.044343	2	0	0	0	0	0	0	0.148805	6	0.237316	10	0.154635	8	0.189856	8	0.099907	4	0.215552	9	0.098705	5	0.117536	-1.37357	1.68613e-05	-2.88856	5.00778e-08	-3.93808	2.65897e-09
RHC10H2G0413.2.gene	1.29609	47	1.00636	32	0.372984	14	1.74062	70	1.05588	34	1.10932	38	2.82159	90	2.32114	76	1.68745	59	1.73912	58	1.65015	57	1.02182	34	2.51613	75	2.67633	88	2.87596	96	2.38426	82	2.7552	103	2.3813	80	3.10024	97	3.11341	106	2.1431	74	0.75614	0.582416	0.00732756	1.40425	0.346972	0.597455	0.0124826
RHC10H2G0414.2.gene	328.586	20047	326.061	16952	390.533	23417	401.17	26967	295.69	15826	336.6	19049	323.912	17355	366.054	19992	394.155	23015	283.141	15818	293.944	16929	299.609	16608	159.428	7927	219.871	12173	238.239	13284	169.156	9700	198.505	12427	220.012	12447	186.729	9753	160.522	9132	180.179	10350	0.998788	0.0264234	0.631535	0.118498	0.0685352	-0.364811	4.35653e-05
RHC10H2G0434.2.gene	0.3124	64	0.760867	46	0.204949	33	1.01164	95	0.927609	57	0.429415	74	1.75104	92	0.199767	37	0.738905	69	0.133761	25	0.40884	59	0.381269	27	0.236532	40	1.06293	88	0.969818	81	3.05593	171	2.32904	157	2.28663	127	1.08767	74	2.51726	155	1.803	105	0.57689	0.654116	0.408023	0.591117	0.512029	-0.451368	0.527742
RHC10H2G0436.2.gene	13.6052	194	54.5161	623	13.5134	189	75.949	1120	45.3271	537	58.3169	725	17.9024	224	77.7087	930	22.1484	302	97.7947	1196	25.3401	340	96.2952	1173	134.921	1483	157.764	1922	151.334	1842	205.741	2598	231.263	3164	256.438	3187	209.338	2397	178.838	2241	172.492	2181	0.181817	1.14715	0.71229	0.594641	0.185909	1.28886	2.44515e-14
RHC10H2G0441.2.gene	65.9818	1277	71.9282	1187	64.4191	1226	56.3737	1203	52.1974	887	58.8402	1057	31.4526	535	28.1101	487	32.1922	597	18.2729	324	18.0142	330	20.7531	365	18.8059	297	15.5351	273	13.651	242	60.8564	1107	54.9346	1091	55.2174	991	59.8843	993	61.7038	1114	73.336	1337	0.770195	-0.228446	2.61954e-08	-1.07517	8.26526e-23	-1.93645	2.42343e-21
RHC10H2G0442.2.gene	7.18069	401	5.0193	239	7.1184	391	18.9712	1166	14.3633	703	13.6998	709	27.6807	1356	26.5644	1327	26.1106	1394	21.0732	1077	21.6126	1138	19.0652	967	30.6913	1395	40.9943	2075	41.0289	2092	52.5913	2757	56.0164	3206	49.5134	2561	27.6183	1319	30.0387	1563	28.9291	1520	5.14699e-07	1.32579	1.57014e-28	2.12168	2.93742e-14	1.56484	5.03976e-23
RHC10H2G0443.2.gene	41.2949	1894	37.3136	1506	38.2112	1552	29.7737	1667	35.9328	1406	33.5412	1459	24.9205	977	24.8409	1049	25.0677	1131	33.8651	1464	36.9642	1602	31.4008	1389	36.4168	1420	35.407	1428	34.4499	1381	13.3345	557	14.7478	713	11.4347	486	14.9676	608	12.5088	552	10.7127	498	0.94791	-0.114647	0.00610199	-0.529288	0.301127	-0.229535	0.214923
RHC10H2G0455.2.gene	7.80344	262	7.97779	228	7.65153	252	4.49158	166	4.42765	131	4.99001	156	2.83765	84	5.42302	163	4.72528	152	4.86319	150	4.67155	148	6.18193	189	5.53394	152	3.30142	101	2.35533	73	2.53964	80	1.92167	67	2.21317	69	2.65526	77	4.33005	136	2.47285	79	0.171621	-0.702527	0.0289848	-0.780198	0.0489037	-0.682537	0.000522232
RHC10H2G0456.2.gene	8.7243	473	11.3535	524	9.45406	503	8.6438	516	8.54229	406	9.70644	488	11.6884	556	11.3316	549	9.67588	502	10.0515	498	11.1887	572	9.90646	487	6.0288	266	8.16685	401	7.45181	369	4.64519	237	4.90567	273	3.79018	191	5.37223	249	5.20944	263	4.78357	244	0.989319	-0.0907339	0.471844	0.211929	0.95908	-0.0363818	0.0366611
RHC10H2G0465.2.gene	94.7452	4816	86.0467	3764	86.2598	4316	98.5922	5502	94.5288	4236	96.4128	4546	68.9532	3070	69.606	3152	73.3753	3568	35.7012	1652	37.5491	1812	33.7144	1569	36.6083	1548	40.7099	1894	36.5469	1719	37.8956	1864	36.2947	1921	35.3624	1685	42.3324	1868	42.6583	2054	47.3145	2307	0.887026	0.157072	0.1729	-0.275914	2.81572e-17	-1.43219	2.54407e-11
RHC10H2G0466.2.gene	9.07985	493	10.0942	464	10.6502	569	7.72355	461	6.99789	328	8.44317	422	6.85097	326	7.15909	346	6.18256	320	6.63817	327	7.31423	373	8.15179	402	1.92213	76	5.20852	254	7.46324	369	4.42147	217	5.33696	298	4.61784	230	6.44124	301	6.80803	337	6.8949	339	0.650353	-0.330454	0.0730704	-0.499984	0.0354984	-0.547333	0.000658179
RHC10H2G0470.2.gene	4.53889	51	4.97285	47	4.02411	44	1.98511	25	4.11518	40	3.04958	32	1.13426	11	1.56722	16	2.25937	24	0.749546	8	0.395722	5	0	0	0	0	0.814997	9	0	0	2.48732	26	1.66505	19	3.20458	33	4.93038	47	2.98337	31	3.02246	32	0.820899	-0.506141	0.0353805	-1.37786	5.74474e-08	-3.54183	1.24227e-08
RHC10H2G0485.2.gene	193.262	3419	231.522	3490	183.239	3186	174.032	3392	209.903	3258	199.73	3278	132.743	2063	128.848	2041	130.426	2209	82.5312	1337	72.7726	1216	82.6636	1329	160.038	2307	131.89	2117	116.286	1880	75.0312	1248	61.45	1116	61.284	1006	100.251	1519	100.235	1654	104.043	1733	1	-0.0135572	0.00184549	-0.567231	6.87362e-17	-1.46425	0.000495987
RHC10H2G0486.2.gene	1.75758	27	1.62478	21	1.50168	23	2.05135	35	1.8584	25	1.27616	18	3.24427	43	5.75955	78	5.51713	80	4.31985	60	5.23384	75	4.726	65	6.60642	82	4.16324	57	5.38057	75	1.88296	27	3.81504	60	2.48324	35	2.23854	29	3.08612	44	3.54331	51	--	--	0.00282572	1.61804	0.00875336	1.41859	0.0100654
RHC10H2G0490.2.gene	36.2658	1661	42.4038	1655	42.1805	1898	34.2462	1728	25.4095	1021	33.3694	1418	18.1197	729	19.1892	787	15.1084	663	14.9828	629	19.1741	829	18.9207	788	8.62341	322	10.2931	428	7.72582	324	29.0956	1252	26.4271	1242	30.954	1315	33.5035	1314	30.2714	1293	31.3723	1353	0.439105	-0.334604	2.20607e-10	-1.1383	9.88756e-13	-1.29735	1.85274e-25
RHC10H2G0496.2.gene	0.56375	42	0.611117	39	0.387083	29	0.950329	78	0.464295	31	0.6842	47	7.24446	471	6.73731	446	6.73364	477	23.5053	1591	22.8489	1594	20.8806	1402	10.0877	608	14.4435	969	15.862	1071	0.975245	68	1.30651	100	1.3025	90	2.25559	143	1.41379	98	1.71033	119	0.833722	0.461417	2.86169e-34	3.77497	1.21155e-108	5.29446	2.85386e-26
RHC10H2G0497.2.gene	1.19378	225	1.46437	237	1.33607	210	1.8627	332	1.36049	186	1.21751	212	1.41738	225	1.50161	210	1.51621	245	2.2929	383	2.39747	384	2.01666	302	2.14883	333	3.14634	486	3.95182	668	1.87531	330	1.82227	348	1.62012	255	1.91697	296	2.36434	416	2.16889	336	0.982139	0.092088	0.777266	0.124194	0.052037	0.579332	0.00875133
RHC10H2G0505.2.gene	4.01942	111	4.33307	102	3.32396	91	6.08387	185	6.01447	146	6.51138	167	4.3907	107	5.0914	126	5.69784	151	2.32303	59	2.29621	60	1.8641	47	3.76763	85	3.2905	83	2.67214	68	7.41725	193	5.7987	165	7.13847	183	7.32829	173	9.70886	250	8.70248	226	0.26685	0.715178	0.348004	0.445283	0.0456579	-0.958217	0.414013
RHC10H2G0538.2.gene	0.078677	9	0.129649	12	0.10187	11	0.610592	73	0.306963	30	0.353732	36	0.73635	70	0.582376	57	0.595341	62	0.779405	78	0.759782	78	1.00023	99	0.675607	60	1.4499	143	1.42167	141	1.24538	127	1.49177	166	1.43093	144	1.10562	103	0.960411	97	1.13777	116	0.00684696	2.06181	3.60145e-06	2.66581	5.06523e-08	2.90127	1.50039e-06
RHC10H2G0542.2.gene	34.7256	1054	37.9247	996	32.8847	979	16.3696	657	25.7627	692	29.2313	832	20.7175	560	19.1303	526	12.0457	420	15.1437	424	5.85125	195	10.1943	338	32.2501	803	24.0736	679	21.5886	618	27.9034	801	22.1264	698	21.098	597	23.2833	613	24.9043	712	22.439	644	0.161589	-0.45003	1.28466e-05	-0.885475	2.16635e-17	-1.73919	0.0139165
RHC10H2G0544.2.gene	7.48744	243	6.96779	193	7.82468	249	8.10617	290	8.549	243	7.80489	235	20.8759	594	17.854	518	19.1317	593	16.3484	485	14.3722	440	19.1698	564	16.5975	438	16.7001	491	11.6716	346	18.3181	558	13.9141	462	16.5166	496	10.1186	281	14.9959	453	12.554	383	0.959649	0.179603	4.33634e-09	1.44055	5.50527e-05	1.05082	0.0154421
RHC10H2G0545.2.gene	4.00917	305	5.36387	353	3.99006	300	7.75519	658	7.34085	494	6.65539	490	6.5953	436	6.37979	455	7.33306	537	5.24753	382	5.98975	422	6.94352	485	9.50317	615	8.51766	582	10.2769	706	10.7736	768	8.6184	674	9.57785	668	9.58824	632	10.986	780	10.2351	767	0.013905	0.764285	0.00888504	0.676826	0.239761	0.337119	0.00190574
RHC10H2G0551.2.gene	7.07039	62	13.5881	101	8.22683	70	9.84479	94	0	0	11.6357	94	17.8526	136	21.6695	168	0.517204	5	10.9656	87	0	0	13.7763	109	14.7388	104	11.2987	89	8.90696	71	27.8684	227	17.4693	155	20.2074	162	15.3151	114	23.7609	192	24.0488	196	0.986158	-0.394168	0.735172	0.534134	0.795589	-0.339905	0.934451
RHC10H2G0556.2.gene	0	0	0	0	0	0	0	0	0	0	0	0	0	0	0	0	0	0	1.42617	50	0	0	0	0	0	0	0	0	0	0	0	0	0	0	3.07013	108	3.63254	118	2.60462	92	3.76953	135	--	--	--	--	--	--	--
RHC10H2G0581.2.gene	0.428378	14	0.228603	6	0.261211	8	0.634953	22	1.09456	30	0.758856	22	2.77577	76	2.72734	76	3.47782	103	2.28681	65	2.29329	67	2.49867	70	2.7268	69	3.69264	104	3.64089	103	5.58378	162	4.88257	155	4.48763	129	2.31314	61	3.46976	100	2.45165	72	--	--	1.24377e-09	3.32747	1.01085e-06	2.80116	2.62268e-08
RHC10H2G0606.2.gene	353.297	27397	276.953	18321	400.296	30455	277.843	23701	222.455	15136	234.75	16886	153.536	10443	138.503	9609	146.838	10882	173.525	12310	169.047	12361	144.977	10210	149.129	9453	190.582	13395	236.215	16720	96.0534	7004	151.498	12038	123.682	8886	163.434	10847	139.517	10089	134.122	9797	0.192991	-0.443919	3.2176e-07	-1.16645	2.45428e-07	-1.19137	6.95216e-05
RHC10H2G0665.2.gene	6.61659	340	6.16887	260	6.62477	363	4.5385	255	4.97869	242	5.12258	222	4.74406	217	4.51987	205	4.51644	232	3.8907	228	4.78901	256	5.34496	242	5.61208	237	6.26299	315	7.40665	379	3.20629	172	2.57361	145	2.90782	173	2.93215	144	4.57696	223	4.89673	223	0.570896	-0.396744	0.21227	-0.431726	0.131267	-0.477761	0.729598
RHC10H2G0666.2.gene	4.29701	319	3.48122	224	4.61704	380	4.86229	364	3.50452	227	3.94501	251	2.13755	142	2.16597	146	2.96389	203	2.26487	158	2.57645	182	2.38599	142	2.01678	110	2.63145	191	2.11035	107	2.89153	173	3.30781	267	3.77434	243	2.16223	119	1.74444	133	1.7981	121	0.976266	-0.128634	0.0156649	-0.785671	0.00108889	-1.00384	0.00020425
RHC10H2G0681.2.gene	12.7911	569	12.4305	469	13.6691	589	12.5427	607	12.3913	479	13.547	556	8.94911	348	7.03846	281	6.43555	271	6.04521	247	8.50165	349	7.45427	300	6.092	224	7.48177	303	6.80251	272	9.3211	397	7.35225	332	8.32342	339	5.36639	204	6.30618	260	6.57987	274	1	0.0258983	0.00475354	-0.725282	0.000130469	-0.936341	7.61824e-05
RHC10H2G0728.2.gene	24.7122	3581	18.2012	2270	22.3802	3185	20.4844	3269	14.2907	1825	15.1943	2065	10.3355	1323	7.65381	1139	11.271	1562	11.1975	1484	12.1003	1669	8.35134	1102	9.43387	1118	12.6216	1656	14.4858	1923	12.6145	1725	15.0784	2250	16.0173	2151	13.0176	1620	11.829	1603	11.8412	1624	0.471985	-0.338964	8.59666e-09	-1.03814	7.14721e-09	-1.15388	1.6058e-06
RHC10H2G0764.2.gene	16.5646	219	16.7411	189	16.7134	218	13.0148	190	11.8448	138	15.0305	185	5.39212	63	6.52233	78	7.67618	98	3.53077	43	3.46749	44	4.72229	57	5.25653	57	3.97438	48	2.4746	30	19.3458	241	16.4643	224	16.7886	206	22.97	260	22.1448	273	48.3511	602	0.882875	-0.27977	0.00057149	-1.27653	5.6242e-09	-2.19401	1.28446e-08
RHC10H2G0769.2.gene	19.6987	425	23.0856	424	17.136	363	17.7847	423	17.0201	322	20.3413	407	13.1461	249	11.6256	225	11.6197	240	10.1251	200	8.76157	179	9.44038	185	9.67298	170	9.03604	177	11.481	227	8.1553	166	8.65905	192	8.29721	166	9.98506	185	10.3323	208	9.46705	192	0.996795	-0.0741041	0.031802	-0.651923	1.86847e-05	-1.18992	0.000159718
RHC10H2G0771.2.gene	9.37761	597	8.75706	473	11.0285	694	4.61081	345	2.56671	153	5.48329	315	2.41602	144	2.77844	152	4.196	247	4.04422	248	4.11038	244	4.83749	281	7.05147	357	7.47245	448	8.95177	523	5.69105	339	5.83242	385	7.06659	397	6.33187	333	6.75436	409	6.27611	364	9.77229e-05	-1.1252	4.07422e-10	-1.5858	1.12427e-07	-1.25865	0.0876498
RHC10H2G0773.2.gene	9.7993	371	11.6106	380	9.72193	270	13.8796	429	10.0643	326	11.446	279	10.4575	352	15.9251	367	9.86454	366	11.2981	313	14.8646	368	16.0317	463	19.2657	425	19.2997	521	17.298	422	5.81458	156	3.84595	136	8.58116	199	6.48746	145	7.50182	185	10.6632	253	1	0.00443617	0.5771	0.194815	0.846639	0.0753531	0.394696
RHC10H2G0863.2.gene	4.13704	93	4.35621	84	4.56741	101	3.18156	79	3.75162	74	3.10519	65	1.29778	26	0.982884	20	1.03624	23	0.331389	7	0.854718	19	0.44956	10	0.564853	11	0.457812	10	0.518312	11	0.195522	5	0.07762	2	0.038228	1	0.724337	14	0.509972	11	0.783629	17	0.903109	-0.33548	0.00016038	-1.88909	4.4978e-09	-3.0352	6.61723e-09
RHC10H2G0866.2.gene	0.650046	22	0.502772	15	0.653337	22	2.94871	107	2.90541	84	2.49284	77	0	0	0.528061	16	2.0705	66	2.31844	70	1.07786	34	0.781623	24	6.03423	162	6.44895	193	0.538308	17	1.06879	34	1.34066	46	0.325999	10	0	0	0.365955	12	3.42932	107	0.000124718	2.19902	--	--	--	--	--
RHC10H2G0875.2.gene	2.55329	83	1.82692	51	1.21309	39	2.09704	75	1.00466	29	1.08527	33	2.33259	67	0	0	0	0	1.93914	58	1.88212	58	2.87564	85	2.67378	71	2.66837	79	2.51404	75	5.17666	158	4.33673	144	4.19335	126	2.95445	82	3.60659	109	4.7524	145	0.942146	-0.372769	0.402259	-1.19668	0.849603	0.151683	0.713296
RHC10H2G0929.2.gene	2.62867	167	1.85047	97	2.74107	166	0.878753	60	0.947568	51	0.469968	28	0.669289	37	0.517043	35	0.654364	40	1.671	96	1.47249	85	1.33552	77	0.711083	36	1.11525	62	0.855653	57	1.52117	89	1.69612	109	1.92475	111	0.505585	28	0.599006	37	0.919076	54	0.000903903	-1.61	2.23004e-05	-1.80309	0.056629	-0.79573	0.000484851
RHC10H2G0937.2.gene	0.215	12	0	0	0.398729	21	0.409362	24	0.243602	12	0.233449	12	0.265147	12	0.290059	14	0.324578	17	0.71766	34	0.610255	30	0.299172	14	1.87518	79	1.01249	48	1.60955	76	0.494351	24	0.551137	30	0.633468	31	1.2934	58	1.15938	56	1.09864	54	--	--	--	--	--	--	2.83944e-05
RHC10H2G0944.2.gene	3.28362	286	2.37547	179	3.14786	280	3.00367	308	2.7894	224	2.2914	210	2.28403	195	2.30981	152	2.30064	213	2.63609	220	2.92647	263	2.868	251	3.60766	243	2.67214	242	3.37578	300	0.623079	63	1.28538	132	2.47788	184	2.50579	189	3.13386	268	2.6195	197	1	0.00813777	0.489367	-0.28016	0.829977	-0.0836925	0.957749
RHC10H2G0945.2.gene	9.86479	668	11.377	639	9.50626	623	8.06921	603	9.09739	547	9.25863	592	7.95744	488	8.36354	491	8.51859	543	6.85162	421	7.42798	466	7.22989	443	7.7964	419	6.87007	414	6.69262	424	5.03468	296	4.69246	327	5.43568	338	6.5439	363	7.18738	435	6.99435	458	0.951007	-0.136348	0.448735	-0.229934	0.00922552	-0.620814	0.0098912
RHC10H2G0981.2.gene	16.9544	396	23.5175	468	20.3388	466	24.8052	637	22.7378	465	24.4446	529	33.0679	677	33.2384	694	35.1493	785	36.7478	785	31.8497	701	29.1745	618	14.6276	278	11.588	246	9.24179	197	5.58859	123	7.13967	171	7.76103	168	11.7946	236	10.2548	223	10.7586	237	0.686659	0.284816	0.000228771	0.80178	0.0122187	0.570978	0.00120576
RHC10H2G0984.2.gene	6.89737	244	6.91963	200	5.96293	201	3.98258	164	7.56156	228	3.40171	149	4.35596	152	6.85086	213	3.98789	154	12.7665	503	7.44583	315	11.6302	394	19.2739	640	19.7598	718	20.6385	708	11.2152	385	11.2796	403	7.3988	246	6.26734	271	12.8886	437	10.5775	391	0.915815	-0.215106	0.689851	-0.187752	0.00731086	0.835741	1.05192e-08
RHC10H2G0985.2.gene	0.882016	177	0.830583	141	0.733448	140	0.697925	156	0.749697	128	0.710884	134	0.331495	60	0.533242	97	0.413204	76	0.563379	105	0.367361	71	0.323741	60	0.523801	87	0.362029	67	0.503164	93	0.154956	30	0.122447	26	0.191631	36	0.265023	48	0.198479	38	0.164399	32	0.988228	-0.120974	0.0454678	-0.851913	0.0116759	-1.03328	0.0260929
RHC10H2G0990.2.gene	65.8355	3535	62.8351	2875	78.2081	4127	76.5977	4532	55.1744	2599	54.9281	2736	59.1478	2789	64.2092	3086	64.5236	3316	65.0761	3200	66.1697	3354	61.3205	2992	21.9934	963	30.9976	1511	36.234	1779	3.19186	162	2.66311	147	2.66121	133	7.662	353	7.72398	387	8.94565	453	0.979133	-0.105524	0.77897	-0.0730309	0.305986	-0.214607	4.24664e-11
RHC10H2G1016.2.gene	28.6197	1591	27.0859	1298	30.7854	1665	21.1144	1320	20.5962	987	22.1227	1106	15.4356	742	14.3646	695	16.3306	841	13.2424	677	12.9695	626	10.3266	525	15.148	686	22.1437	806	13.4898	694	24.4828	1339	22.7741	1300	22.677	1189	20.1424	1010	23.145	1229	22.7656	1218	0.212229	-0.407402	2.30007e-06	-0.87802	3.46142e-14	-1.39124	3.65579e-07
RHC10H2G1025.2.gene	0.258438	11	0.646444	24	0.848063	36	0.349369	17	0.421637	16	0.373858	15	0.286836	11	0.385943	15	0.220604	9	1.40293	55	2.46345	99	2.59694	101	1.28724	45	2.22565	86	1.36393	53	0.404521	17	0.680414	30	1.07966	43	0.457489	17	0.867991	35	0.85655	35	--	--	--	--	0.000745294	1.75038	0.0377745
RHC10H2G1034.2.gene	3.47577	301	2.04323	158	3.85603	294	2.35264	210	1.2343	131	1.5271	120	0.779393	73	0.620579	70	1.38007	108	1.85731	139	0.751062	87	0.616106	64	1.273	114	1.12256	126	2.31982	188	1.10441	112	1.31823	141	1.37127	116	0.774539	80	0.729179	80	0.79221	78	0.175129	-0.698742	5.86912e-05	-1.45198	0.000320722	-1.43213	0.0145407
RHC10H2G1035.2.gene	3155.21	47603	3939.48	50651	3441.05	51024	3340.9	55537	3547.14	46948	3414.34	47785	2196.03	29098	1328.66	17945	2204.65	31835	1554.23	21473	1333.75	18996	1270.92	17422	2171.05	26694	1728.95	23671	1644.83	22681	1994.53	28283	1729.83	26780	1789.04	25029	2059.35	26599	1974.24	27773	2020.3	28699	1	0.011767	0.000603796	-0.816083	9.66949e-16	-1.45324	5.62051e-06
RHC10H2G1069.2.gene	1.83945	33	1.92809	30	1.77572	32	1.8649	37	1.25664	20	1.18249	20	0.797954	13	0.353553	6	0.553552	10	0	0	0.899678	16	0.696922	12	0.564908	9	0.825137	14	1.08928	18	0.243365	5	1.05389	20	0.5242	9	0.340403	6	0.731425	13	0.471495	8	0.972735	-0.328235	0.0344872	-1.59384	0.00482827	-1.84896	0.0616355
RHC10H2G1095.2.gene	23.62	531	23.6849	454	20.4386	452	16.423	407	21.4396	423	16.2084	338	16.9872	336	17.6937	356	15.3169	330	10.0986	208	12.0907	257	12.9462	265	13.8094	253	14.6044	298	17.9467	369	20.8859	442	20.8509	481	22.6894	473	22.5128	434	14.9928	315	15.4442	327	0.744095	-0.279156	0.219248	-0.370477	4.11073e-05	-1.05567	0.0139395
RHC10H2G1130.2.gene	1.68797	106	2.56388	140	1.6016	102	1.74141	124	2.12366	123	2.34142	141	2.08942	116	2.93076	170	2.72224	169	7.13696	398	7.22282	425	9.10388	521	6.22182	321	7.54361	428	5.95542	344	1.8974	118	2.17448	138	1.13196	69	2.23562	128	1.31621	83	2.37957	143	0.97656	0.158415	0.254778	0.480125	2.34283e-11	1.85119	4.40334e-06
RHC10H2G1132.2.gene	15.5281	1351	15.9549	1181	17.7585	1489	10.5652	1596	14.4032	1074	17.5571	1398	10.5332	791	12.7081	974	6.79284	609	11.7572	957	10.4374	871	10.2055	807	17.3557	1221	16.5703	1307	24.3267	1896	6.99108	599	8.08417	727	8.83578	707	12.6904	935	14.4492	1145	7.6939	658	1	0.0190831	0.00399628	-0.628222	0.000341738	-0.685725	0.946298
RHC10H2G1153.2.gene	2.71397	177	2.50229	139	2.84675	183	1.93205	139	2.55083	146	3.18008	193	2.22082	128	2.78765	163	2.44345	153	5.35265	320	5.21939	322	3.9883	237	6.29897	335	6.47321	383	7.423	443	2.19319	135	2.60286	175	3.62797	220	5.91049	330	3.63125	221	4.0294	248	1	-0.0256377	0.943723	-0.0427323	0.0240684	0.742758	0.000757422
RHC10H2G1155.2.gene	8.36985	542	10.7544	608	5.14297	346	10.7077	765	9.58352	549	10.423	659	11.6171	685	10.8413	659	8.36212	541	14.7397	902	12.5209	774	13.6761	784	17.4289	936	12.9391	766	11.6978	707	17.9116	1115	15.3771	1069	16.2842	1023	12.9927	756	19.3036	1218	14.796	950	0.549446	0.381726	0.259157	0.439291	0.0274313	0.619611	0.179744
RHC10H2G1177.2.gene	1.70995	125	2.06812	125	1.7731	127	2.06344	161	2.02104	126	2.10352	146	1.32837	88	2.50954	167	2.04797	143	4.95081	318	6.02793	414	3.50341	244	4.45516	270	4.13037	272	5.20088	348	2.93845	208	3.03255	223	3.16379	209	4.00639	245	4.22902	295	3.58402	257	0.960318	0.201707	0.726665	0.189296	6.89187e-05	1.28298	0.00177432
RHC10H2G1183.2.gene	7.72971	95	3.9173	41	3.93876	48	8.48639	115	3.06217	33	3.3953	39	5.75007	63	4.96651	55	4.45295	53	10.1342	114	5.32878	62	3.08757	35	5.57709	56	5.68806	64	4.93582	56	4.50531	52	4.30764	55	4.11813	47	0.092255	1	0.093921	2	1.32377	16	1	-0.0170717	0.996469	0.0451335	0.916636	0.143788	0.833254
RHC10H2G1196.2.gene	0.574785	41	0.820326	50	0.674147	47	0.685064	54	0	0	0.547966	36	0	0	0	0	0.279495	19	0.335824	22	0.226383	16	0	0	0.056404	4	0.349602	23	0.593068	39	0	0	0	0	0.307096	21	0.462788	28	0.453557	30	0.463719	31	0.859141	-0.711866	5.42709e-05	-2.83638	0.00107039	-1.96423	0.0703684
RHC10H2G1198.2.gene	0.489891	35	0.772433	47	0.63245	44	0	0	0	0	0.491163	33	0	0	0	0	0	0	0.281123	19	0.215003	15	0	0	0	0	0.308848	20	0.493323	32	0	0	0	0	0.315755	21	0	0	0.398576	27	0	0	0.114332	-1.87595	1.10371e-11	#NAME?	0.00120193	-1.99744	0.0341506
RHC10H2G1199.2.gene	0.879154	74	1.31681	95	1.06659	89	0.898432	84	1.115	83	0.74755	59	0.641957	48	0.520004	40	0.670852	54	0.592714	46	0.520036	42	0.572106	44	0.385511	27	0.143842	11	0.362853	28	0.0887	7	0.25511	22	0.272796	22	0.247896	18	0.244215	20	0.100853	8	0.981519	-0.191954	0.172403	-0.762476	0.0359191	-1.06003	0.000102987
RHC10H2G1216.2.gene	3.90781	227	3.30356	175	4.14648	226	3.17824	206	4.21235	210	3.43119	170	1.30861	79	1.77113	94	1.75453	102	2.46297	133	3.49293	176	3.57863	173	3.51367	195	3.41922	178	3.33656	166	3.32716	185	2.03365	115	2.48929	157	2.02819	117	3.44844	219	3.7754	222	0.995699	-0.073633	0.00379746	-1.06835	0.241349	-0.45325	0.486381
RHC10H2G1234.2.gene	38.9982	1189	40.0344	1041	37.451	1123	35.3666	1188	35.3097	945	36.1421	1023	24.2827	651	31.5254	861	33.107	967	17.7334	496	18.8701	544	18.9971	527	28.2826	703	20.5341	569	20.2489	565	11.2358	322	9.65062	302	14.2589	404	20.1303	526	15.9144	453	18.6182	535	0.98416	-0.0801694	0.167732	-0.32231	1.97331e-09	-1.17604	5.98294e-05
RHC10H2G1246.2.gene	1.15909	145	1.15181	128	1.5277	182	1.32472	170	1.37705	165	1.33612	153	1.42197	159	1.2126	139	1.33137	165	2.78143	365	3.03892	400	2.13008	268	2.88703	343	2.88287	371	3.21249	413	1.58798	212	1.89765	280	1.76578	220	2.66557	332	2.59326	342	2.44603	339	0.991693	0.123352	0.794619	0.147275	0.000251699	1.10543	0.000304958
RHC10H2G1247.2.gene	54.7504	787	68.9777	845	47.5041	671	43.6597	691	59.3279	748	54.5447	727	41.1725	520	39.4777	508	39.7032	546	44.5856	587	36.1145	490	40.0406	523	58.7757	688	49.8981	651	39.0929	514	17.0984	231	14.0085	207	18.2308	243	31.8349	392	38.3523	514	34.0242	460	0.988126	-0.0749144	0.0752461	-0.443066	0.0148	-0.615423	0.188313
RHC10H2G1248.2.gene	1.35838	54	1.10171	38	1.01866	40	1.87077	82	1.58598	55	1.43815	53	8.8009	305	6.51709	231	6.69527	253	26.8295	969	27.4957	1024	27.9733	1003	17.2514	555	23.1672	830	21.0936	761	4.39566	163	5.35905	217	5.35815	196	2.79067	95	3.00416	111	3.16052	118	0.7801	0.525098	9.06456e-15	2.70932	3.039e-68	4.43354	2.70282e-36
RHC10H2G1255.2.gene	5.98453	233	6.35777	211	5.21917	200	10.941	468	8.85628	302	10.0423	362	10.1518	347	8.1036	282	9.64131	359	7.90192	281	6.69075	246	7.87519	278	12.7625	404	14.3603	506	13.5472	481	15.2723	558	13.9628	557	15.721	566	12.1802	405	10.7127	388	12.5435	459	0.0282191	0.805006	0.0170948	0.731067	0.531668	0.241811	0.00125481
RHC10H2G1256.2.gene	0.536588	28	0.705687	32	1.11792	58	1.1904	69	1.08795	50	0.845024	41	1.00956	47	0.952423	45	1.02679	52	3.31286	158	2.27346	112	2.73509	130	2.43878	104	2.51466	119	1.49078	71	1.42152	70	1.63209	88	2.87369	139	3.09865	139	1.60072	78	1.52188	75	0.876008	0.435773	0.58224	0.40671	0.000115864	1.68772	0.0225216
RHC10H2G1259.2.gene	1.81758	116	1.56634	85	2.64025	165	1.64414	116	2.0749	116	1.23826	74	0.771827	44	1.04094	60	0.999951	61	1.29074	76	0.871873	53	1.16016	68	1.31382	69	0.76225	44	1.17903	69	0.490984	30	0.682222	45	0.488661	29	0.690909	38	0.790703	47	0.845116	51	0.945934	-0.229586	0.0250177	-1.01862	0.0294679	-0.953899	0.0205746
RHC10H2G1302.2.gene	30.2203	1167	32.3838	1134	30.1981	1136	34.8411	1524	30.6646	1041	33.9212	1222	33.8726	1175	34.6386	1238	32.3284	1208	15.8663	643	18.8576	741	22.1838	810	43.596	1447	42.9715	1640	42.1964	1535	79.7822	2845	64.8444	2627	69.7849	2550	56.2286	1977	62.7906	2284	66.5804	2469	0.921254	0.133148	0.425426	0.190581	0.000240173	-0.729923	0.253502
RHC10H2G1352.2.gene	1.8299	114	1.95847	104	1.86612	114	0	0	2.65287	145	0.033145	2	1.74608	96	1.48908	83	1.6309	97	0	0	1.8338	108	2.07913	118	0.586168	30	1.6689	94	1.8026	103	0.816243	48	0.960932	62	1.18	68	1.15567	62	1.08953	63	0	0	0.782211	-1.01607	0.826915	-0.149379	0.441583	-0.635058	0.216901
RHC10H2G1357.2.gene	8.83419	360	9.21365	318	10.9103	435	9.11587	409	7.39256	264	8.1464	307	10.0905	361	8.95309	327	12.0473	467	35.3589	1320	35.8056	1382	39.6905	1482	86.8866	2872	92.8914	3420	84.1491	3126	29.0536	1104	29.1794	1213	29.1848	1094	27.8734	968	26.8607	1014	25.9566	993	0.942327	-0.186205	0.640635	0.169077	1.6615e-21	1.83676	1.60939e-40
RHC10H2G1393.2.gene	0.742383	51	0.928051	50	0.478157	23	1.30981	81	0.596231	41	0.474183	36	0.895978	46	1.14503	60	0.770934	45	3.46568	192	3.64719	208	2.7122	164	3.56933	175	3.90972	216	5.05021	267	2.24141	124	1.43368	89	1.92965	104	1.40656	61	2.09389	114	1.14992	68	0.934882	0.3008	0.578611	0.391692	1.07698e-07	2.08767	2.68792e-08
RHC10H2G1394.2.gene	0.510823	14	0.111219	3	0.33067	9	0.171034	5	0.313953	8	0.203152	5	0	0	0.208501	5	0.226092	6	0.55354	14	0.741579	19	0.818816	20	2.4698	54	2.10753	51	2.00981	49	0.913919	23	0.348439	10	0.55674	14	0.62421	15	0.903497	23	1.23019	31	--	--	--	--	--	--	0.000131342
RHC10H2G1404.2.gene	28.4387	871	24.9026	652	23.862	720	27.8766	942	36.8804	992	38.2895	1088	57.1573	1538	54.6568	1499	52.9975	1554	60.8866	1707	60.8235	1814	69.2979	1929	85.9084	2213	76.0283	2113	59.9126	1678	84.9726	2532	65.2652	2101	83.2445	2364	60.039	1576	63.7657	1883	41.4727	1225	0.209622	0.462464	1.75484e-10	1.15919	3.09325e-11	1.20913	1.45094e-06
RHC10H2G1405.2.gene	326.635	4482	395.683	4619	357.497	4808	294.931	4472	394.55	4757	387.65	4926	271.691	3280	299.984	3688	261.937	3434	183.373	2309	168.719	2192	195.22	2434	334.729	3741	291.618	3636	224.493	2830	199.753	2575	171.016	2404	171.267	2187	193.48	2274	198.3	2532	185.11	2402	1	0.045112	0.132709	-0.304807	2.49682e-10	-1.0873	0.020331
RHC10H2G1406.2.gene	0.652159	17	1.15991	25	0.820453	21	1.15169	32	0.788969	18	0.945653	22	3.60738	80	2.63075	60	3.01638	73	5.96726	138	5.03568	120	5.76444	132	4.48977	92	3.34556	77	3.14463	73	1.59115	38	2.33759	61	1.85418	44	1.12092	25	0.966035	23	0.618425	15	--	--	0.000422882	1.85407	2.7787e-08	2.53049	0.000972272
RHC10H2G1433.2.gene	0.682737	52	0.633988	44	0.862703	68	1.41044	124	1.44922	102	0.961446	72	1.57882	111	1.28508	92	1.8142	132	1.75196	93	1.25115	95	1.38904	99	2.29526	150	1.88561	137	2.18764	160	3.62595	272	3.24399	266	3.46142	256	2.87488	197	2.65873	198	2.99025	225	0.254492	0.869646	0.0112752	1.15083	0.148591	0.736891	0.00358398
RHC10H2G1449.2.gene	42.5618	3436	36.6847	2523	39.3722	3118	35.3048	3041	31.2311	2250	31.9342	2410	25.3493	1766	24.6726	1753	25.9222	2060	23.137	1700	23.3965	1761	23.4952	1771	22.7045	1614	26.1672	1965	27.5183	2038	13.3084	1055	15.4516	1276	16.2372	1236	22.0278	1532	21.9126	1680	19.5802	1538	0.700389	-0.227257	0.00116953	-0.577854	6.31498e-07	-0.86479	0.000391174
RHC10H2G1453.2.gene	2.30893	243	2.426	217	2.77052	287	2.18763	255	1.66097	155	1.92386	190	2.38281	226	2.49363	232	4.17715	421	4.84991	469	3.7236	368	3.65227	349	5.34406	455	5.98588	560	7.58906	724	3.72473	359	4.46467	480	4.10709	400	3.76812	332	3.19956	304	2.9739	286	0.82363	-0.322715	0.447382	0.340364	0.0434097	0.59161	0.000120121
RHC10H2G1471.2.gene	1.23636	100	1.72955	119	1.36909	108	1.59638	142	1.52276	108	1.56439	117	1.55981	110	1.0714	77	1.57559	121	2.46088	181	2.46509	187	2.95628	216	3.81964	250	3.04307	222	3.46293	254	2.56362	194	2.45538	203	2.73488	204	2.33731	161	2.13049	160	2.26707	172	0.974832	0.156668	0.970234	0.0131444	0.0500913	0.746132	0.00752724
RHC10H2G1481.2.gene	38.5852	1161	58.6395	1500	46.3186	1368	69.846	2307	59.013	1555	49.3998	1376	73.0516	1932	68.987	1857	66.0253	1902	185.655	5107	196.121	5565	229.104	6257	164.086	4025	131.669	3593	101.507	2798	50.6144	1429	41.8082	1288	44.7457	1246	72.1957	1853	67.1764	1878	70.8853	2000	0.472971	0.352491	0.000707576	0.601891	2.35097e-27	1.97749	0.000421463
RHC10H2G1482.2.gene	12.4532	112	12.4186	95	11.674	103	8.34815	83	9.16945	72	9.70458	81	0.678389	6	1.99265	16	2.95878	26	0.141569	2	0	0	1.00121	9	0.207526	2	0.134649	2	1.07601	9	0	0	0.100925	1	0.244253	3	1.39338	11	2.12305	18	1.56065	14	0.853653	-0.378217	2.5654e-07	-2.59519	7.02926e-17	-4.86911	1.09466e-14
RHC10H2G1488.2.gene	0.121899	10	0.1511	11	0.091945	8	0.243942	22	0.108289	8	0.158719	12	0.141564	10	0.029339	3	0.188092	15	0.940019	69	0.705939	53	0.660965	48	0.574699	38	0.647747	47	0.861621	63	0.053239	4	0.024649	3	0.055356	5	0.170411	12	0.11073	9	0.06231	5	--	--	--	--	2.25006e-05	2.45763	0.000498387
RHC10H2G1531.2.gene	3.75501	160	3.44331	126	2.61395	110	3.72765	173	4.28864	159	3.39712	135	6.1534	228	7.04652	270	5.12963	208	5.33771	209	4.71963	189	4.47805	172	5.34072	186	5.94989	230	4.5507	178	8.06447	324	6.70576	291	7.7519	307	7.75707	284	9.61001	379	10.3007	412	0.937601	0.251453	0.00531698	0.95996	0.281647	0.447356	0.307393
RHC10H2G1533.2.gene	2.78543	139	2.51446	107	2.42574	119	3.78568	208	2.84293	125	2.54686	118	5.13592	225	5.55258	248	4.25228	203	12.276	561	13.3857	630	11.7039	530	5.74794	234	5.78763	262	5.4765	250	0.900897	43	1.38926	72	1.13774	53	1.09638	47	1.1527	54	0.952563	45	0.882989	0.293363	0.0036557	1.01849	9.03207e-17	2.16228	0.0180968
RHC10H2G1538.2.gene	26.9832	461	25.1146	366	22.398	376	13.8273	260	17.4641	262	18.4956	293	9.09101	137	6.50895	100	6.96505	114	8.60598	135	11.3487	183	11.4177	178	14.0628	196	7.19692	112	9.73671	152	12.0149	193	6.29988	111	11.5988	184	13.5742	199	16.4536	262	17.1873	277	0.231589	-0.535016	1.3768e-08	-1.65262	1.16369e-06	-1.35437	2.14105e-06
RHC10H2G1546.2.gene	15.6525	1667	12.4938	1134	14.3074	1497	12.9302	1517	9.6024	897	10.3515	1023	10.4017	973	8.28351	790	8.55419	872	12.0258	1173	9.16943	922	9.07327	878	7.88454	684	11.6923	1130	20.6457	2009	4.8375	484	6.72067	735	5.40228	534	7.82662	714	7.67486	762	5.12971	515	0.467447	-0.324135	0.00277243	-0.573217	0.00167223	-0.598208	0.645645
RHC10H2G1547.2.gene	13.974	856	13.444	703	13.6939	820	11.0759	739	10.6275	565	10.4006	595	6.6635	370	7.86321	428	7.83965	466	11.439	658	11.9854	694	9.19928	526	12.7891	663	15.2787	855	17.4026	972	4.03796	240	5.23189	332	4.74035	272	6.44217	341	6.17642	361	6.08732	360	0.564962	-0.317935	0.000354831	-0.792817	0.0703585	-0.418508	0.919618
RHC10H2G1550.2.gene	24.0033	1165	23.9374	994	19.5544	934	12.1107	658	13.4405	575	13.7686	611	7.90101	361	10.3294	454	12.2115	606	9.13219	436	10.7942	519	11.2278	515	17.6083	721	16.6575	763	14.1051	643	17.7025	815	14.4042	725	17.0536	785	19.4017	812	20.9172	954	21.3166	970	0.00415326	-0.73395	7.10187e-07	-1.01425	8.46885e-09	-1.15294	0.0116965
RHC10H2G1556.2.gene	6.3963	195	6.89122	192	5.62189	159	4.39459	158	5.20327	124	2.45617	76	2.51625	70	3.5091	91	3.91496	113	6.75916	192	2.67867	85	3.39665	96	5.04441	133	3.15174	102	5.23633	171	1.09681	31	2.4141	78	2.60032	84	3.18651	87	3.64503	108	3.9274	113	0.403819	-0.622645	0.0273414	-0.892716	0.17379	-0.634392	0.240365
RHC10H2G1557.2.gene	14.891	1548	14.1302	1254	14.9523	1487	13.7523	1637	11.6685	1050	9.52947	987	11.4799	1035	11.5209	1039	12.5676	1216	7.03779	677	7.01131	668	7.84395	732	4.95183	457	8.39441	776	7.43238	719	7.02336	715	7.71945	830	5.69644	602	8.93039	788	9.45196	954	9.15496	881	0.773699	-0.231124	0.248446	-0.26229	1.38768e-09	-1.11914	7.1841e-08
RHC10H2G1558.2.gene	9.3381	762	8.27152	450	9.79912	699	13.5313	1057	13.9024	833	13.2102	749	16.853	1096	16.3041	1003	17.6385	1259	12.6516	887	13.1902	1030	11.811	884	10.8562	544	11.6506	729	11.4594	890	22.8397	1323	19.5825	1635	17.5476	1119	18.6568	1083	18.1797	1192	17.4077	1132	0.172488	0.486506	1.33325e-06	0.947297	0.0304436	0.490145	0.87223
RHC10H2G1559.2.gene	17.2044	428	16.7863	356	14.6639	359	12.141	333	15.3691	336	14.1672	327	13.3071	291	8.39885	187	9.45692	226	10.2103	233	9.90788	233	9.0065	204	12.2164	248	8.91947	202	7.32123	167	7.13383	167	6.07294	155	5.89737	136	7.40655	158	7.14975	166	8.82842	207	0.929792	-0.176263	0.0632714	-0.576168	0.00283031	-0.849238	0.00198393
RHC10H2G1560.2.gene	35.6569	4081	26.4192	2656	37.502	4210	34.3683	4421	25.7262	2621	26.6361	3065	29.7664	2996	30.8779	3132	31.3443	3674	23.3037	2639	23.4972	2723	20.9002	2238	13.3593	1395	18.4942	2144	21.6502	2318	25.5277	2739	27.3573	3221	22.514	2576	21.5303	2173	17.6644	2322	17.8346	2385	0.96375	-0.112175	0.899686	-0.0283723	0.00187904	-0.59092	1.17971e-05
RHC10H2G1564.2.gene	2.68785	72	1.41951	33	2.03689	56	1.06327	34	1.58887	41	1.15126	29	0.468814	12	0.934305	22	0.861574	24	0.482723	13	0.423412	10	1.29601	34	0.641206	14	1.34444	30	0.441374	12	2.54905	67	3	81	1.66773	45	2.01316	50	2.17687	57	2.76001	66	0.724211	-0.57429	0.028482	-1.3348	0.00553493	-1.53619	0.00732128
RHC10H2G1565.2.gene	111.449	2858	119.224	2597	89.7341	2315	81.6174	2282	96.4841	2134	96.4189	2317	66.3217	1486	73.7527	1677	71.0216	1748	52.0611	1315	60.4335	1499	62.1349	1486	141.913	3189	114.341	2814	100.104	2485	47.4973	1158	40.0753	1111	44.2152	1057	58.0321	1312	72.3171	1750	67.3554	1644	0.79423	-0.192573	0.003054	-0.54873	1.20836e-07	-0.93647	0.965335
RHC10H2G1569.2.gene	29.8007	512	29.1241	427	27.7838	469	24.8506	471	22.2003	335	22.809	364	18.526	280	16.3586	252	15.5383	256	16.1104	254	22.2408	361	18.9285	296	18.1533	254	17.9105	280	20.0765	316	14.0296	227	12.9849	229	12.764	204	13.5882	200	14.8339	238	16.5738	268	0.808265	-0.265935	0.00992268	-0.713882	0.00724166	-0.706893	0.00605862
RHC10H2G1571.2.gene	6.42258	125	8.30911	138	4.39701	84	4.60759	99	4.0406	69	2.78771	51	3.93831	68	3.79435	66	3.32251	62	0.798133	15	2.07224	38	1.24782	23	1.01254	17	0.4534	8	1.352	24	6.70266	123	5.12806	103	5.79431	105	6.47128	108	8.5645	156	10.3146	189	0.469848	-0.693004	0.149192	-0.720007	1.71311e-05	-2.29459	2.74947e-07
RHC10H2G1581.2.gene	43.1404	2305	40.8249	1859	45.94	2426	30.1403	1803	26.7586	1279	26.3244	1271	20.6303	959	18.6984	902	20.0667	1030	19.9909	976	19.7953	981	19.1737	916	18.9067	807	20.937	993	19.2117	957	20.674	1013	18.9757	1027	21.5236	1035	25.5813	1191	27.3128	1311	24.4291	1188	0.0141467	-0.595581	7.64251e-10	-1.06516	4.64219e-13	-1.27062	4.96659e-10
RHC10H2G1586.2.gene	6.20883	183	7.45707	188	7.84068	227	4.99364	163	4.91659	128	5.08678	139	1.6102	42	2.85793	76	2.96352	84	5.35709	145	6.86685	191	5.62136	151	6.34213	153	4.2344	114	5.84845	158	3.32706	93	3.90124	118	4.44022	122	4.87999	124	6.39387	176	7.6454	212	0.603558	-0.472828	0.000114948	-1.45907	0.365727	-0.380385	0.164743
RHC10H2G1588.2.gene	5.22314	173	4.77603	135	4.84204	157	2.6581	97	2.84104	83	4.32755	133	2.11917	62	1.88104	56	2.45571	78	2.32625	71	3.30884	104	2.48208	75	2.22994	60	3.29032	99	1.9556	59	1.62667	51	2.78038	95	2.11533	65	1.43711	41	2.95365	91	2.84266	89	0.517554	-0.544887	0.00681662	-1.12842	0.0174751	-0.97224	0.00654561
RHC10H2G1591.2.gene	8.95027	653	7.36922	449	13.9068	706	7.7455	579	7.27761	446	6.69905	435	4.89793	364	7.89295	505	11.0884	731	11.3845	746	11.9372	799	13.3232	842	16.7899	1046	18.4466	1174	18.239	1204	19.0235	1262	16.4681	1171	22.4911	1429	11.5952	684	32.4935	1521	8.16696	553	0.672079	-0.292268	0.922966	-0.05722	0.181389	0.336873	0.00117883
RHC10H2G1602.2.gene	7.51765	157	10.4673	186	7.81562	160	18.9867	436	17.4619	319	17.7444	343	6.66032	122	10.4932	196	9.41302	188	10.5283	201	10.5224	207	12.4928	237	9.98991	170	7.97896	151	7.71911	147	12.6352	248	10.3571	222	11.4791	222	6.71107	120	8.68931	169	9.0085	177	0.000903903	1.11254	0.814529	0.109146	0.504172	0.267158	0.701525
RHC10H2G1604.2.gene	11.8139	374	9.9337	268	7.57317	236	9.18944	321	10.1389	282	9.61499	283	11.0681	308	8.51611	242	10.6745	324	7.73091	224	6.61331	198	6.98226	201	6.1726	160	1.45088	42	3.41525	99	0.825882	25	0.982756	32	1.52728	45	0.409884	12	0.936138	28	1.70562	51	1	0.0305124	0.80145	0.114341	0.081374	-0.568193	0.000168638
RHC10H2G1617.2.gene	4.03612	147	3.08064	96	4.58859	164	1.31551	53	0.762473	25	1.45606	49	0.918237	30	0.751433	25	0.925388	33	1.91374	64	4.70744	161	2.09156	69	0.352218	11	0.889203	30	1.26831	42	0.626184	22	0.38004	15	0.339533	12	0.734439	23	0.163895	6	1.18032	41	0.000767871	-1.67711	2.35153e-06	-2.07744	0.332934	-0.541555	3.88025e-07
RHC10H2G1619.2.gene	0.602463	39	5.20221	285	5.12198	323	8.98425	604	8.17713	423	8.80878	491	6.58892	372	9.37265	499	9.97173	583	9.71651	532	9.19573	527	10.7293	512	11.5409	545	12.2497	661	5.11427	293	9.09297	514	8.99607	558	9.83475	500	8.32262	417	8.97355	502	9.43799	520	0.0231515	1.18771	0.0119954	1.23756	0.00640991	1.15977	0.162097
RHC10H2G1625.2.gene	5.83569	135	5.0158	99	4.98915	113	5.942	151	7.91766	160	5.7914	124	6.73191	136	5.67206	117	7.30752	161	8.26732	175	6.97159	152	9.33981	196	10.6896	201	6.6377	139	4.79036	101	1.70477	37	1.66081	40	1.82078	39	2.11928	42	2.99356	65	2.89876	63	0.861933	0.354349	0.444142	0.37575	0.223382	0.523514	0.720122
RHC10H2G1628.2.gene	3.63604	68	5.61494	90	4.32202	80	3.63659	75	3.52084	58	3.01176	53	2.11939	35	1.32394	23	0.687768	13	1.81259	31	1.17624	21	1.76022	30	4.94221	76	4.0959	70	3.47365	60	3.70453	65	2.12061	41	3.30995	58	4.37908	70	4.32919	76	5.26231	93	0.913339	-0.372047	0.00197822	-1.62449	0.00134458	-1.62945	0.64268
RHC10H2G1631.2.gene	0.29674	12	0.244357	9	0.111215	5	0	0	0.368775	13	0.318144	12	0.671129	24	0.978138	35	1.05857	40	2.30192	83	1.99439	74	3.19672	114	1.60053	52	1.35682	49	1.95812	71	1.05787	40	0.452876	19	0.993482	37	0.867113	30	1.38874	51	1.17612	44	--	--	--	--	1.06998e-09	3.30553	3.1929e-05
RHC10H2G1668.2.gene	2.21643	139	1.77401	95	1.46188	90	2.66974	184	1.89444	104	3.17456	184	2.32541	128	0.980848	55	0.808594	49	1.71428	98	1.89904	112	1.20365	69	1.23147	63	2.24759	128	2.21431	127	0.407101	24	0.211903	14	0.472329	28	0.112263	6	0.239136	14	0.253374	15	0.533273	0.546576	0.650908	-0.338626	0.59428	-0.291255	0.846337
RHC10H2G1676.2.gene	35.743	1966	31.7334	1544	32.9297	1814	33.0718	2001	33.8112	1688	33.9931	1767	33.1444	1687	30.7647	1504	35.8082	1855	13.9641	723	14.1053	769	15.6248	792	19.1107	858	19.2069	999	19.6612	979	31.7176	1664	31.3428	1855	31.7096	1631	33.0975	1573	30.1156	1565	33.5597	1752	0.997556	0.0510584	0.886848	0.0441645	6.76031e-13	-1.29375	7.41158e-06
RHC10H2G1682.2.gene	2.96876	61	3.17005	56	2.94098	59	2.73491	62	5.62901	101	3.52759	67	1.21587	22	1.37051	26	1.17238	23	1.44226	27	1.00635	20	1.22545	23	1.31933	22	1.06039	20	0.514689	10	0.675808	13	0.286727	6	0.105762	2	1.28682	23	2.67647	51	1.6221	32	0.875173	0.43131	0.0463813	-1.19038	0.010713	-1.40861	0.00163729
RHC10H2G1685.2.gene	0.446105	33	0.639706	40	0.494182	36	0.302013	24	0.514356	33	0.545778	37	0.582634	37	0.530643	35	0.493757	35	1.07482	71	0.910823	62	1.09231	72	0.416857	25	0.583108	39	0.373873	25	0.299741	21	0.093484	7	0.192425	13	0.187662	12	0.141682	10	0.103008	7	0.988013	-0.185449	0.935069	0.0796633	0.132701	0.820176	0.630674
RHC10H2G1687.2.gene	2.12323	113	1.91599	87	1.86411	97	1.17464	69	1.80592	84	1.68416	83	0.967385	45	1.28917	61	1.22908	63	2.57038	125	2.69931	135	1.97882	95	1.31451	57	1.77377	85	2.76381	134	0.754892	38	0.909454	50	0.766663	38	1.14863	52	0.97896	49	1.02275	51	0.913886	-0.292706	0.184399	-0.692866	0.754916	0.180845	0.749472
RHC10H2G1694.2.gene	427.487	22454	387.618	17311	513.001	26653	392.146	22896	323.812	14549	332.79	15601	93.5824	5203	89.9603	5098	97.7439	5922	54.1784	3141	50.7095	3030	41.2194	2371	54.143	2793	101.814	4932	96.1557	5563	89.3868	5318	143.849	9343	122.384	7184	151.429	8206	168.57	8131	129.428	7714	0.449423	-0.324067	2.37279e-18	-1.90704	3.92018e-33	-3.02928	8.63912e-23
RHC10H2G1724.2.gene	6.92125	465	10.426	597	9.53929	630	10.3525	766	10.2873	606	11.5134	717	13.6515	805	14.1139	848	14.794	951	11.3538	698	13.6706	867	13.9878	853	18.7434	1026	17.3367	1056	10.9474	672	23.24	1466	18.1552	1251	18.4581	1149	22.7214	1306	33.1697	2076	32.143	2032	0.604895	0.299801	0.000408021	0.725307	0.0572518	0.423523	0.140352
RHC10H2G1745.2.gene	0.480367	59	0.393819	41	0.699385	84	0.148945	20	0.408035	44	0.372205	42	0.552706	59	0.592827	65	0.182166	22	0.659987	74	0.274883	32	0.658862	73	0.107178	11	0.253498	28	0.016354	2	0.115384	14	0	0	0.181225	21	0	0	0	0	0.042575	5	0.493149	-0.713501	0.814988	-0.174554	0.885335	-0.0927706	0.000173346
RHC10H2G1747.2.gene	3.25129	354	2.38653	223	3.79871	413	2.56305	251	1.35175	131	1.97005	166	0.686906	67	0.33414	34	0.530172	57	0.932669	92	0.431744	45	0.512661	52	0.801307	72	0.687797	70	0.918933	92	0.842788	87	1.53417	171	1.16329	97	1.34408	128	1.1461	117	1.46769	153	0.0420937	-0.854653	8.26569e-11	-2.51132	2.25699e-10	-2.44631	1.24321e-09
RHC10H2G1759.2.gene	1.97531	100	2.33909	101	3.07284	153	1.09639	62	0.904087	41	0.61525	29	1.12121	50	1.20085	55	1.22291	60	1.54224	72	1.11155	54	1.6107	75	1.97477	82	1.91014	88	2.68658	125	0.444087	22	0.595905	31	0.57283	27	1.01406	44	0.916835	44	0.728531	35	0.00932734	-1.43756	0.035132	-0.982943	0.0488088	-0.889291	0.518114
RHC10H2G1761.2.gene	17.301	661	15.2659	452	17.2251	639	11.958	489	11.8757	360	9.26909	305	11.8738	313	13.7067	343	14.4638	400	8.0286	231	6.87818	170	8.54853	221	11.6639	280	8.93014	277	8.07939	268	7.23056	214	6.68979	287	6.47723	247	8.61805	273	7.82737	265	11.6073	338	0.0977155	-0.593829	0.0174969	-0.602991	1.03053e-10	-1.55684	2.01258e-05
RHC10H2G1763.2.gene	14.4215	511	15.4358	466	19.9317	694	18.3866	717	13.2716	412	17.7208	582	6.48722	202	7.4274	236	8.30143	282	7.93031	257	9.30879	311	6.96296	224	8.37427	242	8.94991	288	13.2888	430	8.43665	281	11.1735	406	9.99184	328	7.57796	230	8.60487	284	6.10219	204	1	0.0288822	1.59511e-05	-1.0971	3.20315e-06	-1.15434	0.00183523
RHC10H2G1765.2.gene	40.555	2916	38.7759	2365	42.6524	3053	34.767	2771	30.1535	1857	28.2796	1895	23.1622	1426	19.171	1248	19.2896	1340	14.1272	938	14.1953	970	11.4316	762	13.6176	813	12.266	788	18.1977	1214	32.1384	2104	41.9602	3128	36.2831	2460	29.2697	1708	26.0943	1762	24.0586	1577	0.323401	-0.35476	5.03658e-08	-0.928034	4.15002e-23	-1.71709	9.29371e-15
RHC10H2G1769.2.gene	21.1476	725	17.7914	623	13.7548	583	17.7087	757	27.7709	867	22.6816	794	15.81	491	14.5036	468	16.5431	552	59.5177	1900	59.9924	1999	61.3571	1978	62.8901	1852	53.8965	1795	47.8828	1631	7.40444	301	7.31968	324	10.6921	352	33.3209	1034	26.5448	1068	21.1088	776	0.512514	0.351875	0.421912	-0.23879	2.04717e-17	1.52581	3.14326e-09
RHC10H2G1779.2.gene	7.40241	363	6.3427	265	7.11034	343	12.7174	687	10.1556	437	13.2365	602	18.2704	787	15.8644	696	18.3465	861	22.3013	1001	25.2222	1167	23.2483	1036	10.4575	418	13.9891	623	12.7816	573	13.1831	608	17.1601	863	16.6835	759	12.2809	516	13.1483	601	11.8244	546	0.00606474	0.836114	1.03789e-10	1.39694	7.86507e-16	1.65182	0.0445714
RHC10H2G1781.2.gene	3.35982	206	3.26065	171	2.83922	171	3.10265	210	2.84917	153	2.6882	153	2.58019	139	1.48865	82	1.66218	98	3.01671	170	2.77978	161	2.21563	124	2.74243	137	2.4166	135	2.70746	152	1.50127	87	1.94511	123	1.38905	79	1.31708	69	1.21825	70	1.07512	62	0.997556	-0.0869975	0.107031	-0.655939	0.42542	-0.34803	0.303769
RHC10H2G1785.2.gene	1.80825	215	1.82106	185	1.9987	234	1.81652	239	0.981219	103	1.6389	182	2.43007	254	2.43164	260	2.20978	252	4.80174	524	4.70528	529	3.96063	429	2.69982	263	4.29232	464	2.98234	325	1.61714	181	1.53809	188	1.63852	182	1.69706	173	1.38327	154	1.48319	167	0.896384	-0.295105	0.296442	0.396963	9.91005e-06	1.14815	0.0844176
RHC10H2G1788.2.gene	4.37616	289	3.42392	192	5.45487	331	6.48321	472	6.47471	373	7.19148	410	9.18289	496	8.05292	476	9.62798	567	12.0819	680	10.0277	581	12.341	689	13.6798	736	10.4357	580	8.97697	503	5.61542	349	9.62221	610	8.98787	510	10.0129	528	10.0588	577	9.60712	598	0.118907	0.651058	3.72425e-05	1.05474	3.98975e-07	1.20375	0.00762548
RHC10H2G1798.2.gene	3.16776	163	4.11783	180	3.54524	179	9.52168	538	8.23249	370	9.72489	462	15.2648	687	18.0478	828	16.082	788	5.21162	245	5.26242	255	4.50917	210	4.08842	171	3.27663	153	3.34323	157	17.3961	837	17.8438	938	19.4712	925	8.77947	385	8.0204	383	8.5077	411	3.87762e-06	1.3828	3.74128e-23	2.25101	0.346392	0.354296	0.675879
RHC10H2G1800.2.gene	14.7604	755	13.8923	605	12.4806	627	16.6271	936	13.5279	607	11.4297	542	7.43885	334	7.11085	326	5.92997	290	3.93015	184	4.19975	203	3.84581	179	4.15997	174	4.63183	215	5.13941	240	13.4291	645	14.63	767	14.7583	700	15.8805	695	13.5565	646	14.1069	679	0.987852	0.059678	5.84828e-05	-0.938221	1.33312e-15	-1.88872	9.10747e-11
RHC10H2G1802.2.gene	25.6255	1156	23.8391	915	22.3453	983	23.9752	1225	25.5966	1009	27.0177	1065	30.8613	1252	31.338	1247	30.0804	1333	22.7736	998	22.1627	945	24.7205	1010	14.0224	467	13.6701	504	10.4308	442	9.8715	402	8.95297	389	12.4196	443	12.742	381	12.6128	470	11.9765	422	0.956438	0.123987	0.0283158	0.449633	0.639845	-0.122418	6.50698e-07
RHC10H2G1805.2.gene	10.0191	355	9.47924	286	8.87491	309	6.93678	271	10.1755	316	7.45162	245	10.1219	315	10.2916	326	11.6036	393	9.38391	304	9.80159	328	9.57601	308	12.8024	370	14.6355	470	12.5641	407	21.8038	725	20.099	730	21.1957	696	22.3448	677	21.6995	716	24.7032	823	0.943216	-0.160674	0.509523	0.240016	0.824344	-0.091179	0.466411
RHC10H2G1806.2.gene	3.97631	86	4.49667	80	3.97955	87	4.56377	87	7.30983	115	3.81729	65	5.75318	108	2.78364	56	5.17246	96	6.63584	131	6.81234	137	7.6979	134	9.06448	143	6.45606	129	5.5649	109	12.9571	248	8.06802	180	10.9539	212	10.9757	194	11.2243	231	14.2662	285	1	0.1081	0.818289	0.153909	0.198759	0.587695	0.379332
RHC10H2G1835.2.gene	4.07717	410	3.09687	265	4.11963	407	4.33418	480	2.67316	236	4.06972	380	2.85694	252	2.42319	218	2.23652	215	4.30683	396	3.54046	336	3.5045	320	2.99862	246	3.03595	277	3.19836	294	1.50393	142	2.47241	255	2.55738	239	1.14832	99	1.11773	105	1.35363	128	1	0.0170227	0.0955683	-0.521241	0.757257	-0.103485	0.147984
RHC10H2G1868.2.gene	0.457639	46	0.070712	6	0.364645	36	0.441379	49	0.397765	35	0.357524	33	0.70017	62	0.526992	47	0.503388	48	1.51062	138	1.41842	133	0.947572	86	1.6524	134	1.42601	129	2.1661	197	0.596996	56	0.834789	86	0.670093	62	0.904299	77	0.392716	37	0.830839	78	0.927989	0.468621	0.121616	1.02133	2.27566e-05	2.00011	1.00764e-06
RHC10H2G1877.2.gene	1.00072	59	1.26432	64	1.00288	58	0.665308	44	0.526202	28	0.50886	28	0.748001	39	1.01351	54	0.757271	43	1.81572	98	1.33002	74	1.55331	83	0.822405	40	0.46995	26	0.280419	16	0.088322	5	0.020289	2	0.132688	8	0.203625	11	0.440978	25	0.476632	27	0.432434	-0.877708	0.69601	-0.300932	0.462546	0.407201	0.0356558
RHC10H2G1882.2.gene	1.59632	80	1.30379	56	0.919216	46	0.889963	49	0.88034	39	0.8226	39	0.357441	16	0.535171	24	0.482277	24	0.422376	20	0.542997	26	0.419182	20	0.277743	12	0.198587	9	0.08763	5	0	0	0	0	0.041459	2	0.194355	9	0.201261	10	0.183949	9	0.808074	-0.508593	0.017809	-1.38765	0.00477734	-1.53989	1.9767e-06
RHC10H2G1894.2.gene	1.39673	64	0.943771	37	1.37332	62	1.37885	70	1.60653	65	1.39708	60	2.97986	120	2.85464	117	3.40834	150	3.13927	132	2.85133	124	3.31333	138	3.30385	124	2.21089	92	3.11115	131	2.37616	103	2.37144	112	2.97854	127	1.86266	74	2.82212	121	2.07869	90	0.962101	0.293291	0.00139784	1.38144	0.00633915	1.2163	0.0549434
RHC10H2G1900.2.gene	1.42171	47	0	0	1.47135	47	3.71369	133	2.61001	75	2.26323	68	12.6707	361	13.1039	380	16.4583	510	7.18365	213	10.3972	318	6.36787	188	0.588654	16	0.724855	22	1.08914	33	7.19803	219	9.78377	325	7.3362	221	4.11615	115	3.22468	98	3.47789	106	0.0308299	1.60647	1.24578e-32	3.9221	1.03357e-08	2.92709	0.737652
RHC10H2G1915.2.gene	2.24543	47	2.02549	36	2.68496	55	1.51863	35	1.01082	19	2.51767	49	0.903558	17	1.05215	20	0.793289	16	0.768979	15	0.273535	6	0.701667	14	0.687156	12	0.737155	14	0.718212	14	2.57179	51	2.66288	57	2.81747	55	1.98106	36	2.84456	56	2.03913	40	0.91645	-0.40646	0.0546985	-1.24661	0.000547255	-2.03948	0.00278151
RHC10H2G1916.2.gene	0.474138	10	0.39021	7	0.342261	7	2.03124	47	2.07204	38	1.94308	38	0.65259	12	0.312066	6	0.340746	7	0.104956	2	0.101812	2	0	0	0.293653	5	0.263723	5	0	0	1.02088	20	0.691555	15	0.568676	11	0.559817	10	0.355956	7	1.48435	30	0.00412366	2.37142	--	--	--	--	--
RHC10H2G1917.2.gene	7.69754	356	8.54022	337	7.14212	325	6.1531	314	8.17023	332	7.11457	305	6.38746	260	6.344	263	6.54819	290	4.66653	198	4.38576	192	4.30642	181	3.9523	149	3.09701	130	3.283	139	1.73893	76	1.41509	68	1.91488	83	1.88468	75	1.48167	64	1.97043	86	0.989971	-0.0791557	0.609175	-0.211511	0.0021887	-0.917482	2.99029e-05
RHC10H2G1939.2.gene	9.99404	456	11.0189	428	11.8878	533	11.9747	602	14.3053	572	14.5786	617	14.434	578	14.6784	599	15.5118	677	0.613472	26	1.27793	55	1.15178	48	0.503476	19	0.285659	12	0.353649	15	31.2663	1340	28.825	1348	30.3011	1281	20.6099	805	21.4717	913	23.3928	1004	0.548416	0.357385	0.0389794	0.504449	4.11864e-31	-3.53793	3.90182e-41
RHC10H2G1986.2.gene	1.48814	31	0.355333	7	0.060486	2	2.26226	51	0.880159	16	1.20976	23	1.62921	30	0.405624	8	2.33178	46	0.140425	3	0.190863	4	0.581215	11	0	0	0.165697	4	0	0	4.28191	83	2.57196	54	3.47063	66	2.85373	50	3.5399	68	3.4276	66	--	--	--	--	--	--	--
RHC10H2G1991.2.gene	2.42407	119	1.6205	68	1.9811	95	2.09164	113	1.69005	73	1.49544	68	0.733274	32	0.722677	32	1.02505	48	0.237303	11	0.563737	26	0.703904	32	0.375587	15	0.810983	36	1.1506	52	1.11627	52	0.957513	48	1.51598	69	1.70577	72	1.46254	67	1.26416	58	0.989319	-0.144203	0.015469	-1.2047	1.49672e-05	-2.0893	0.00263242
RHC10H2G1992.2.gene	11.969	369	9.20975	242	10.2835	312	9.63922	328	7.87223	213	5.56872	160	2.71266	74	2.70451	75	3.4257	101	0.521493	15	0.582667	17	0.196241	6	0	0	0	0	0	0	10.7733	312	13.651	432	11.6139	332	13.7795	364	12.966	373	12.1117	352	0.639562	-0.400367	4.40532e-08	-1.75971	5.93124e-32	-4.67646	3.84652e-49
RHC10H2G1994.2.gene	0.941322	41	0.942564	35	1.26164	53	0.59414	28	1.0886	41	0.247984	10	0.746818	28	0.123598	5	0.190709	8	0.169125	7	0.607892	25	0.3237	13	0.330212	12	0.399714	16	0.249295	10	0.438047	18	0.131587	6	0.358972	15	1.26574	47	0.250399	10	0.109544	5	0.700389	-0.667688	0.0215098	-1.50907	0.00789682	-1.6005	0.00366651
RHC10H2G2001.2.gene	7.49572	603	7.79913	534	8.58942	679	11.1501	987	8.28966	585	7.5192	561	10.634	751	9.88697	711	11.876	914	13.9028	1023	12.4353	943	11.1357	813	11.1596	731	13.3842	976	14.7377	1082	2.99375	227	4.60597	380	2.56531	192	1.24129	86	1.20416	91	0.952793	73	0.787329	0.216832	0.0243993	0.504394	0.0131003	0.536887	0.0668291
RHC10H2G2004.2.gene	1.29251	65	1.78139	77	1.8882	94	1.34774	75	1.24389	55	1.05664	50	0.724715	32	0.934631	42	0.692011	34	1.20644	56	1.19647	57	0.995139	46	0.978045	40	1.63111	75	1.45327	67	0.728199	35	0.319987	17	0.484331	23	0.659291	29	0.556297	27	0.881125	42	0.886012	-0.400868	0.0621152	-1.01288	0.230064	-0.657164	0.445059
RHC10H2G2009.2.gene	5.55284	144	4.27	95	5.12652	131	4.44942	128	3.23647	74	2.84845	69	1.62231	37	4.85157	113	3.61311	90	1.07879	26	1.93061	48	3.6915	87	3.87805	82	4.38284	104	4.32981	103	4.68622	115	4.03935	108	1.22154	30	4.97503	111	3.69929	90	3.59915	88	0.768907	-0.456196	0.333655	-0.496393	0.00362094	-1.25886	0.390859
RHC10H2G2010.2.gene	1.80547	136	2.40498	154	1.71724	127	1.1596	96	0.982033	65	1.01463	71	0.823337	55	0.559576	38	0.604218	44	1.02857	71	1.25832	89	1.24236	85	1.71445	105	1.0911	75	1.50109	103	0.665057	47	0.918994	71	0.601248	42	0.770507	50	0.477109	34	0.627575	45	0.197008	-0.864113	0.000528151	-1.49783	0.0491973	-0.860206	0.170793
RHC10H2G2045.2.gene	1.19063	64	0.896482	41	1.43152	75	1.87345	110	1.74988	82	2.0998	104	3.4454	161	4.50288	214	2.22298	113	3.59017	175	3.09594	155	2.68381	130	1.84171	80	1.45764	71	1.14003	56	2.368	118	2.10582	115	2.62312	129	1.34312	61	1.32182	66	1.81718	91	0.419498	0.741609	0.0035407	1.58911	0.00210493	1.2921	0.920364
RHC10H2G2046.2.gene	0.35212	21	0.246623	13	0.188042	11	0.396216	26	0.53108	28	0.720415	40	2.09157	110	1.39709	75	1.86195	106	1.61331	88	1.84129	104	0.555015	30	1.188	58	1.12238	61	1.3572	74	1.55978	88	0.832973	51	2.01903	112	1.59927	82	0.869257	49	0.833051	47	--	--	1.88025e-08	2.8205	0.013317	2.22445	0.000820439
RHC10H2G2055.2.gene	0.780667	17	0.830026	15	1.00215	21	0.928728	22	1.05877	20	0.827462	17	1.99761	37	0.221259	5	0.806887	17	2.4743	48	3.07952	61	2.10428	40	3.26574	56	3.50292	67	2.9553	57	3.49775	69	1.72125	37	1.78569	35	4.00603	72	4.95328	97	3.99932	79	--	--	--	--	0.0162992	1.41288	0.00619738
RHC10H2G2060.2.gene	4.46173	286	4.00076	219	3.86071	244	4.06234	286	5.39609	303	3.15937	188	2.72735	154	2.31025	133	2.10881	130	3.36113	198	2.09296	126	2.7357	159	2.23083	117	2.16806	127	2.82152	166	1.9862	121	1.61166	107	2.22465	133	1.75234	97	2.03376	123	1.9172	116	0.999763	0.0760623	0.0418668	-0.71652	0.0397248	-0.703163	0.00939043
RHC10H2G2065.2.gene	4.63021	255	4.0627	191	5.77788	312	5.07983	308	3.39207	164	4.02205	205	2.72797	132	2.8661	141	2.09085	110	3.09314	156	2.56984	134	2.21676	111	1.83421	83	1.79755	90	3.12283	157	1.75129	91	2.9078	164	2.85282	146	2.63495	124	1.52112	78	1.32346	69	0.968173	-0.170173	0.0130568	-0.847324	0.00319756	-0.986372	0.000432494
RHC10H2G2077.2.gene	2.66464	149	3.13826	149	1.76928	97	2.21465	136	1.41032	69	2.26634	117	1.38719	68	1.28572	64	1.03462	56	2.23705	114	1.77528	94	2.05777	104	1.41584	65	1.02636	52	1.74846	89	1.69813	89	1.2211	70	1.34797	70	1.27963	61	0.951251	50	1.23539	65	0.92112	-0.320531	0.0331852	-0.95958	0.384045	-0.430435	0.026121
RHC10H2G2078.2.gene	31.8073	755	35.8854	726	31.0994	726	23.6286	618	29.9622	624	32.4565	715	13.441	281	13.0499	278	11.9632	272	13.5826	296	14.2267	319	12.8574	278	21.0741	408	20.8568	449	20.9385	454	9.6628	216	6.55267	160	6.4352	142	14.5462	296	14.9557	331	14.8818	333	0.920765	-0.153501	1.17034e-08	-1.29268	4.60059e-10	-1.38953	0.00135724
RHC10H2G2094.2.gene	1.40721	148	1.01548	91	1.41369	146	1.24385	144	0.852767	79	0.666172	65	0.80469	74	0.48715	46	0.839697	85	1.03388	100	1.35476	134	0.947033	91	0.577981	50	0.949919	91	1.15208	111	0.214071	22	0.513757	56	0.469159	46	0.540632	49	0.521118	51	0.305685	31	0.800579	-0.428782	0.0895045	-0.78069	0.525445	-0.309379	0.148186
RHC10H2G2095.2.gene	0.483641	25	0.25396	11	0.573607	29	1.31539	73	0.892096	40	0.620222	29	0.401982	18	0.817353	37	0.205944	10	1.59225	73	0.365752	18	0.874122	40	1.80658	74	3.20281	145	3.5976	164	0	0	0.185552	10	0.204472	10	0.252205	11	2.55476	119	0	0	0.26085	1.12889	--	--	--	--	8.87563e-06
RHC10H2G2099.2.gene	4.61341	78	7.02163	101	3.91318	65	8.67405	161	9.79003	144	10.9103	170	8.99351	133	8.27956	125	10.0021	161	1.03087	16	1.11466	18	2.68236	41	3.81829	53	4.39879	67	2.58904	40	21.9709	346	13.0913	226	17.0942	266	12.5788	181	13.7938	216	17.4714	276	0.0756375	0.954605	0.0339523	0.870495	0.0013916	-1.79504	0.218182
RHC10H2G2101.2.gene	41.3593	1515	33.9108	1059	33.4233	1204	34.5627	1395	31.0723	999	36.065	1226	18.8442	607	21.6512	710	22.6727	795	15.5548	522	19.3329	669	17.1376	571	16.2638	486	19.4541	647	15.8246	530	17.9367	618	21.4869	808	20.7164	704	20.0098	628	22.7694	778	22.3091	770	0.996306	-0.0501231	0.000226989	-0.714967	6.42158e-10	-1.17177	4.12173e-08
RHC10H2G2106.2.gene	1.03388	53	1.26287	55	0.925961	46	4.5109	251	5.26197	233	4.3225	203	9.22309	409	9.52995	431	9.33274	451	2.90279	135	2.69124	129	3.2481	149	4.27534	176	4.88183	224	3.25845	151	13.2569	629	8.66294	449	10.4509	490	7.19302	311	7.92448	373	8.07995	384	3.82289e-08	2.16074	1.06199e-25	3.17536	0.00173609	1.33603	5.32083e-05
RHC10H2G2112.2.gene	28.7372	1555	26.6716	1230	28.2695	1504	30.5692	1823	22.1165	1050	23.1136	1161	28.0477	1333	24.9459	1209	28.7192	1488	17.4277	864	18.4545	943	16.1342	794	7.08621	313	10.1499	499	9.44805	468	11.8706	604	11.193	622	10.967	551	10.3871	482	8.98321	454	10.0786	514	0.982139	-0.0990898	0.923666	0.0318132	2.04163e-05	-0.796017	1.36538e-15
RHC10H2G2117.2.gene	0.386693	27	0.353013	21	0.330755	23	1.58755	119	1.8532	111	1.29597	82	1.81764	109	1.09587	67	2.10664	137	1.3932	87	1.20813	78	1.14192	71	3.81792	212	3.02223	187	2.2898	143	3.65363	234	1.97608	138	2.86656	181	2.30245	134	2.6926	171	2.31851	149	6.22457e-05	2.15134	4.82437e-06	2.25293	0.00130319	1.6585	4.55812e-10
RHC10H2G2118.2.gene	0.114643	3	0.504858	11	0.583501	15	1.85437	52	0.961845	22	1.75805	42	2.00282	45	2.18141	50	2.51497	61	2.2914	53	2.34644	56	2.064	48	1.71701	36	2.04255	47	1.09993	26	3.1862	76	2.44675	64	3.46675	81	2.43422	53	1.75968	42	1.08557	26	--	--	3.57251e-05	2.51316	6.88809e-05	2.33018	--
RHC10H2G2122.2.gene	1.51378	49	1.26212	35	1.65106	52	4.4212	156	4.0219	113	2.98647	89	3.57689	101	4.76211	137	4.30088	132	2.0213	60	1.95018	59	1.98145	58	1.66921	44	1.96992	58	2.02498	60	3.84538	116	3.78913	125	3.06988	91	3.13103	86	2.86611	86	2.7953	85	0.00949682	1.40136	0.000319887	1.57305	0.657405	0.313647	0.878139
RHC10H2G2133.2.gene	46.1313	2861	40.9508	2225	38.8344	2382	53.6148	2820	23.9659	1722	40.0641	2191	12.7552	910	13.0177	929	11.4536	1002	12.698	721	12.9229	779	7.27542	604	17.3494	1110	13.6906	1135	16.1084	1132	4.05957	349	8.14133	546	13.0966	582	17.4605	788	9.03466	647	10.5731	707	0.918214	-0.153248	8.26244e-14	-1.27208	2.52469e-27	-1.90419	1.00186e-08
RHC10H2G2137.2.gene	2.32321	56	1.38107	29	2.95549	70	6.69802	177	6.22776	131	7.0405	157	5.7166	121	6.38114	137	8.04175	185	5.37991	118	4.15552	94	6.34079	138	5.27336	103	5.10103	111	6.32282	139	12.0468	271	11.8931	293	10.9085	243	5.19035	107	4.63876	104	6.84146	155	0.000733488	1.61616	6.14418e-05	1.65238	0.0164591	1.12811	0.0327464
RHC10H2G2139.2.gene	116.972	2861	124.098	2586	123.825	2976	128.986	3476	89.3953	1918	113.076	2565	78.985	1697	95.1268	2083	80.5257	1885	60.1721	1348	59.4422	1373	59.0917	1313	92.8246	1850	124.188	2756	102.309	2287	119.866	2755	98.6134	2475	136.815	3103	116.102	2431	90.5559	2065	114.513	2637	0.98416	-0.0957951	0.0158826	-0.451994	5.16814e-11	-1.1407	0.118635
RHC10H2G2142.2.gene	3.94811	433	2.78856	261	3.73618	402	4.03503	487	3.08739	297	2.81126	286	2.49489	240	1.99346	196	2.69329	283	2.42681	244	2.53293	262	1.87385	187	1.86651	167	3.11091	309	2.78863	279	1.24516	129	1.76905	199	1.93762	197	1.90828	179	1.8604	190	1.52372	158	1	-0.0323683	0.137295	-0.477104	0.0113787	-0.725075	0.0588048
RHC10H2G2144.2.gene	7.64285	526	9.03738	530	8.4256	570	13.2802	1007	12.9089	779	10.3582	661	16.4873	996	21.1722	1304	18.1522	1195	13.4582	848	13.3124	865	15.187	950	10.5032	589	11.2747	704	12.2862	773	22.9251	1482	28.2861	1997	25.7142	1640	21.961	1294	21.811	1399	20.6539	1338	0.0505829	0.584718	1.28323e-10	1.21817	0.00320646	0.629661	0.495318
RHC10H2G2150.2.gene	6.73419	376	5.92713	317	4.82077	314	12.5389	649	16.6337	659	12.2545	552	18.5561	704	18.0309	704	15.4328	629	9.00239	397	9.14165	394	8.75709	382	23.498	795	16.6429	652	9.63648	402	20.0268	733	19.4724	795	23.1319	863	15.7145	568	14.3405	532	13.5172	539	0.00199949	0.904691	4.21704e-07	1.13975	0.691175	0.1417	0.161618
RHC10H2G2156.2.gene	7.81951	158	7.33674	127	9.40084	187	8.36829	187	8.19531	146	10.2753	193	12.4534	221	11.8681	215	10.7211	208	6.71143	125	7.93959	152	8.96812	165	10.0079	165	8.5351	157	10.0429	186	17.6571	335	19.6149	407	17.5516	329	20.0001	346	16.5754	312	20.7327	395	0.971058	0.17454	0.132644	0.577814	0.739719	-0.16431	1
RHC10H2G2171.2.gene	17.3174	561	15.7012	433	13.821	440	13.4984	482	15.0792	429	14.7225	442	19.4544	553	18.6825	542	19.9656	619	17.8	528	21.0378	643	18.9271	557	22.0895	583	17.7568	522	17.5785	520	36.9155	1123	33.419	1110	32.8187	985	24.5671	681	28.4767	860	28.9963	884	0.991912	-0.0661369	0.157827	0.378134	0.513672	0.19278	0.874589
RHC10H2G2172.2.gene	7.98118	376	8.06562	324	5.11829	237	16.7682	869	16.1474	667	17.6385	770	10.396	430	11.9687	504	11.1521	502	3.29035	142	4.96656	221	6.17904	265	9.82949	377	6.91045	295	4.17242	180	23.9629	1060	15.0663	728	19.0617	832	19.7003	794	20.0162	878	23.3785	1036	1.93324e-07	1.30033	0.00532223	0.729096	0.0934284	-0.659294	0.700982
RHC10H2G2173.2.gene	2.99396	83	1.20436	29	3.28035	89	0.692036	22	1.33733	33	2.36259	61	0.852543	21	2.08613	52	0.399515	11	0.138207	4	0.065218	2	0.184328	5	0	0	0	0	0.089714	3	0.926087	24	0.667016	19	2.61404	67	2.89207	69	0.887867	23	1.21012	32	0.7186	-0.701183	0.216778	-1.07581	5.18757e-06	-4.2218	5.89696e-08
RHC10H2G2178.2.gene	118.62	10932	108.434	8516	129.73	11750	122.263	12415	108.164	8745	111.59	9540	79.2547	6415	75.7008	6245	67.2333	5930	56.5712	4774	54.9778	4783	51.0563	4275	54.4999	4093	60.8678	5090	66.0314	5562	57.5541	4985	69.6528	6587	67.986	5810	56.4819	4456	56.9462	4894	53.8452	4672	1	-0.016865	0.000299182	-0.616932	3.33809e-13	-1.24475	9.79893e-08
RHC10H2G2180.2.gene	4.89968	139	4.18963	102	4.8004	134	5.68315	178	4.90175	122	4.00591	106	7.82102	195	7.45352	189	6.68064	181	5.92295	154	8.13148	218	7.31041	188	5.72409	133	8.17296	210	8.12841	211	10.1373	270	12.2882	357	10.1289	266	6.73604	164	7.74953	205	5.18659	139	0.99004	0.114874	0.0650392	0.722467	0.224926	0.50741	0.349827
RHC10H2G2187.2.gene	5.59419	457	2.82425	229	4.91714	397	1.96412	206	2.24889	188	2.19648	194	0.429449	36	0.9003	77	0.786174	72	1.03824	91	1.27021	98	0.863111	75	1.65991	129	1.67573	124	2.32475	174	1.33464	104	0.966962	95	0.841306	74	1.44418	118	1.08414	96	1.29491	116	0.028105	-0.840624	6.3565e-09	-2.41121	3.74045e-08	-2.0924	5.47066e-05
RHC10H2G2193.2.gene	1.67724	87	1.5574	69	1.37691	70	0.714552	41	1.22508	56	0.579675	28	0.218134	10	0.429449	20	1.03528	52	0.812407	39	0.429372	21	0.984999	47	0.540704	23	0.839206	40	0.586712	28	0.286542	14	0.351916	19	0.264713	13	0.343489	16	0.392256	19	0.264945	13	0.359962	-0.818276	0.0130274	-1.37629	0.0250834	-1.1464	0.0104007
RHC10H2G2201.2.gene	29.4791	1569	28.2683	1271	29.8713	1554	20.3412	1177	23.144	1075	21.0057	1023	21.6516	999	22.2234	1056	23.4371	1189	14.0091	683	14.289	729	13.1497	633	16.533	707	18.8666	898	19.2894	933	27.8324	1360	34.3983	1861	31.4437	1527	27.4238	1232	25.5068	1243	24.4477	1213	0.199188	-0.40513	0.143651	-0.316693	1.61372e-10	-1.17834	0.00012364
RHC10H2G2210.2.gene	25.7281	665	23.1583	510	23.6921	602	94.6459	2695	102.252	2318	96.3828	2311	155.466	3528	164.53	3806	152.207	3765	98.1623	2323	101.949	2487	111.687	2623	74.6006	1571	62.7015	1471	54.257	1282	68.6657	1668	60.5102	1605	63.0095	1510	53.5943	1186	58.8567	1418	60.3696	1469	2.71318e-26	2.06017	7.95225e-59	2.76862	3.99532e-29	1.99282	5.24544e-07
RHC10H2G2215.2.gene	4.62852	409	2.93587	225	4.32344	369	3.73678	361	3.20738	253	4.38588	321	8.23261	609	6.10011	490	6.92044	575	10.5303	797	15.478	751	9.44566	693	6.22956	428	5.54512	452	7.65688	628	4.47697	378	5.84517	538	6.25433	477	6.15542	303	4.24791	342	4.61259	347	0.989319	-0.0781136	0.000447082	0.87978	1.20677e-06	1.10233	0.148081
RHC10H2G2216.2.gene	21.2721	333	19.2196	256	15.854	244	12.6778	219	18.6447	256	17.5007	254	10.0042	138	13.0328	183	12.3981	186	7.95171	114	9.24566	137	11.2396	160	21.3548	272	13.6917	194	11.1439	159	9.0044	133	5.75473	93	8.4387	123	11.8447	159	13.0393	190	12.6367	186	0.947918	-0.157956	0.0902124	-0.597132	0.000703795	-1.09307	0.17961
RHC10H2G2218.2.gene	1.48603	36	3.30296	68	0.873396	21	3.89511	104	2.63408	56	3.45235	78	2.95268	63	8.65181	187	6.75568	157	7.16974	159	3.99786	92	6.74249	148	7.13836	141	6.00892	132	7.05795	156	7.44501	169	6.10588	152	5.96737	134	3.15327	66	4.49104	102	6.28336	143	0.305012	0.862347	0.0347408	1.76374	0.00320317	1.5486	0.000321293
RHC10H2G2220.2.gene	4.94294	115	3.52915	70	3.89372	89	14.1851	363	13.2153	270	10.7572	232	6.8235	140	6.80234	142	8.82207	196	5.71768	122	4.56373	100	6.87183	145	8.26994	157	7.88332	166	8.28511	176	6.31402	138	5.10435	122	5.21937	113	6.40133	128	5.9573	129	4.78122	105	3.6331e-06	1.6709	0.0218043	0.929312	0.504339	0.362414	0.103339
RHC10H2G2223.2.gene	7.17918	466	4.99324	279	6.66738	424	5.35799	381	3.62248	219	5.34839	316	2.11967	120	2.01971	125	2.37799	148	3.91503	232	4.68332	282	3.73861	218	3.28977	184	4.70642	277	4.78515	288	3.70052	231	3.51556	233	2.95306	189	4.67488	257	3.5494	214	4.23613	257	0.675178	-0.342983	7.78409e-07	-1.43964	0.00790676	-0.738642	0.0221299
RHC10H2G2227.2.gene	3.94102	191	5.13199	212	4.25778	203	4.20805	225	4.88314	208	3.27296	147	4.01775	171	4.11501	179	5.09928	237	3.37515	150	2.95758	136	4.05523	179	2.85592	113	2.01607	89	2.57371	114	0.750601	35	0.789466	40	0.912093	41	0.40994	17	0.478362	22	0.55772	26	1	-0.0638172	0.89551	0.0554524	0.247526	-0.467738	0.00949137
RHC10H2G2228.2.gene	7.19456	352	12.3246	599	13.3056	719	11.0701	696	11.7671	573	13.804	710	17.2516	860	7.00481	343	11.0346	582	16.6204	828	17.7419	917	14.5591	712	23.3718	1065	18.7411	938	11.4708	598	5.96711	319	14.1387	794	10.0262	454	5.4811	256	3.21575	171	4.1956	193	0.910961	0.239905	0.810639	0.200217	0.172385	0.459058	0.375924
RHC10H2G2229.2.gene	7.7233	264	7.82216	208	6.67679	235	14.6278	551	14.2304	419	14.0445	407	20.1413	592	19.42	579	18.8502	611	16.8249	568	16.1955	519	16.0503	479	17.1688	455	8.98959	385	14.9544	530	23.2524	691	17.7414	654	21.2138	645	10.5617	300	13.1431	387	15.6386	434	0.00266438	0.967719	1.43398e-09	1.45746	2.44553e-05	1.073	0.00737323
RHC10H2G2231.2.gene	3.20833	95	2.81479	71	2.75683	80	2.58727	84	1.17942	31	1.73949	48	1.23483	32	0.828211	22	1.23007	35	0.754103	21	0.799151	23	1.15024	31	1.1229	27	1.27607	35	1.75165	48	0.670158	19	1.18708	36	0.607236	17	2.02721	52	1.19418	33	1.57975	44	0.66532	-0.627101	0.00999236	-1.34697	0.000351	-1.78258	0.0196431
RHC10H2G2237.2.gene	1.41165	87	1.56214	82	0.972272	59	0.81298	55	1.23321	67	0.647787	37	0.657388	36	0.722769	40	0.515282	31	0.634682	36	0.925009	54	0.926352	52	1.5685	79	0.538427	30	0.625186	35	0.558235	33	0.460446	29	0.468189	27	0.709204	38	0.782831	45	0.755575	44	0.768104	-0.50258	0.0770921	-0.975065	0.154659	-0.771536	0.239402
RHC10H2G2243.2.gene	4.31992	229	3.2838	149	3.92714	205	7.03469	411	5.43232	253	6.09883	300	2.91104	136	3.42787	163	3.38059	172	1.73403	85	1.64589	83	1.81119	88	1.54417	67	3.09023	149	2.43167	118	5.332	266	6.92915	377	6.3471	312	5.6087	255	4.73545	234	4.81904	241	0.0895046	0.730001	0.714169	-0.177458	0.000714727	-1.25113	0.0282903
RHC10H2G2245.2.gene	0.314376	17	0.137622	7	0.242305	13	0.127508	8	0.021109	1	0.205352	11	0.247544	12	0.662516	33	0.367613	19	1.15405	58	0.77572	40	0.659334	33	0.302142	14	0.690305	34	0.858938	43	0.675942	35	0.849232	48	0.095459	5	0.399012	19	0.674066	34	0.284985	15	--	--	--	--	0.00418689	1.77648	--
RHC10H2G2256.2.gene	1.49409	68	2.2361	86	1.78941	80	1.63577	82	0.849279	34	1.46731	62	1.20925	48	1.70937	69	0.672225	29	2.02431	84	1.67382	72	2.20751	91	0.277797	11	0.500674	21	0.499011	21	0.282922	12	0	0	0	0	0.296883	12	0.062526	3	0.399187	17	0.883763	-0.435076	0.341115	-0.559981	1	-0.0129751	4.72254e-05
RHC10H2G2258.2.gene	4.26932	113	3.52894	80	3.851	100	15.3029	444	12.9084	299	13.2634	324	92.5535	2140	102.612	2419	93.1814	2348	89.4086	2156	98.5137	2449	97.7624	2339	35.4259	760	38.7511	926	38.5966	929	28.3255	701	29.3908	794	32.5651	795	14.7086	332	16.9747	417	16.2285	403	1.47704e-08	1.86929	2.86275e-119	4.6883	9.09627e-105	4.49761	3.97714e-28
RHC10H2G2259.2.gene	26.5902	620	46.5236	925	39.6158	908	34.5847	889	45.405	929	58.6174	1268	91.1496	1866	98.52	2056	82.5619	1842	84.153	1797	98.4979	2168	112.337	2379	86.4356	1642	110.716	2342	104.515	2227	98.9515	2168	89.3241	2137	93.0725	2012	92.4562	1845	95.3436	2072	88.8985	1951	0.839983	0.341752	1.00044e-12	1.33496	8.7607e-08	1.27425	3.45853e-08
RHC10H2G2263.2.gene	3.35073	121	2.57641	79	4.68114	166	19.2467	762	12.4253	392	16.5479	552	31.5457	995	30.2571	973	32.2302	1108	30.126	991	27.1724	921	24.9011	813	20.9666	614	30.8155	1004	28.8159	946	21.9	739	29.0061	1069	23.0734	769	11.9656	368	10.4076	349	8.28735	281	1.23195e-10	2.22198	2.14584e-47	3.20756	3.48296e-34	2.83654	3.39334e-18
RHC10H2G2264.2.gene	9.77435	425	9.79198	363	9.30502	397	7.14493	342	9.25679	353	8.58572	346	2.92705	112	4.4244	172	4.86641	203	5.33683	213	5.94691	244	6.2353	246	6.42957	228	6.23272	246	5.52075	219	6.2933	257	4.79694	214	5.68921	229	7.20977	268	7.00296	284	8.75962	358	0.938694	-0.162665	6.31258e-05	-1.17172	0.00299601	-0.830453	0.00602949
RHC10H2G2268.2.gene	2.50477	158	2.1944	118	2.08372	129	2.00428	139	1.11101	62	1.85721	109	0.767527	43	1.11008	63	1.17333	71	1.25389	73	0.853373	51	0.994457	57	1.11031	57	1.30919	75	0.929145	54	1.4115	84	1.85785	120	1.78243	104	1.4733	80	1.39716	82	1.4125	84	0.829434	-0.400724	0.0146558	-1.0762	0.00361508	-1.23268	0.00782242
RHC10H2G2269.2.gene	2.09113	97	1.5575	62	1.42124	65	0.83654	43	1.60455	66	1.31513	57	1.04134	43	1.27756	53	0.957493	43	1.06876	46	1.3305	59	0.523502	23	1.85457	70	1.65428	70	0.852121	37	0.730678	32	0.96192	46	0.942301	41	1.00632	40	0.670922	29	0.384887	17	0.855725	-0.374917	0.3451	-0.553941	0.0945515	-0.88309	0.491858
RHC10H2G2273.2.gene	37.849	1489	37.1941	1247	47.8229	1849	20.8322	903	19.5587	675	17.9075	654	6.28414	218	5.48627	194	6.12141	231	5.98519	216	6.01238	224	6.29804	226	6.46084	208	8.48752	303	8.11069	292	12.8963	477	15.1902	614	16.5999	606	17.7537	598	18.6849	686	15.4906	574	1.79259e-06	-1.03174	1.39086e-28	-2.70992	2.79515e-31	-2.85456	1.78094e-27
RHC10H2G2274.2.gene	3.50955	112	1.37941	38	2.01265	63	2.12708	75	2.242	63	2.7444	81	1.39597	39	1.05637	31	1.16883	36	0.755684	22	0.745064	23	0.763689	23	0.495705	13	0.638719	19	0.275817	8	0.702061	21	0.846357	28	0.497505	15	0.852927	24	0.849166	26	1.20973	37	1	0.0922947	0.199938	-0.849142	0.0175372	-1.68821	0.00252587
RHC10H2G2296.2.gene	9.23096	206	9.12761	174	8.187	180	18.2346	448	21.2447	415	19.7908	409	32.2792	632	24.2778	484	27.9419	596	24.1112	492	23.8843	503	25.5005	516	24.9184	453	26.6015	538	21.2024	432	36.798	771	39.9626	914	35.1847	727	46.6763	890	44.3864	922	45.3424	951	0.000180593	1.20016	2.98138e-12	1.73163	1.77105e-07	1.35468	5.37515e-05
RHC10H2G2305.2.gene	2.82655	144	2.4124	105	2.30281	116	2.36788	133	2.08014	93	2.07442	99	3.01045	135	3.00834	138	2.71227	133	6.47152	302	5.63481	272	6.09497	283	4.89705	204	5.19154	240	4.7341	220	3.56446	171	3.78775	198	4.8489	229	4.25387	187	5.12825	244	4.18308	201	0.982915	-0.163059	0.603244	0.281643	0.000412765	1.16067	0.0702877
RHC10H2G2308.2.gene	27.0518	1592	29.1825	1492	29.8538	1769	30.0808	1915	25.4956	1297	24.3684	1325	12.6911	954	17.7958	922	19.2238	1076	14.9495	822	21.6228	1184	9.01839	464	13.7751	662	18.3004	955	20.4171	1110	16.3896	909	9.05032	740	5.06903	454	19.0956	962	19.3659	1056	11.2318	1054	0.973301	-0.103775	0.00171409	-0.601243	9.75074e-05	-1.06235	4.61489e-05
RHC10H2G2312.2.gene	6.57951	363	5.84148	275	6.91239	374	3.93958	239	4.8226	233	5.334	273	2.43995	118	3.84157	190	2.78736	147	8.89277	449	8.51442	443	8.01933	402	6.17681	278	7.72758	386	8.57013	432	3.75295	195	5.05864	286	4.47295	229	4.96284	234	4.62524	238	3.89199	202	0.510506	-0.410776	0.000835059	-1.02344	0.371804	0.284167	0.998062
RHC10H2G2315.2.gene	0	0	2.34819	47	1.55488	36	4.49139	115	3.0253	62	3.05442	66	2.53586	52	2.41104	51	4.32672	97	2.65017	57	0.726186	16	2.44612	52	4.58993	87	3.00016	64	4.05915	87	4.22861	93	7.26945	174	4.5462	98	5.25507	105	3.98288	87	3.20562	71	0.0401348	1.45659	0.0800202	1.29921	0.708291	0.451948	0.0266255
RHC10H2G2316.2.gene	0.57122	20	0.402665	12	0.290165	10	1.75932	68	1.33074	41	1.18028	39	1.3207	41	1.2728	40	1.23697	42	0.7475	24	1.09963	37	1.09767	35	1.17141	34	1.57325	50	1.97281	64	3.55942	117	4.97554	179	3.54929	116	3.1833	96	2.80892	92	2.31138	77	0.0196411	1.8123	0.0107007	1.68134	--	--	0.0074621
RHC10H2G2322.2.gene	4.07941	147	3.80713	117	3.71423	132	4.6737	185	5.31912	168	5.0897	170	5.72445	181	6.20446	200	5.7641	199	9.546	314	9.15555	311	10.1112	330	6.86671	201	7.2318	236	6.55482	216	5.40995	183	4.68159	173	6.37315	213	4.06622	125	4.68721	157	5.71499	194	0.737641	0.420428	0.0812808	0.673796	0.000134328	1.19651	0.155691
RHC10H2G2325.2.gene	6.0558	261	5.77082	212	6.91262	293	7.28566	345	5.96501	227	7.75067	311	7.90372	300	7.32473	284	13.4596	450	9.78585	387	6.88734	282	8.6088	277	11.7858	414	14.0261	549	11.371	448	14.5083	589	14.4893	522	14.628	476	59.8515	2208	61.6071	2475	58.172	2360	0.925363	0.211001	0.0798996	0.547542	0.537456	0.233335	0.0143206
RHC10H2G2329.2.gene	2.56434	173	11.9426	230	3.04027	200	26.0199	629	28.3096	523	27.0968	545	9.14114	470	37.9086	745	24.3269	666	25.2371	527	9.80838	511	30.872	610	8.36351	456	8.03003	488	7.26206	444	19.261	417	6.19396	360	7.73646	276	4.81524	277	6.52053	340	24.3044	483	6.68639e-08	1.48378	2.49662e-07	1.74016	4.19453e-08	1.3557	0.000402068
RHC10H2G2331.2.gene	2.0135	181	1.89432	145	1.63787	145	2.80722	278	1.62719	129	3.37039	281	3.74708	296	2.76476	223	4.44817	383	2.54215	210	1.36409	116	2.79486	229	1.83406	135	3.13694	256	2.32497	191	1.41396	120	3.24858	300	3.23569	270	1.47254	114	1.5462	130	1.27301	108	0.54268	0.538174	0.000688479	1.04911	0.753272	0.167348	0.72224
RHC10H2G2333.2.gene	1.36247	70	1.73507	76	1.50839	76	1.18968	67	1.16687	53	1.51088	72	1.34587	61	1.59451	73	1.33823	66	1.7062	80	1.9233	93	1.81351	85	0.967003	41	0.714056	34	0.74632	35	0.187439	10	0.131207	7	0.084437	5	0.358055	16	0.080474	4	0.317383	16	0.975804	-0.206208	0.980695	-0.0387951	0.834724	0.128795	0.0477701
RHC10H2G2335.2.gene	0.964716	132	0.608331	71	0.907919	122	0.999475	150	1.08693	130	1.15787	146	0.526864	63	0.694019	85	0.587991	77	0.54578	68	0.478499	62	0.321053	40	0.192883	22	0.225237	28	0.463315	58	0.122772	16	0.059962	9	0.054284	7	0.171288	20	0.040296	6	0.093191	12	0.795386	0.426761	0.460586	-0.388747	0.0290543	-0.994149	0.000629432
RHC10H2G2336.2.gene	0.667333	87	0.495301	60	0.625062	80	0.847531	121	0.772095	96	0.626126	75	1.34171	153	0.766407	89	1.20802	150	1.21814	145	1.2209	150	0.807842	104	1.07485	124	1.46333	172	2.01187	241	0.904033	110	1.23778	164	1.29399	155	1.16536	129	0.952109	126	0.775777	95	0.870499	0.374788	0.0372948	0.914474	0.102108	0.74352	0.00919446
RHC10H2G2350.2.gene	123.36	4232	129.119	3753	130.302	4308	86.0694	3230	72.3779	2132	80.9471	2553	42.6771	1261	41.2039	1225	40.2601	1306	12.699	391	9.95482	453	13.7644	421	10.2347	284	9.88748	296	5.94474	225	81.4108	2578	75.4076	2588	74.0777	2347	79.6071	2365	85.0402	2682	85.3081	2720	0.00571281	-0.638457	1.1667e-21	-1.57715	2.91586e-77	-3.35911	4.65543e-69
RHC10H2G2351.2.gene	24.6021	955	23.513	778	25.3556	968	20.8845	894	20.5503	700	19.22	692	16.2165	553	16.0867	559	21.3526	794	13.413	477	14.4488	530	15.1343	534	11.5311	365	13.1997	465	13.0756	464	22.0214	804	24.0789	959	24.2035	872	23.7894	791	25.0468	907	24.8049	907	0.77611	-0.231899	0.103033	-0.387785	1.98565e-05	-0.883048	3.40846e-06
RHC10H2G2352.2.gene	1.97576	47	1.59369	32	1.14635	27	0.325243	9	0.54217	12	0.825329	19	0.467812	10	1.43546	31	0.526658	12	0.7333	16	1.09801	25	0.140414	4	1.09019	21	2.29594	49	1.91947	42	5.55995	123	1.85675	45	4.20427	92	3.76274	76	4.045	89	4.93132	110	--	--	0.246129	-0.861274	--	--	0.990243
RHC10H2G2354.2.gene	4.72348	114	5.65597	115	5.05544	117	5.12656	133	6.6325	134	3.34838	82	8.66442	174	8.79613	189	8.63687	193	6.7245	147	6.2094	149	6.22209	147	11.5806	230	11.4149	250	8.92108	192	13.7236	311	13.1293	325	14.7415	325	14.4546	302	14.2982	320	15.0675	342	1	0.0204692	0.0354069	0.796972	0.57345	0.272327	0.0374885
RHC10H2G2362.2.gene	0.731006	120	0.51141	63	0.849464	136	0.812213	171	0.874893	135	1.1113	136	1.02854	173	1.22217	186	1.01012	170	2.31332	303	1.5207	200	1.81132	229	1.54522	214	1.40012	236	1.90038	297	1.30413	207	1.78726	250	0.974742	157	1.16713	148	0.881565	115	0.932315	152	0.672075	0.500873	0.0288096	0.877142	0.00132992	1.14759	0.00382619
RHC10H2G2364.2.gene	18.0047	448	16.6109	356	16.3044	430	35.9018	1005	38.169	857	38.7145	843	61.2963	1285	56.1098	1251	57.5816	1340	37.3461	979	47.1105	1141	49.0811	1129	55.9782	1116	48.1877	1104	47.3625	1043	37.3316	867	28.529	768	31.6352	766	29.2712	611	32.5033	779	35.4787	824	2.4016e-06	1.14748	7.17532e-21	1.77533	4.83974e-11	1.32334	1.40905e-07
RHC10H2G2374.2.gene	1.78073	108	1.80993	74	1.60748	77	8.107	460	7.32315	321	6.85008	330	31.5807	1481	36.2716	1693	33.6587	1684	23.0945	1152	19.7526	1058	23.2035	1141	27.6705	1195	30.6156	1483	31.3192	1516	40.8529	1993	46.5705	2484	47.3926	2263	33.5661	1443	36.7639	1698	36.0831	1678	1.11702e-10	2.10585	1.48055e-94	4.35664	8.76464e-56	3.62467	4.2601e-50
RHC10H2G2379.2.gene	17.5601	1302	12.4865	787	16.8277	1220	25.7201	2101	21.7745	1414	19.4029	1353	12.1959	809	13.8226	916	14.3594	1020	8.14117	553	8.20074	577	6.77541	461	9.69202	584	11.5006	787	12.9987	882	29.4607	2046	36.0078	2748	32.634	2239	27.9958	1792	28.6634	1978	23.8716	1692	0.0281771	0.566552	0.584765	-0.136109	2.32145e-07	-1.11914	0.00885929
RHC10H2G2380.2.gene	3.84495	154	4.98003	170	3.67521	144	4.34832	191	4.09728	144	3.4151	127	2.17401	77	1.57214	57	2.83884	109	1.51908	56	1.18147	45	2.15653	79	2.03676	67	2.86315	104	3.20143	117	2.33677	88	2.07904	86	2.2727	84	3.49249	120	2.78247	104	2.6375	99	1	-0.032286	0.0519486	-0.851475	0.00031363	-1.46341	0.0758056
RHC10H2G2385.2.gene	7.34984	652	7.46773	543	6.2222	504	5.63525	477	6.16995	465	6.10444	476	3.51276	233	3.31106	238	3.54878	276	6.89835	531	6.27713	527	7.40009	550	8.30454	550	10.0448	793	9.47376	681	4.16058	303	3.02744	244	2.26788	194	4.70564	317	4.10742	303	4.5784	344	0.793653	-0.241131	2.24664e-05	-1.06992	0.609293	-0.157675	0.708102
RHC10H2G2406.2.gene	11.4771	304	10.8524	245	8.25286	215	5.56987	162	8.97292	208	7.45958	181	11.2879	262	10.9588	259	9.26888	233	45.2077	1098	50.3837	1263	57.3592	1385	72.3637	1568	53.9173	1300	49.7723	1208	6.97016	172	6.90585	183	8.21325	199	14.2209	322	7.82229	191	10.2336	255	0.53353	-0.435953	0.835821	0.10435	5.60077e-28	2.21622	2.10829e-11
RHC10H2G2411.2.gene	0.988347	133	0.84713	97	0.863679	114	0.556204	83	1.0937	129	0.704757	88	0.408417	49	0.615855	74	0.496649	64	2.69972	332	1.88309	239	2.30936	282	2.33842	256	2.5082	306	2.87192	353	0.992702	126	1.57156	217	1.46039	182	1.97307	227	1.28244	161	2.14757	272	0.972457	-0.145023	0.118517	-0.752532	0.000168658	1.2417	0.00027342
RHC10H2G2424.2.gene	0	0	0	0	0	0	0.20182	7	0.855759	22	0.798642	21	5.07392	127	5.92256	151	3.50842	96	0.662922	18	0.518293	14	0.854527	22	0.725519	17	0.816932	21	0.45954	12	9.45537	252	7.6015	221	8.34129	219	2.59635	63	3.29515	87	1.99097	54	--	--	6.84071e-26	Inf	--	--	--
RHC10H2G2425.2.gene	1.49131	14	0.822812	7	0.333288	4	3.77485	39	2.85334	24	4.39809	38	45.5288	371	53.0313	440	46.894	416	18.4902	157	14.0127	123	17.7823	150	11.0164	84	9.94511	84	10.2483	87	122.873	1070	117.217	1114	129.075	1109	24.8495	198	20.2024	175	22.3234	195	--	--	6.32809e-51	5.75401	7.80391e-16	4.04502	3.44665e-08
RHC10H2G2426.2.gene	0.657241	7	0.464287	4	0.201627	3	7.18503	80	10.2677	91	10.1778	96	5.29118	47	7.81789	71	7.95233	77	2.56439	24	3.39933	33	0.696468	7	1.27822	11	1.319	13	0.680077	7	19.1976	183	18.1052	188	20.178	189	16.324	142	19.9649	188	17.6798	169	1.22369e-11	4.29688	5.53618e-10	3.92566	--	--	--
RHC10H2G2427.2.gene	5.6062	253	5.92296	216	4.93457	239	4.53026	258	6.30374	247	6.34895	285	13.0897	527	11.8035	491	12.7766	610	23.4275	929	14.0823	804	6.05183	556	6.90091	569	15.1359	688	18.4799	840	4.01464	382	9.92096	553	11.5014	507	14.7323	559	13.2839	603	14.3252	590	0.962382	0.180574	1.01621e-07	1.31806	1.92264e-06	1.61315	9.40378e-08
RHC10H2G2428.2.gene	6.84846	281	17.4929	610	14.4686	582	9.53349	430	16.1701	581	14.8846	565	9.6086	346	14.2041	520	7.505	294	9.71244	364	10.4971	406	10.1878	379	8.92635	298	7.79237	290	7.01683	263	1.61914	63	3.15742	133	4.68454	178	4.71266	165	4.79513	183	2.25209	87	0.997556	0.107282	0.788986	-0.245586	0.468203	-0.46733	0.159007
RHC10H2G2449.2.gene	18.7525	139	27.1032	171	26.2391	191	10.7931	88	8.51108	56	13.7598	95	2.78382	19	4.20571	28	3.74804	27	2.29261	16	2.00637	14	2.4396	17	0.510334	4	0.953928	7	0.943431	7	7.44198	52	6.37018	49	4.31846	30	5.62702	36	5.85898	41	8.54315	60	0.0384597	-1.07519	4.36075e-10	-2.65351	3.89997e-15	-3.5005	1.902e-20
RHC10H2G2450.2.gene	11.7815	243	11.7216	211	9.26462	184	43.4092	1008	45.9385	857	49.856	961	109.299	1972	119.237	2105	119.777	2287	84.0098	1570	89.2225	1715	99.5697	1806	72.3881	1148	61.1067	1121	50.6425	947	77.7677	1486	69.1983	1450	76.9018	1425	55.8587	965	49.5006	959	54.4447	1050	7.32177e-20	2.15682	1.83221e-74	3.43254	4.49426e-50	2.91549	1.11685e-18
RHC10H2G2452.2.gene	3.99852	65	4.38528	61	1.97334	32	0	0	3.24281	47	0.861597	13	0	0	0	0	0.122262	2	0.125308	2	1.88998	29	4.07748	61	9.46563	126	2.43972	36	0.290645	5	3.19517	49	2.12424	36	0	0	1.78491	25	11.1152	169	1.07394	17	0.453504	-1.26681	1.14332e-09	-6.27872	0.395989	-0.863065	0.997579
RHC10H2G2453.2.gene	10.2679	466	6.71311	260	9.77149	436	12.4885	625	8.16984	326	9.29784	392	5.17049	206	5.49414	224	8.40933	366	5.03533	210	6.80039	292	7.98768	330	4.57369	170	3.21634	133	5.50852	229	5.5504	237	8.36004	390	7.90427	333	10.1803	396	10.4695	443	9.18922	393	0.907836	0.208497	0.281781	-0.41941	0.0819555	-0.538113	0.000110448
RHC10H2G2454.2.gene	0.53885	44	0.567252	39	0.563649	45	1.18113	104	1.13521	80	1.42725	106	2.57933	181	2.366	170	2.42336	186	4.7986	351	6.33188	478	6.27845	456	2.19131	143	1.89729	138	1.74688	128	0.952791	72	0.739362	61	0.917054	68	1.2275	84	1.15846	87	1.38192	104	0.0610713	1.19011	1.7797e-08	2.18833	1.39814e-24	3.24919	0.000899415
RHC10H2G2461.2.gene	3.06917	54	1.92041	29	5.15062	90	2.01905	40	1.18587	19	0.631252	11	0.645558	10	0.061622	1	0.389286	7	0.168924	3	0	0	0	0	0	0	0	0	0	0	0	0	0.139778	3	1.51252	25	1.35911	21	1.07942	18	0.671443	12	0.35867	-1.32357	0.00151054	-3.12103	1.78221e-06	-5.89414	4.72182e-08
RHC10H2G2464.2.gene	3.6341	125	1.54411	46	2.90478	99	1.10264	42	2.28164	69	0.930297	30	0.466613	15	0.325056	11	0.304508	10	0.297436	10	0.081574	3	0.2063	7	0.215294	7	0	0	0	0	0	0	0	0	1.92042	62	0.989251	30	0.910053	30	1.20362	39	0.450675	-0.856606	4.76728e-05	-2.74337	4.14344e-07	-3.78968	1.48332e-09
RHC10H2G2465.2.gene	8.30032	478	9.38684	460	6.575	371	5.9029	368	6.02855	308	5.90106	318	5.6869	292	3.61116	191	4.91939	266	5.92215	300	4.80924	268	7.60653	402	5.2614	247	4.4275	225	4.87894	255	1.59902	89	0.701245	43	2.96256	137	2.92385	145	2.67226	127	0.809577	45	0.53353	-0.395498	0.0173525	-0.695591	0.0860865	-0.514648	0.00194651
RHC10H2G2467.2.gene	1.13963	52	0.734442	29	0.828675	38	0.612872	31	0.253015	11	0.610896	26	0.158071	7	0.281914	12	0.287939	13	0.041935	2	0.232086	10	0.08246	4	0.096438	4	0.152609	7	0.169497	8	0.492873	22	0.417414	20	0.595957	26	0.352053	14	0.345783	15	0.169271	8	0.630188	-0.815424	0.0102587	-1.76475	5.1973e-06	-2.96777	4.92892e-05
RHC10H2G2468.2.gene	5.97346	315	2.61985	118	5.89154	305	4.82866	281	2.71762	126	3.79348	186	3.68896	171	3.69985	175	0	0	0.054316	3	6.12837	305	3.27373	157	0	0	3.09441	148	0	0	1.97668	98	2.54809	138	0.122082	6	0	0	1.93406	95	2.79312	139	0.939937	-0.305899	0.307603	-0.896502	0.484938	-0.720464	0.00691483
RHC10H2G2469.2.gene	3.94282	174	4.79941	181	2.65934	116	3.28056	160	4.78973	186	3.18911	131	3.42233	133	3.40161	135	3.14672	133	2.91435	118	1.83381	77	2.94534	119	2.13674	77	1.92442	78	1.01047	41	0.931292	39	0.761096	35	0.31268	13	0.210316	8	0.068189	3	0.26596	12	1	0.0296024	0.85089	-0.126593	0.116322	-0.673703	0.00264737
RHC10H2G2477.2.gene	5.34117	345	3.39145	186	3.71644	257	3.28521	154	4.21025	164	2.73511	128	1.5392	68	0.667177	49	1.40024	76	1.02829	77	1.92649	127	1.94536	124	6.00913	399	7.76077	377	9.75187	413	1.33429	117	2.635	190	1.5845	113	5.145	213	4.05586	265	3.95849	263	0.0740354	-0.779306	2.96627e-08	-1.89574	5.65088e-05	-1.32339	0.17571
RHC10H2G2478.2.gene	14.9587	986	17.2131	967	16.1173	1044	10.277	745	9.05621	524	9.31603	569	5.18995	301	4.97615	294	5.39773	341	2.8053	170	4.0446	252	3.52506	212	4.68633	252	5.23564	313	4.74701	286	13.6267	844	14.3635	971	14.0632	859	12.8471	724	12.0661	741	11.5409	715	0.00863219	-0.710927	3.85893e-14	-1.5662	1.25574e-27	-2.3254	9.74427e-15
RHC10H2G2483.2.gene	0.890243	71	1.28641	88	0.78427	62	0.742934	66	0.868947	61	0.523225	39	1.65447	116	1.35701	97	1.38531	106	3.08862	226	3.05425	230	3.66538	266	2.38377	155	1.80988	131	2.43888	178	0.19214	15	0.303497	25	0.334991	25	0.576074	40	0.628508	47	0.504556	38	0.870836	-0.4249	0.188705	0.629678	4.12973e-06	1.61087	0.0370904
RHC10H2G2489.2.gene	9.35114	207	9.38536	177	10.8819	236	30.9562	753	34.4311	667	33.9735	696	17.0828	331	15.9809	316	17.5648	371	11.1508	226	8.92824	186	11.5706	232	22.2686	401	23.9798	480	19.9407	403	35.9905	747	28.8306	653	29.9921	614	31.8267	602	31.74	653	32.8699	683	4.02653e-12	1.78918	0.00571323	0.83639	0.9749	-0.0165777	0.00330289
RHC10H2G2490.2.gene	908.814	18534	996.208	17314	770.21	15438	812.188	18250	1008.04	18035	974.224	18430	768.804	13770	773.448	14121	737.41	14394	533.255	9959	567.172	10919	600.21	11122	597.652	9933	523.836	9694	438.039	8165	515.497	9881	372.199	7789	457.437	8651	534.934	9340	589.238	11205	633.337	12162	0.965737	0.108977	0.494271	-0.164377	2.34281e-05	-0.764085	1.97822e-05
RHC10H2G2497.2.gene	711.945	30002	680.152	24426	707.938	29320	591.773	27477	588.026	21739	588.995	23024	267.103	9886	262.141	9889	266.176	10736	231.484	8933	234.536	9330	228.618	8754	64.9839	2232	69.1975	2647	43.1437	1662	301.397	11938	342.332	14803	327.3	12790	384.818	13883	375.821	14767	370.846	14714	0.807252	-0.202754	3.59041e-16	-1.33432	2.33828e-22	-1.70677	1.30102e-56
RHC10H2G2516.2.gene	11.9509	186	7.21627	96	0	0	40.0405	684	21.5885	294	38.0285	547	7.47422	102	6.91284	96	6.35715	95	0	0	0	0	9.92965	140	6.87721	87	8.24652	117	0	0	6.46999	95	9.42642	150	3.99846	58	0	0	20.2517	293	8.67541	127	0.000110878	2.42289	0.906984	0.186206	0.640065	-1.05115	0.772414
RHC10H2G2536.2.gene	34.1831	1345	34.3776	1153	30.375	1175	27.415	1189	33.5509	1158	26.9009	982	16.4552	569	10.2119	360	23.6091	889	15.0409	542	16.6542	619	15.2665	546	13.8328	444	5.17133	185	8.84229	318	12.468	461	7.78639	315	13.1739	481	15.4975	522	17.4396	640	4.6035	171	0.939962	-0.125313	0.00129727	-0.912848	6.78931e-10	-1.18526	7.42046e-18
RHC10H2G2542.2.gene	33.5974	1322	31.1395	1044	35.6017	1377	28.1868	1222	35.1757	1214	26.8947	982	17.259	597	26.4404	931	24.3993	919	17.2067	620	12.6739	471	19.7146	705	7.24723	233	16.9896	607	8.48422	305	12.0826	447	25.007	1010	14.3096	522	15.2142	513	13.5819	499	18.7594	695	0.948691	-0.107126	0.0171696	-0.491437	2.57134e-09	-1.12661	1.88438e-14
RHC10H2G2583.2.gene	26.82	1002	32.7186	1042	26.7882	984	20.9263	862	26.1897	859	26.8267	930	17.4963	574	16.3468	547	15.4317	552	4.4488	153	5.36704	190	5.87886	200	8.23702	251	6.59829	224	6.75551	231	36.253	1273	30.7832	1180	35.1335	1217	38.3358	1226	41.2493	1437	39.9407	1405	0.865824	-0.17757	0.000353996	-0.743557	1.72178e-32	-2.56563	1.21137e-18
RHC10H2G2584.2.gene	17.1015	575	16.3707	469	21.33	705	3.34987	125	2.04056	61	14.6017	456	9.12614	270	1.84554	56	8.96247	289	3.61178	112	3.93561	125	3.54192	109	3.01829	83	4.9206	151	0	0	12.6141	399	21.86	754	23.4716	732	24.4145	703	14.3504	450	12.999	412	0.0813634	-1.40389	0.000466097	-1.39535	6.3968e-21	-2.40945	1.78799e-20
RHC10H2G2605.2.gene	0.549369	9	0	0	0	0	4.83591	83	0	0	5.66462	82	0	0	0	0	0	0	0	0	0.542046	8	2.89872	41	0	0	4.54179	64	2.16799	31	0.326493	5	0	0	0	0	3.70614	50	2.80035	41	3.28122	48	--	--	--	--	--	--	--
RHC10H2G2633.2.gene	17.5407	824	17.1567	687	17.2299	795	16.715	865	15.5037	639	13.9429	607	9.60678	396	10.1721	428	10.7223	482	3.86437	167	0	0	0	0	3.65233	140	4.29175	183	4.53579	195	15.8746	701	19.8325	955	19.6037	854	19.6504	790	16.0447	703	17.6084	778	0.963003	-0.125758	0.00199008	-0.701346	3.43812e-50	-3.85813	3.03176e-17
RHC10H2G2634.2.gene	20.249	224	25.4412	240	17.2176	187	14.1349	172	19.1957	186	18.9607	194	10.1083	98	14.6212	145	9.49786	101	4.01122	41	3.37484	36	5.19858	53	6.16503	56	4.41971	45	3.82351	39	30.2391	314	19.0292	216	25.8931	265	28.2336	267	33.2295	342	33.3353	347	0.928837	-0.223566	0.0310498	-0.808443	1.65679e-10	-2.41128	7.2898e-09
RHC10H2G2643.2.gene	4.51103	163	4.5734	141	4.56658	163	2.37525	95	2.0106	64	2.17636	73	1.8856	60	1.53597	50	1.49891	52	2.49314	83	2.50774	86	2.54194	84	2.34246	69	2.87481	95	3.13709	104	3.47707	118	3.71535	138	3.51593	118	6.10209	189	5.9189	200	5.60925	191	0.0672142	-1.01136	0.000644789	-1.40388	0.0185993	-0.961128	0.0433688
RHC10H2G2644.2.gene	0.519696	12	0	0	0.720507	16	1.05011	25	0	0	1.1552	23	2.75289	52	3.33935	64	3.08335	63	1.66661	33	2.43445	49	1.99824	39	3.45508	60	1.33856	26	1.79696	35	2.18067	44	2.02701	45	2.23996	45	2.8973	53	2.63753	53	1.54914	31	--	--	2.7387e-06	2.86694	0.00119422	2.10264	--
RHC10H2G2646.2.gene	16.5547	197	13.411	136	14.4491	169	10.908	143	9.24838	97	6.21616	69	20.3947	213	17.3055	184	14.4999	165	93.0237	1011	91.9237	1030	101.647	1096	98.7641	955	104.103	1121	85.7652	930	72.0158	803	72.2809	880	84.7026	932	177.816	1806	179.419	1985	189.128	2113	0.305739	-0.703482	0.534975	0.298654	3.68091e-32	2.57648	1.46603e-21
RHC10H2G2650.2.gene	366.011	4380	423.525	4319	365.92	4304	541.684	7142	570.728	5991	622.549	6911	1085.06	11403	1156.71	12390	1156.95	13250	1035.41	11345	1068.76	12072	1199.73	13044	1113.35	10857	1226.01	13312	1007.78	11022	1033.98	11629	853.298	10477	899.459	9980	618.518	6336	662.457	7391	666.73	7512	0.0049879	0.631106	8.47936e-24	1.62218	1.72473e-16	1.40454	2.29246e-09
RHC10H2G2651.2.gene	57.8514	991	79.1556	1013	55.0523	879	116.852	2109	101.065	1530	114.54	1766	447.083	6431	503.515	7208	448.955	7039	1028.08	14641	1072.23	15759	1370.45	18832	2893.26	36156	2634.13	37809	2118.71	31748	2977.07	43115	2341.82	37353	2452.9	35474	1642.46	21580	1767.65	25415	1873.72	27403	1.80604e-05	0.899598	2.66578e-70	2.95256	6.40555e-50	4.00823	1.89217e-87
RHC11H1G0041.2.gene	0.148522	5	0	0	0.936427	27	1.05613	35	1.02368	27	0	0	1.28445	33	0.726812	20	0.741484	21	0.797132	22	1.0246	29	1.22288	33	1.19125	29	1.80121	48	2.11893	57	1.06836	30	1.61206	49	0.619266	17	0	0	0	0	0	0	--	--	--	--	--	--	0.00741157
RHC11H1G0043.2.gene	20.1506	540	21.7873	499	14.8635	392	20.1189	595	22.2165	523	18.6033	464	25.841	610	29.1075	698	27.4929	707	26.2449	644	33.304	844	64.5086	1568	46.6109	1019	40.0059	970	35.4296	869	44.1893	1110	29.7523	818	39.7623	989	50.9041	1167	51.204	1280	47.5415	1200	0.946305	0.148024	0.00836159	0.604913	0.165109	1.01597	0.000541354
RHC11H1G0044.2.gene	11.644	485	14.1679	503	11.7833	482	17.0214	781	14.1201	516	13.1651	509	17.1923	629	15.4622	577	15.7924	630	23.7079	904	23.552	926	24.6319	932	29.0176	985	21.0828	797	21.7916	829	23.9439	937	21.556	921	20.65	797	26.1256	931	28.1386	1092	27.8	1090	0.658922	0.280387	0.0809946	0.431934	7.02408e-05	0.823786	0.0070791
RHC11H1G0048.2.gene	16.0189	341	11.2302	204	9.5025	199	19.1376	448	13.0128	243	13.008	257	5.41724	101	11.7902	225	8.72129	178	2.53428	50	2.51397	51	1.89152	37	1.69307	30	3.94988	77	5.43137	106	13.4962	270	26.4252	576	7.61349	150	13.7674	251	8.99423	179	9.71697	195	0.748276	0.340845	0.421926	-0.431151	6.44285e-09	-2.49886	2.39192e-05
RHC11H1G0049.2.gene	65.7807	1636	60.2521	1277	48.842	1194	50.7139	1390	61.5795	1344	52.883	1220	45.9165	1003	49.0977	1093	48.5556	1156	16.6459	380	14.925	351	26.6281	602	16.2188	329	26.391	596	15.9329	363	85.5272	1999	76.2816	1947	80.0338	1846	67.0104	1427	52.8435	1226	55.6157	1303	0.996795	-0.0352152	0.36496	-0.216907	1.65388e-12	-1.69393	2.32838e-14
RHC11H1G0073.2.gene	9.85626	316	15.1111	413	9.78698	309	11.5316	408	9.68385	273	13.3595	398	4.19967	119	4.31239	124	2.93059	90	2.4893	74	1.98084	60	1.80916	53	6.78418	178	5.63273	164	2.35162	69	1.6341	50	1.71847	57	1.69507	51	3.22173	89	3.92409	118	5.49637	166	0.998177	0.0372308	0.000166424	-1.53361	1.04024e-08	-2.57269	0.00207298
RHC11H1G0074.2.gene	11.1656	148	10.3795	117	11.6155	151	5.03767	74	7.63243	89	7.31599	90	6.41494	75	1.89251	23	2.4888	32	4.4718	55	6.87581	86	5.67375	69	8.5763	93	2.53955	31	6.38854	78	2.17152	27	9.63685	131	7.78041	96	11.9289	135	10.4494	129	10.4092	130	0.340281	-0.677696	0.000296943	-1.54003	0.012148	-1.06101	0.0122862
RHC11H1G0076.2.gene	0.534713	43	0.421392	29	0.394495	31	0.197171	18	0.400357	28	0	0	0.154085	11	0.091394	7	0.1285	10	0.213371	16	0.252989	19	0	0	0.243536	16	0.276968	20	0	0	0.076761	6	0	0	0	0	0	0	0.244087	19	0.226567	17	0.35633	-1.12113	0.0160454	-1.75176	0.0104598	-1.64238	0.0172272
RHC11H1G0085.2.gene	0.817254	171	4.10072	215	0.95961	197	0.983488	217	1.6887	217	0.584929	106	5.30838	394	6.37594	469	6.56757	543	6.39135	476	1.80955	197	1.32895	244	0.661186	113	6.78876	408	1.14916	213	3.81148	427	3.2769	702	4.08974	532	3.40057	378	9.18054	578	8.23318	511	0.996795	-0.115698	1.45413e-07	1.36829	0.42392	0.562745	0.817339
RHC11H1G0092.2.gene	0	0	1.2418	39	1.56187	57	0.043856	2	0	0	2.01294	69	1.38916	45	0	0	3.90358	137	0	0	2.64646	92	4.21633	141	4.59703	138	0	0	3.07423	103	6.37823	220	5.29948	199	5.91397	201	4.63617	146	4.54003	155	6.14887	212	0.996795	-0.406335	0.656986	0.954122	0.501047	1.16806	0.517488
RHC11H1G0097.2.gene	3.36886	47	3.58345	43	2.71444	38	1.49992	24	1.5255	19	1.46164	19	0.355249	5	0.425943	6	0	0	0.338499	5	0.264322	4	0.304678	4	2.65735	31	1.59047	21	1.60616	21	0.857805	12	0.9654	14	0.611825	8	1.04854	13	1.81817	24	0.938078	13	0.37083	-1.04544	3.48805e-06	-3.38585	3.11628e-07	-3.38221	0.178288
RHC11H1G0099.2.gene	12.6705	910	11.0983	680	12.5813	888	9.85947	780	10.8823	686	10.5693	704	6.57993	415	5.42859	349	6.44522	443	10.2107	672	9.77782	663	8.16612	533	10.2829	602	11.7058	763	12.7679	838	4.00245	271	5.9647	440	4.72059	315	7.72615	475	7.50594	503	6.47134	438	0.883763	-0.170031	2.39665e-05	-0.912837	0.0303065	-0.479414	0.37541
RHC11H1G0100.2.gene	1.30428	82	1.36871	73	1.48762	92	1.26362	87	0.985502	54	1.29009	75	1.85562	102	0.897349	51	0.584168	35	2.24385	129	1.78048	105	1.46454	83	1.42789	73	2.22978	127	2.3315	133	3.94323	231	4.21531	270	4.21786	244	3.64218	195	4.15488	242	3.06722	180	0.981947	-0.195799	0.733717	-0.253251	0.615729	0.282289	0.606992
RHC11H1G0102.2.gene	55.6176	1036	55.8839	887	41.5308	761	34.6545	712	42.7289	699	45.5092	787	21.8682	358	20.387	340	23.8088	425	28.5225	487	38.1818	672	29.5424	500	68.6781	1043	70.5515	1193	53.0677	904	45.4746	797	33.5763	642	39.2996	679	47.0076	750	41.0129	713	43.07	756	0.65005	-0.26844	6.80151e-08	-1.14468	0.000439066	-0.778538	0.743896
RHC11H1G0104.2.gene	2.44709	99	2.06189	71	1.65062	66	2.47418	111	2.34043	83	1.98875	75	2.84979	102	2.38471	87	3.25558	126	1.64597	61	1.6921	65	1.84712	68	1.6384	54	0.687113	26	1.25002	47	0.360639	14	0.63974	27	0.522428	20	0.102169	4	0.709474	27	0.461547	18	0.974624	0.192964	0.295095	0.53452	0.544292	-0.355277	0.0749408
RHC11H1G0105.2.gene	7.4516	187	8.39775	180	5.95466	147	8.53614	236	8.48424	187	8.86432	207	18.966	418	21.2233	477	19.7185	474	10.9924	253	12.371	293	12.9376	295	14.9186	305	15.2735	348	14.0866	323	21.5214	508	18.6447	480	24.4746	570	16.0553	345	14.1519	331	13.9667	330	0.852899	0.293063	1.11864e-08	1.52397	0.0607298	0.623963	0.0220914
RHC11H1G0117.2.gene	0.726514	44	0.962577	50	0.792451	47	1.10305	74	0.929001	50	1.3269	75	2.71729	144	2.49849	135	1.99365	115	3.19087	176	3.21062	183	3.72239	204	2.8578	141	2.12411	116	3.55982	196	1.06133	60	0.730455	46	0.993385	56	0.810182	42	1.30444	74	0.915374	52	0.798821	0.489338	0.000159047	1.59621	1.02189e-06	1.90881	0.000560914
RHC11H1G0120.2.gene	8.40663	344	8.63114	301	8.81625	355	6.39647	288	7.06714	254	8.84092	336	3.82725	138	2.91518	107	3.33643	131	2.96787	112	3.22808	125	2.91144	109	3.58887	120	3.49427	130	2.74368	103	3.23386	125	2.62958	111	3.02092	115	2.55696	90	2.89789	111	3.40309	131	0.944088	-0.16762	2.85524e-05	-1.29094	1.29591e-07	-1.60928	1.80093e-06
RHC11H1G0125.2.gene	81.3687	4579	63.3645	3075	39.9277	2910	125.882	7945	85.1272	4314	82.5526	4285	244.615	12319	201.011	10079	206.029	10983	92.0988	4756	113.882	6146	104.368	5391	65.8396	3268	99.428	5179	98.9917	4991	150.43	7889	213.123	12361	186.544	9860	155.279	7412	167.974	8981	132.817	6992	0.20087	0.631912	1.98042e-21	1.78923	0.00945488	0.553238	0.476678
RHC11H1G0128.2.gene	19.1551	420	25.6679	467	4.73751	239	5.64744	215	42.036	1057	23.5989	512	81.8314	1416	48.1958	992	49.4155	2347	39.2349	783	46.5101	975	71.4289	1278	90.0579	1679	51.0606	1057	37.0923	779	85.9131	1922	66.3402	1516	80.9766	1762	56.1712	1133	57.6865	1313	70.0636	1602	0.934512	0.740678	0.000777114	2.15819	0.00115734	1.33403	0.0503182
RHC11H1G0135.2.gene	0.910947	53	1.10182	54	0.964559	55	0.706416	45	0.365533	19	0.487043	26	0.506894	26	0.325619	17	0.686809	38	0.308418	17	0.270998	15	0.291344	16	0.397568	19	0.309533	17	0.273105	15	0.363901	20	0.331761	20	0.126278	7	0.453163	23	0.409864	22	0.205555	12	0.482485	-0.887772	0.16847	-0.902046	0.00119357	-1.83846	0.00339593
RHC11H1G0137.2.gene	2.36541	135	2.08154	101	1.94649	109	2.03754	128	2.15564	108	1.96911	104	1.90652	96	1.67281	86	2.30179	126	2.50763	131	2.59461	140	2.24964	117	2.42588	113	2.40305	124	2.61314	136	5.02141	269	7.12461	416	5.1421	271	2.91129	142	3.37242	179	2.44562	131	1	-0.00648356	0.958677	-0.0465658	0.880091	0.0950988	1
RHC11H1G0143.2.gene	20.4218	364	22.505	342	18.5559	325	16.4523	323	19.7591	309	24.7588	409	22.3204	349	20.4729	327	18.0712	308	18.9422	309	16.7083	281	24.4069	395	33.7647	490	28.6593	463	22.8204	372	55.2567	925	53.0202	968	51.8148	855	62.1393	947	65.1501	1081	71.2037	1193	1	0.0331962	0.91249	0.0509027	0.705836	-0.145119	0.514198
RHC11H1G0157.2.gene	3.54873	203	4.33309	211	4.21584	237	4.21509	265	3.96535	199	4.99182	265	3.46031	174	3.79574	194	3.60722	197	4.1579	218	3.86545	209	3.31582	172	2.23614	104	2.18829	114	2.32282	122	0.721553	39	0.61445	36	0.545458	29	0.360484	18	1.3753	74	0.77377	42	0.962156	0.166151	0.879311	-0.0910992	0.655964	-0.204971	0.00798493
RHC11H1G0160.2.gene	8.06042	365	9.63181	372	8.1185	362	12.6479	631	11.319	450	14.3941	605	14.5488	579	13.2894	539	10.624	461	7.511	312	7.89492	338	7.48306	308	9.17456	339	9.85275	405	9.84174	408	30.323	1290	26.5527	1234	28.2142	1185	21.6438	839	24.4815	1034	26.8197	1143	0.0753691	0.614979	0.0119872	0.641017	0.402813	-0.284375	0.939803
RHC11H1G0161.2.gene	0.601453	39	0.374292	24	0.890041	47	0.942543	49	0.628146	32	0.608926	32	1.05536	49	0.777279	41	0.383624	24	5.4689	229	8.46871	350	7.34517	306	6.34273	215	6.68135	312	8.08561	310	0.951646	58	1.39967	79	1.40691	59	0.815632	33	0.475386	34	0.573331	36	1	0.0493827	0.858485	0.206693	2.77236e-16	2.94799	8.29548e-13
RHC11H1G0162.2.gene	6.06791	550	6.95079	608	5.29469	492	4.92439	498	5.00623	451	4.59647	438	3.01016	272	2.37357	218	2.2822	225	2.84198	234	1.88067	183	2.80246	262	2.51822	211	1.99365	186	2.55317	240	6.10941	492	5.69105	517	5.80386	552	6.3174	555	5.69553	545	6.02413	582	0.815208	-0.249786	5.00207e-05	-1.0972	1.12591e-06	-1.36884	1.97332e-07
RHC11H1G0167.2.gene	14.0201	895	10.4831	717	13.9363	984	16.7988	1516	15.218	932	14.9885	1087	23.3483	1655	22.2396	1600	21.7883	1648	56.1084	4159	59.9113	4582	56.7378	3979	29.9595	1725	41.5568	2438	36.4206	2673	6.1369	420	8.754	586	9.47958	576	13.1219	732	10.8508	777	9.77436	609	0.159555	0.442419	6.67473e-09	1.04433	8.72873e-38	2.22	5.76923e-09
RHC11H1G0175.2.gene	5.22783	444	3.68184	265	4.45945	361	2.80746	251	2.62451	184	2.29219	257	2.85533	219	4.33192	311	3.75456	279	9.90164	712	5.80165	439	6.00025	483	5.26921	359	6.46349	465	4.89012	363	0.854155	83	1.41434	122	1.27684	118	3.15575	212	3.21262	253	2.51154	210	0.174076	-0.604658	0.44085	-0.267892	0.158413	0.550784	0.941497
RHC11H1G0176.2.gene	0.304123	21	0.174076	10	0.132904	9	0.06696	5	0.213352	13	0.077292	5	0.152001	9	0.049782	3	0.23177	15	0.463516	29	0.295312	19	0.374286	23	1.06182	59	0.896087	55	0.897848	56	0.37384	24	0.36906	26	0.179313	12	0.584102	34	0.317088	20	0.51306	33	--	--	--	--	--	--	0.00130494
RHC11H1G0180.2.gene	13.2098	708	11.1084	508	12.4889	658	12.7749	753	11.8614	558	12.3473	614	14.9378	703	13.2851	638	12.1275	621	8.9989	442	8.22962	417	9.61016	469	6.72232	293	8.22307	399	5.7754	283	12.5569	633	14.8597	817	13.4112	666	10.3281	474	11.1368	557	9.78119	494	0.999389	0.0508207	0.524724	0.198395	0.0168691	-0.564119	0.000141518
RHC11H1G0182.2.gene	15.1631	632	14.1737	494	14.6423	615	14.9993	690	13.0628	477	15.3641	567	19.6999	808	25.1588	962	21.1809	912	29.3266	1168	30.5528	1181	30.6838	1125	31.0458	1028	34.92	1322	31.1858	1211	35.1475	1350	32.7704	1465	35.4566	1383	30.582	1067	30.0376	1147	29.4001	1143	1	-0.000354925	0.000353832	0.749047	2.93622e-06	0.924245	0.000171954
RHC11H1G0214.2.gene	0.651646	30	0.715991	28	0.882096	40	0.707534	36	1.13579	46	0.890572	38	1.02618	42	1.34207	56	0.663319	30	1.16793	50	1.20697	53	1.12149	47	1.39418	53	2.16341	91	1.69345	72	1.17578	51	0.926448	44	0.920157	40	1.91195	76	2.4157	104	1.72475	75	0.965421	0.329417	0.495804	0.520026	0.409469	0.537709	0.0826122
RHC11H1G0218.2.gene	0.732188	64	0.570764	42	0.65657	56	0.466956	45	0.511228	39	0.505187	41	0.479373	37	0.222152	18	0.252676	21	0.151686	12	0.195027	16	0.157141	13	0.3322	24	0.378681	30	0.425728	34	0.457222	38	1.01758	91	0.303659	25	0.310577	23	0.63579	52	0.488739	40	0.929647	-0.348444	0.123667	-0.950977	0.000301084	-2.04996	0.117902
RHC11H1G0225.2.gene	2.96088	44	2.9947	38	2.34601	35	4.40437	72	4.32611	57	3.14958	44	9.16983	119	7.72252	103	11.2565	160	4.79842	65	7.13162	100	6.89102	93	6.58653	80	5.62383	76	4.10995	56	6.39906	89	4.15421	63	5.95702	82	3.92867	50	5.39383	75	4.36241	61	0.757131	0.562128	2.34938e-05	1.81531	0.0354984	1.05927	0.228575
RHC11H1G0226.2.gene	92.6938	3463	91.3438	2908	96.4921	3543	175.559	7226	146.193	4791	163.338	5660	124.312	4079	131.723	4405	131.959	4718	46.0112	1574	47.5356	1677	48.8371	1658	54.4956	1659	62.0712	2104	62.6286	2139	292.071	10254	277.793	10648	287.584	9962	312.903	10007	320.225	11154	333.814	11741	3.77465e-05	0.83384	0.0025657	0.534084	2.41489e-10	-1.08893	0.000126971
RHC11H1G0231.2.gene	2.64294	286	2.61485	242	2.99917	319	3.54384	423	3.14295	299	3.0543	307	3.15819	301	2.36531	230	3.05967	317	2.30164	229	1.5775	162	2.01214	198	1.29734	115	0.70294	70	1.21719	121	0.396585	41	0.469643	53	0.672331	68	0.719076	67	0.561992	57	0.721073	74	0.804366	0.28259	0.787855	0.121874	0.0701335	-0.595392	1.01361e-05
RHC11H1G0235.2.gene	1.45268	80	1.55398	61	1.60966	75	0.962154	60	1.53094	61	1.01687	44	0.926963	35	0.343774	13	0.625081	25	0.602023	30	0.513384	26	0.523473	23	2.70652	99	1.91055	81	1.6702	72	1.00084	46	0.475758	26	0.58589	23	1.01352	40	1.91398	79	1.06524	44	0.896473	-0.364692	0.00834834	-1.43821	0.00324915	-1.52328	0.890504
RHC11H1G0257.2.gene	1.26925	205	0.858598	49	0.157449	25	1.91262	327	1.68144	239	2.1883	252	2.39718	280	1.8247	264	2.55383	324	3.68936	546	4.08099	603	3.79087	490	5.35251	662	5.06046	697	4.21153	622	0.419183	64	2.89352	360	1.78915	268	1.90734	264	2.47647	373	3.43335	522	0.00601725	1.60158	5.52734e-05	1.80276	3.16509e-16	2.52245	2.05383e-20
RHC11H1G0264.2.gene	1.59393	76	1.21778	50	1.93086	97	3.61964	203	2.43437	103	2.13682	94	1.30899	56	1.09918	51	0.613697	30	0.833954	39	0.308326	15	0.09497	5	0.118388	5	0.28023	13	0.720795	34	1.3692	66	2.09152	110	1.12529	51	0.955054	42	0.088289	5	0.386297	19	0.225851	0.829665	0.331912	-0.550823	0.000251782	-1.98142	8.37553e-05
RHC11H1G0266.2.gene	2.87436	94	2.82813	79	2.00427	64	1.57358	57	2.33959	67	2.66172	81	0.867589	25	1.11365	33	1.07404	34	1.30706	39	0.614772	19	0.604669	18	0.38932	11	0.47387	14	0.385721	12	1.06621	33	0.812765	28	0.741464	23	0.966169	27	0.811431	25	0.625139	20	0.974847	-0.177116	0.0190439	-1.25207	0.000676785	-1.721	8.41237e-07
RHC11H1G0271.2.gene	8.97163	407	11.4654	353	4.14495	402	7.22663	300	7.20865	227	8.29295	278	8.95274	294	7.08325	208	7.83919	297	6.65208	267	4.2377	269	7.79994	284	19.8009	435	11.9625	424	5.28611	453	3.77979	211	2.20889	191	2.78293	178	2.98547	221	6.85389	261	3.57118	335	0.296683	-0.521855	0.199399	-0.423104	0.0450062	-0.579291	0.89191
RHC11H1G0277.2.gene	78.3296	3682	68.6947	2729	76.8071	3512	66.1343	3400	60.3821	2472	61.9505	2677	43.7235	1794	43.5091	1813	37.2335	1674	18.2693	781	16.6184	729	18.8543	798	16.3952	619	17.9121	767	18.6143	801	71.8354	3110	65.0148	3093	65.0636	2790	68.146	2713	70.8511	3048	67.0644	2928	0.767373	-0.205888	4.28593e-06	-0.779121	4.26936e-36	-2.17282	3.11603e-26
RHC11H1G0284.2.gene	4.28858	280	4.25974	237	3.56571	229	3.09497	223	1.96328	131	3.78205	230	2.81191	162	2.00819	136	1.948	141	5.23973	313	3.08353	220	4.52962	269	3.13896	167	2.86136	170	0.428305	26	1.47303	91	0.974429	66	1.32879	81	1.32094	74	0.931197	66	0.819332	59	0.768104	-0.354993	0.075076	-0.643459	0.95884	0.0280635	0.0140193
RHC11H1G0290.2.gene	3.52755	112	2.88402	78	2.01116	76	9.99733	376	7.08344	203	10.095	346	4.34919	128	3.59705	116	4.25472	136	1.1526	40	2.10142	76	1.25131	49	3.12952	89	3.8966	164	2.76587	92	4.7407	167	5.66285	217	4.98838	171	5.90088	178	4.44087	139	3.94164	145	1.28289e-06	1.79698	0.170773	0.639278	0.131563	-0.765939	0.675914
RHC11H1G0294.2.gene	3.09918	92	3.19338	81	2.96041	86	3.02419	99	3.54329	92	2.52039	70	0.875602	23	0.98113	26	0.727547	21	0.147826	4	0.824772	24	1.05084	29	0.904707	22	0.804807	22	1.00762	28	1.05715	30	0.833643	26	1.28391	36	1.74282	45	1.69422	47	2.04774	57	1	0.0220995	0.00055842	-1.76371	6.67329e-06	-2.26157	0.00024617
RHC11H1G0295.2.gene	2.94326	136	3.00302	130	4.62648	199	2.87234	143	3.78284	145	4.16984	174	6.04053	227	4.35948	197	6.15772	259	3.3445	153	2.95949	128	3.45158	145	4.04885	141	3.40461	138	2.21296	100	2.69102	114	3.31389	174	3.38813	151	1.8388	78	1.9891	82	1.82256	66	1	0.0196184	0.0606485	0.673053	0.689489	-0.199415	0.429479
RHC11H1G0300.2.gene	43.1548	1205	46.2065	1100	40.0038	1088	59.6157	1834	65.3088	1600	62.9574	1631	56.4595	1385	57.6847	1442	56.9103	1521	14.3237	367	16.7238	441	19.7672	502	24.0081	547	19.4056	492	17.684	452	109.266	2868	83.9041	2403	95.4299	2471	98.7397	2361	105.088	2736	108.467	2852	0.0192622	0.587536	0.0152453	0.473246	1.57696e-13	-1.45296	6.84297e-08
RHC11H1G0301.2.gene	3.58313	412	3.2342	317	2.95886	334	3.0687	389	2.70252	273	3.11894	333	2.87418	290	2.36376	243	2.87881	317	2.76864	291	1.62627	177	2.1976	230	1.56205	147	1.4386	150	1.59417	168	0.771129	84	0.58211	69	0.823627	88	0.455582	45	0.387062	42	0.383678	42	0.99036	-0.0899787	0.607756	-0.202482	0.0211088	-0.677755	7.63684e-05
RHC11H1G0304.2.gene	30.9593	2724	25.638	1922	28.8161	2492	28.221	2735	23.976	1851	24.567	2005	14.2744	1103	13.919	1096	14.9087	1256	9.42917	760	9.88467	821	7.4474	596	6.37671	458	8.10018	647	9.22598	742	14.4429	1194	18.0826	1632	16.3403	1333	18.1523	1367	20.3009	1665	17.093	1416	0.959649	-0.109362	9.26912e-08	-0.91975	2.76241e-24	-1.78423	5.27677e-21
RHC11H1G0310.2.gene	0.476789	48	0.288985	32	0.423776	41	0.652391	65	0.332563	37	0.506575	45	1.66776	119	1.42775	108	1.63364	138	5.62068	482	5.5911	502	5.11995	416	2.19955	208	3.11209	211	3.56369	305	0.449619	42	0.552648	47	0.479959	53	0.973578	80	0.881072	99	1.12776	86	0.963229	0.278422	9.07359e-05	1.72012	1.78366e-28	3.46436	9.65928e-10
RHC11H1G0313.2.gene	1.36866	93	1.18556	69	1.54325	103	1.88074	140	1.87161	111	1.34005	84	2.47576	147	1.39194	85	1.89369	123	1.93556	120	2.22746	142	2.10604	130	2.12991	118	2.00591	123	2.03945	126	3.54587	226	3.71338	258	4.16884	262	3.28588	190	3.6668	231	2.9676	189	0.882787	0.348159	0.266989	0.551661	0.30719	0.496237	0.540059
RHC11H1G0316.2.gene	40.249	668	43.9761	625	35.8505	593	33.2252	602	39.3479	572	45.8629	702	20.6049	301	26.652	394	25.7858	412	15.8029	240	18.2552	288	22.2633	340	51.0498	685	45.9739	691	32.7433	499	108.925	1689	77.6659	1336	91.3349	1412	71.8948	1012	77.4741	1184	80.6799	1255	1	0.00978303	0.00835013	-0.657656	2.58959e-07	-1.20072	0.766319
RHC11H1G0317.2.gene	1.48337	201	1.27531	147	1.37778	183	0.734176	110	1.73793	206	1.20365	151	1.07358	128	0.995486	121	0.998773	130	1.13527	141	0.894116	114	0.924027	114	0.761234	84	0.72261	89	0.635096	79	0.300209	39	0.166859	24	0.215	27	0.235798	28	0.091323	12	0.427228	55	0.972735	-0.120912	0.427352	-0.358735	0.137737	-0.594448	0.00502519
RHC11H1G0318.2.gene	15.6649	1363	14.5492	1135	19.1755	1725	15.2165	1456	10.5087	844	12.6511	1074	9.71772	715	8.52558	710	9.72116	852	8.80081	738	9.46594	818	6.99302	582	5.87476	439	9.25734	769	8.51991	713	9.94743	869	14.05	1248	12.5285	1063	11.5296	904	11.8031	881	9.93559	856	0.511961	-0.328368	0.000123316	-0.768307	1.79803e-06	-1.05607	3.44819e-07
RHC11H1G0328.2.gene	19.0962	646	17.4855	504	14.0854	469	11.9845	447	10.6953	318	11.7605	369	6.51967	194	5.99401	182	6.80266	221	8.53375	265	9.40137	301	9.202	283	9.46065	261	8.62697	265	7.40068	229	13.3339	424	13.71	476	13.3631	420	9.6896	281	8.54738	270	9.32635	297	0.228551	-0.510733	3.24823e-07	-1.32115	3.96547e-05	-1.00824	2.44275e-05
RHC11H1G0330.2.gene	8.47106	595	9.27598	470	8.96168	616	9.32728	704	8.45487	452	7.67404	433	7.46615	464	6.63062	426	8.08623	477	13.1171	845	13.1395	880	12.992	881	10.5455	634	13.528	899	15.2799	1006	4.30221	239	5.32614	310	4.95008	260	6.63222	368	7.06281	401	5.46362	319	0.991883	-0.0861492	0.587592	-0.173102	0.011451	0.560976	0.0905235
RHC11H1G0331.2.gene	156.214	4064	158.7	3518	162.903	4165	190.764	5468	146.949	3354	194.946	4704	131.811	3012	120.116	2797	101.514	2528	79.2591	1888	47.519	1167	89.1117	2107	126.372	2679	89.0737	2103	91.1756	2168	187.763	4591	167.311	4466	176.064	4247	166.898	3717	179.639	4357	182.042	4459	0.748276	0.20044	0.0494115	-0.368736	1.24518e-13	-1.25652	0.000104346
RHC11H1G0332.2.gene	2.08792	75	2.48319	76	1.80772	64	2.00225	79	1.57305	50	0.976469	33	0.503459	16	0.727191	24	0.955175	33	0.780825	26	0.872971	30	1.21733	40	1.05257	31	0.868636	29	0.90984	30	0.238905	9	0.34351	13	0.823072	28	1.27919	40	1.32941	45	0.714856	25	0.881059	-0.438558	0.0086376	-1.46204	0.0174453	-1.24804	0.0153733
RHC11H1G0335.2.gene	47.0995	1127	47.9167	979	42.7818	1008	44.1111	1164	45.1851	950	44.3628	986	38.6719	814	45.9619	987	43.329	995	23.4495	517	29.7521	675	27.8813	609	18.8666	369	14.7956	322	13.8401	305	63.9057	1441	54.2917	1336	58.3756	1297	54.6414	1120	52.9821	1186	53.6925	1213	1	0.00114009	0.919793	-0.0383227	1.47878e-05	-0.870068	8.90325e-13
RHC11H1G0340.2.gene	52.7421	2839	26.6395	1254	45.8586	2446	44.0963	2633	25.573	1239	37.695	1875	31.555	1494	32.5686	1563	37.897	1954	16.0341	794	13.5895	681	8.58431	424	8.22662	371	7.97859	403	12.9867	639	40.6334	2040	61.7512	3339	61.7538	3029	42.5284	1944	35.8271	1757	31.6731	1599	0.969234	-0.178672	0.562598	-0.240402	8.85312e-05	-1.8359	3.72505e-06
RHC11H1G0343.2.gene	0.78334	47	0.72132	38	1.09217	64	1.03044	69	0.725472	40	0.639486	37	0.629319	34	0.596098	32	0.697446	40	0.875784	49	0.999826	57	0.789587	44	1.23709	61	0.51355	29	0.672676	38	0.17757	10	0.23355	15	0.247279	15	0.37545	21	0.674756	39	0.528262	31	1	-0.0397995	0.631799	-0.366176	0.945234	-0.0611724	0.67742
RHC11H1G0347.2.gene	4.76239	192	6.00256	206	6.61368	262	16.4931	732	6.05531	214	6.78611	254	9.57578	339	14.784	533	8.47282	327	11.5229	425	12.7851	486	11.5074	422	12.7763	420	12.795	468	8.54456	315	19.5437	740	22.9434	948	19.0535	712	18.4929	638	17.2311	647	16.7224	634	0.692779	0.792675	0.0308768	0.984876	0.000536361	0.930957	0.0228918
RHC11H1G0348.2.gene	2.21558	44	1.53347	26	2.70397	53	4.42475	97	5.92035	103	6.20359	114	5.2056	91	5.67926	101	5.30159	101	5.0078	91	3.44384	65	3.5745	65	3.28486	53	1.96054	36	3.263	59	4.26251	80	5.21903	106	3.46659	64	3.2918	56	3.32237	62	3.17134	60	0.0185776	1.40056	0.00372899	1.39284	0.161292	0.789476	0.867292
RHC11H1G0351.2.gene	0.787172	49	0.748676	40	0.647303	40	1.07154	73	1.22413	67	0.613882	36	1.78428	97	0.94477	53	0.926425	55	1.85958	105	1.91276	112	2.27366	128	1.48654	75	1.39161	78	1.16079	66	0.394374	23	0.250624	16	0.261027	15	0.337264	18	0.143616	9	0.312066	19	0.857036	0.454606	0.167468	0.798282	0.00329945	1.34366	0.299177
RHC11H1G0353.2.gene	0.521328	30	0.648077	32	0.586531	30	0.305061	19	0.696203	37	0.476171	37	0.371894	20	0.681714	36	0.526579	31	1.0298	62	1.13904	59	1.17017	62	1.6107	81	1.92216	103	1.58868	80	0.836718	51	1.1015	63	0.783021	42	1.38772	66	1.73142	94	1.63572	88	1	0.065992	0.98594	0.0270979	0.107858	0.90516	0.00936619
RHC11H1G0359.2.gene	76.6137	2065	89.9496	2066	81.2777	2153	60.5904	1800	63.8929	1511	61.2389	1531	37.1644	880	34.0244	821	37.0925	957	19.9206	492	25.7149	655	24.5547	602	47.0938	1035	44.8093	1096	39.7289	979	33.1006	839	28.1051	778	28.3571	709	38.3147	884	37.7781	950	38.9762	989	0.27351	-0.371729	1.24813e-10	-1.12939	7.7811e-27	-1.92979	4.36529e-07
RHC11H1G0362.2.gene	4.00628	178	3.09585	117	3.93027	171	11.2625	549	9.47589	368	10.152	417	18.0361	701	17.6777	700	16.1182	683	17.2414	699	16.9098	706	15.8218	636	9.80028	354	8.42652	339	9.77121	395	6.72698	280	7.44561	338	6.17622	254	4.89668	186	5.20732	215	5.29928	221	5.72912e-07	1.52734	9.15083e-22	2.29629	1.95479e-17	2.06593	0.000938975
RHC11H1G0364.2.gene	0.856338	30	1.26511	38	1.83831	63	4.40229	167	4.13284	125	4.45929	143	6.34487	192	6.10908	188	6.29575	207	1.7869	57	2.15257	70	1.7234	54	0.839976	24	1.22001	39	1.76483	56	2.78247	90	3.43415	121	4.12643	132	2.73509	81	4.87014	156	2.61449	85	0.000272046	1.73335	1.55879e-09	2.27972	0.547644	0.383689	0.774248
RHC11H1G0365.2.gene	2.03467	59	3.0212	74	3.35554	95	6.48323	204	7.51713	189	9.144	242	6.99666	176	6.54388	168	5.61092	154	4.85599	127	5.43592	147	5.45952	142	7.34975	171	4.91569	128	5.18831	136	6.70761	180	6.07307	178	6.62704	176	6.29174	154	7.94322	212	7.91617	213	0.000320354	1.49089	0.00133482	1.2424	0.0723748	0.781187	0.0862422
RHC11H1G0375.2.gene	11.8177	396	7.45713	213	9.86092	325	6.8642	254	5.65517	167	7.8575	245	2.11208	63	3.17432	96	4.61147	148	1.2628	39	1.36753	44	1.55845	48	4.00968	110	4.96448	151	3.73063	115	1.27032	41	2.39946	83	1.14502	36	1.63999	48	2.79353	88	1.34611	43	0.443941	-0.46534	3.07715e-05	-1.48144	1.6669e-15	-2.88999	3.83783e-05
RHC11H1G0376.2.gene	6.75671	421	6.00418	317	5.97507	370	4.11253	283	4.88892	228	5.07216	245	3.06156	167	4.18165	196	4.00735	237	3.12933	179	3.02678	178	4.33765	209	3.47684	177	3.56183	203	3.26774	187	5.21814	287	5.10214	323	5.40402	269	5.4547	292	4.87106	285	5.88181	309	0.273168	-0.537066	0.0124095	-0.765466	0.000262113	-1.03911	0.000956931
RHC11H1G0377.2.gene	1.13223	90	1.28778	88	1.34174	105	0.630103	56	0.740427	52	0.789657	59	0.663831	47	0.925119	66	0.495112	38	0.457718	34	0.473297	36	0.521151	38	0.594291	39	0.601379	44	0.78333	57	0.290224	22	0.425136	35	0.422295	32	0.723782	50	0.642474	48	0.408391	31	0.400442	-0.744127	0.130726	-0.778421	0.00213999	-1.46932	0.0323307
RHC11H1G0378.2.gene	7.08819	150	8.56548	155	5.09134	106	7.29292	170	8.08772	150	8.74223	172	12.2686	228	12.4568	236	7.73233	157	15.232	295	15.4197	308	16.9774	326	17.9513	309	12.1715	234	9.48442	184	7.11621	142	5.10017	111	6.35417	125	8.29998	151	7.94058	157	7.54672	151	0.917123	0.261599	0.0667323	0.711669	0.000486239	1.08511	0.165056
RHC11H1G0383.2.gene	5.83375	338	4.84141	239	4.30262	212	5.70261	338	3.14586	160	4.0474	220	1.74464	91	1.61814	88	1.52384	89	1.75351	97	1.6882	90	1.70499	90	1.31661	65	1.69501	93	1.08823	61	3.72172	208	2.54602	138	2.87667	161	4.17476	206	3.78232	207	4.04621	228	0.9792	-0.15524	1.98474e-05	-1.43175	2.17572e-06	-1.58294	1.34455e-07
RHC11H1G0384.2.gene	7.84114	100	6.12557	74	5.29263	95	3.76085	65	4.99104	59	5.02449	85	4.75242	57	1.37786	27	4.08806	55	1.13804	23	4.69569	62	1.75046	34	2.6231	29	3.33709	49	1.39555	27	1.59761	32	4.15351	55	1.43657	29	3.46053	38	1.74935	28	2.32584	39	0.896118	-0.333369	0.114945	-0.830595	0.0101	-1.25471	0.00534979
RHC11H1G0396.2.gene	46.1275	1356	49.759	1236	42.3124	1224	32.1827	1044	37.4074	963	33.6047	925	36.3626	958	31.875	846	34.3148	977	30.3287	852	27.5792	792	32.5518	890	27.84	699	23.7534	693	20.7409	613	8.92027	292	6.44301	228	8.9999	275	7.96804	239	6.49953	227	6.90698	232	0.318488	-0.367845	0.127103	-0.340986	0.000585019	-0.670392	1.22061e-05
RHC11H1G0402.2.gene	2.63559	48	2.69914	42	3.18438	57	1.67676	34	1.7681	29	0.970406	17	3.69969	60	3.21841	53	1.91307	34	2.96356	50	3.83298	66	2.8661	48	5.18434	77	5.90228	98	3.06833	52	0.730221	13	1.27705	24	0.543307	10	0.459316	8	0.228142	4	1.12478	20	0.483736	-0.873309	0.897601	0.13652	0.926742	0.0800703	0.425857
RHC11H1G0403.2.gene	31.0697	1564	23.8156	1143	37.4762	1850	30.4275	1702	25.2985	1136	27.5885	1300	18.8196	836	15.7486	711	20.0211	955	12.826	590	15.009	720	7.66773	401	9.62189	400	12.9976	619	15.5253	705	5.92553	274	14.9346	771	0.766204	74	7.66265	341	2.67133	257	13.3402	631	0.938727	-0.13122	0.000829607	-0.738008	1.70425e-08	-1.48482	3.36724e-09
RHC11H1G0404.2.gene	18.3081	293	11.0541	151	26.045	410	20.6089	364	10.2823	145	11.9679	178	9.28296	131	10.7136	154	8.93426	137	9.01485	132	8.58971	130	5.58877	82	2.67694	35	5.23699	76	7.66475	113	3.83956	58	11.4705	189	6.966	104	4.72534	65	4.18438	63	2.96336	45	0.957142	-0.327319	0.130507	-0.867245	0.0234433	-1.36548	0.00354279
RHC11H1G0405.2.gene	132.225	10085	113.548	7412	113.16	8368	92.6647	7839	101.536	6634	108.785	7661	59.5814	3930	56.9181	3877	61.7628	4473	33.9956	2263	40.2458	2854	33.5195	2241	60.2364	3682	56.2482	3875	56.1576	3896	38.715	2646	34.8926	2763	35.0981	2473	54.7473	3533	53.0753	3691	47.8935	3217	0.746378	-0.204881	7.62815e-09	-0.950999	1.60344e-28	-1.88767	5.64416e-09
RHC11H1G0411.2.gene	2.47101	133	1.35107	85	2.07614	141	2.51866	198	2.09366	103	1.68368	101	5.81728	335	5.84671	330	4.37198	303	4.50309	273	4.07772	257	4.23147	267	3.64254	202	4.05348	212	5.3243	306	6.92108	467	7.43053	541	6.61484	414	5.1308	314	4.38604	303	5.94897	338	0.974624	0.152611	3.34655e-07	1.57064	0.00145939	1.08968	0.024343
RHC11H1G0412.2.gene	5.33663	837	3.83913	513	5.89536	911	3.71352	644	3.08048	424	3.08259	449	1.88106	260	1.50733	212	1.60963	243	2.39521	346	2.41921	361	2.19364	315	2.0508	262	3.13745	446	3.81686	550	3.4729	511	4.80471	771	3.9368	572	5.73635	767	4.87509	710	4.90602	722	0.127311	-0.564208	2.29957e-07	-1.52227	8.62587e-06	-1.20618	0.00471983
RHC11H1G0418.2.gene	2.83321	445	2.39206	314	2.32378	360	1.90303	323	1.91443	262	1.52766	222	0.398529	52	1.41603	203	1.10905	158	0.714923	50	0.638924	90	0.395358	57	1.25042	45	0.805031	70	1.14788	61	3.8534	566	2.95692	467	3.08594	420	3.04559	391	2.79229	387	2.85747	428	0.418403	-0.459523	0.000127638	-1.31565	1.08215e-16	-2.58137	8.64348e-16
RHC11H1G0427.2.gene	17.9521	979	18.5685	960	12.5335	832	19.1217	1081	21.6023	930	21.8107	1063	28.5263	1331	25.5961	1424	23.5021	1500	37.1372	2146	32.035	1940	36.0602	2022	53.2964	2170	34.6894	1985	27.7916	1651	27.5891	1585	21.9114	1448	31.6468	1633	30.1858	1605	32.9122	1776	29.332	1813	0.914531	0.155861	7.84904e-05	0.728996	2.70004e-09	1.05492	0.00050863
RHC11H1G0428.2.gene	8.61956	314	6.62627	186	7.42734	258	6.8842	288	6.84928	251	6.79459	250	14.5396	627	12.245	558	12.4717	582	12.459	518	13.8636	604	12.4268	567	12.8351	486	15.5606	657	11.5713	497	11.9685	599	13.8941	736	11.8964	557	9.25113	295	9.87709	377	9.71754	381	0.998524	0.0867257	2.2548e-08	1.3592	1.21476e-05	1.09391	0.000663141
RHC11H1G0433.2.gene	2.06454	136	1.90893	107	3.11895	201	1.56445	113	2.31803	134	0.749787	46	2.63073	152	2.61773	154	3.01936	190	1.12958	68	3.39413	210	3.05504	182	2.28631	122	3.08304	184	3.52313	211	1.87061	116	3.58853	241	4.32159	263	1.69048	95	0.747459	46	0.500262	31	0.720022	-0.567702	0.561358	0.286682	0.983726	-0.0175751	0.863466
RHC11H1G0435.2.gene	0.572084	65	0.637149	64	0.549277	57	1.04207	128	1.0565	111	0.713897	77	1.9837	208	2.38607	244	2.57667	293	4.75602	506	4.045	456	3.47218	360	2.75873	266	2.72247	295	3.61837	365	1.33155	147	1.42839	174	1.28188	137	1.01386	103	0.989101	109	1.43163	159	0.341946	0.761958	6.00731e-10	2.10753	7.41199e-20	2.7418	1.6737e-09
RHC11H1G0441.2.gene	13.8036	572	13.4153	474	7.98026	322	13.0705	596	11.8813	431	13.0797	499	22.0209	799	23.2549	861	28.8149	1144	13.8852	527	8.78286	308	23.1328	873	23.0224	776	22.3517	839	13.8179	492	24.6555	959	22.8867	976	26.1756	1006	16.2226	577	20.5374	781	17.246	671	0.93824	0.155295	2.75844e-06	1.14235	0.772159	0.247646	0.28452
RHC11H1G0442.2.gene	2.97716	84	3.11428	74	1.63699	49	6.86669	211	7.68536	190	8.26313	210	15.3118	389	16.6842	400	28.8029	716	15.0482	393	14.6882	371	15.5563	374	11.6148	273	11.8177	289	10.3597	262	4.28367	149	14.51	404	15.372	396	15.9646	379	2.2549	48	11.2634	303	0.000177107	1.57049	8.67991e-08	2.95785	1.99621e-14	2.3732	4.98542e-07
RHC11H1G0454.2.gene	26.9455	1755	20.411	1065	29.0763	1863	9.76167	685	7.81241	448	7.19311	435	1.58731	89	2.10074	118	1.8836	117	0.307833	19	0.460555	27	0.261396	16	0.637081	33	0.289619	17	0.64105	39	1.23623	76	1.78201	118	1.81102	111	5.02589	279	5.45208	334	5.33796	329	5.74131e-07	-1.56946	2.113e-23	-3.71746	3.49295e-44	-6.30394	2.17124e-40
RHC11H1G0456.2.gene	1.0396	50	0.685221	28	0.72311	34	0.73943	39	0.283835	12	0.40249	18	0.558126	24	0.183557	8	0.261478	12	0.229204	10	0.042349	2	0	0	0.127137	5	0.160994	7	0	0	0.110537	5	0	0	0	0	0.11196	5	0.112775	6	0.20028	9	0.748276	-0.73563	0.0863998	-1.20157	1.22766e-06	-3.28471	3.35105e-06
RHC11H1G0459.2.gene	4.90638	287	4.13561	206	6.39345	368	6.46477	416	3.63785	187	5.61684	305	5.26552	270	4.58012	240	3.8244	214	2.7743	148	2.61056	144	2.51743	134	2.8908	138	3.13949	167	3.80809	203	0.898442	50	1.69612	103	1.88616	102	1.60128	81	2.49411	136	1.41269	79	0.996795	0.0677726	0.781446	-0.110746	0.000633712	-1.07954	0.0160022
RHC11H1G0464.2.gene	9.22468	138	11.139	142	7.45338	109	8.8846	146	11.9003	156	13.6656	189	9.71562	127	7.63048	102	7.10709	102	2.2831	32	2.31533	33	2.19103	30	2.01833	25	1.24133	17	1.44227	20	2.03181	29	1.00564	16	1.71827	24	0.67724	9	2.16051	30	1.41764	20	0.836494	0.353508	0.861443	-0.121067	1.55437e-06	-2.12458	1.5271e-08
RHC11H1G0465.2.gene	153.739	2320	193.647	2490	128.57	1907	159.743	2656	232.166	3073	201.204	2816	183.688	2434	182.299	2463	174.473	2520	90.9406	1257	87.5454	1247	102.469	1405	108.893	1339	87.6802	1201	65.6428	906	71.9714	1021	47.9772	743	65.278	914	79.0955	1022	89.0831	1254	89.1981	1268	0.615639	0.363632	0.240132	0.24924	0.00126562	-0.871323	0.000841439
RHC11H1G0467.2.gene	2.59923	440	2.22812	321	2.53416	421	2.14416	400	1.70266	253	1.99923	314	1.38436	206	0.998342	152	1.32498	215	2.343	363	2.12016	339	1.99586	307	1.92464	266	2.21715	340	3.12047	482	0.665543	106	0.928492	161	0.683653	108	1.04345	151	1.01565	161	0.839986	134	0.798582	-0.286458	0.00166756	-0.919725	0.329989	-0.297981	0.568027
RHC11H1G0471.2.gene	3.05339	207	2.82595	163	3.24628	212	4.21412	264	3.95236	234	2.94408	186	3.36884	199	4.57879	256	5.00039	272	9.97439	624	9.59633	617	9.59398	596	9.35743	523	10.4346	648	10.0584	560	5.47546	350	5.83951	404	6.45493	366	10.0595	504	7.24337	463	9.09349	521	0.915725	0.248263	0.241208	0.442864	8.5453e-11	1.58643	3.89948e-07
RHC11H1G0473.2.gene	14.6115	714	14.8688	579	15.3384	736	14.1227	760	15.495	621	13.4098	608	10.161	436	11.5608	474	9.01589	395	25.4933	1067	27.7155	1213	25.8087	1075	80.4495	2999	65.3377	2709	64.904	2711	18.8127	808	16.5607	830	20.0839	851	22.212	869	16.5044	751	19.0183	874	1	-0.016595	0.0354703	-0.507465	0.00134668	0.651301	3.90374e-19
RHC11H1G0476.2.gene	0.564321	53	0.728614	57	0.477764	42	0.618668	63	0.608506	48	0.373915	31	0.362929	30	0.39155	32	0.715507	61	1.58643	131	1.94775	173	1.74882	142	1.13665	83	1.5891	138	1.7521	149	0.659593	63	1.02483	94	0.547285	49	1.26209	99	1.15652	98	1.25831	110	1	-0.118636	0.832877	-0.218789	0.000430017	1.45825	0.0172145
RHC11H1G0487.2.gene	4.31392	155	4.07966	125	3.88616	137	4.67191	185	3.48111	110	2.11673	71	3.14177	99	2.7573	89	2.6167	90	1.30391	43	1.42478	49	1.43324	47	1.9267	57	1.69851	56	0.976048	32	0.832928	29	0.83135	31	0.798443	27	1.1111	35	1.28981	44	0.340738	12	0.970998	-0.211313	0.340766	-0.460151	8.45859e-05	-1.66057	0.000350637
RHC11H1G0490.2.gene	2.60283	104	1.68939	54	2.40091	105	2.2526	104	2.11107	87	1.76139	62	2.64337	95	3.23245	124	2.59949	96	6.6206	239	5.77989	240	5.56948	213	5.51481	184	6.97025	248	6.76479	248	2.54073	90	4.24315	179	4.74207	180	4.99379	171	5.84727	218	5.82893	218	1	-0.0288051	0.4867	0.408857	0.000226808	1.34129	0.00154991
RHC11H1G0496.2.gene	9.62077	619	7.33171	403	9.97495	633	9.26325	659	7.25139	412	6.49948	390	0.238586	15	2.94577	169	0.510173	33	5.50057	326	5.49523	338	5.30156	315	7.36989	392	0.272673	17	0.630778	37	4.2356	259	0.567265	39	12.0652	724	11.9339	665	0.184536	11	1.21979	75	0.928778	-0.178378	6.80035e-13	-2.77522	0.000646963	-0.820865	0.00333866
RHC11H1G0503.2.gene	1.84188	102	0.848637	40	1.50274	82	1.0022	62	1.08711	53	0.829902	43	0.737939	36	0.905536	45	0.43187	23	0.615572	32	0.953121	50	0.592043	30	0.825821	38	0.525111	27	0.816819	42	0.151494	8	0.30363	18	0.538274	28	0.192754	10	0.226086	12	0.126215	7	0.792019	-0.463465	0.0855759	-0.93932	0.0400431	-1.0504	0.0373299
RHC11H1G0504.2.gene	20.8518	635	22.6469	562	18.1835	551	13.9627	480	10.3909	278	8.38576	238	9.51121	262	10.6699	283	9.89457	278	6.07892	169	7.67769	224	11.9878	330	12.5301	290	11.6679	327	6.21301	222	19.2369	551	16.3359	517	16.9172	479	20.7071	543	19.9457	545	21.7489	591	0.00944218	-0.835538	9.83098e-05	-0.968872	1.85661e-08	-1.3498	3.10865e-05
RHC11H1G0505.2.gene	3.88428	762	2.93246	489	3.77885	731	3.14486	692	1.87734	380	2.48342	458	1.98467	365	1.91216	335	1.80469	360	2.32302	417	2.08352	456	1.66795	347	1.14884	218	1.93022	350	2.50074	444	1.4054	299	1.94738	461	2.28011	415	1.92423	379	1.51545	320	1.8939	352	0.478641	-0.375618	0.00101499	-0.767838	0.000735686	-0.765696	7.43072e-05
RHC11H1G0513.2.gene	12.5846	660	10.7588	481	11.4416	590	12.4581	720	7.53346	347	9.8271	479	8.60705	397	7.47396	351	8.6354	434	2.53422	122	3.07126	153	3.22528	154	2.28761	98	3.19742	153	3.06787	148	6.86198	339	8.35632	450	7.95614	387	5.42277	244	4.46008	219	5.08481	252	0.942146	-0.177913	0.11263	-0.425528	1.2412e-16	-2.08261	1.65684e-14
RHC11H1G0514.2.gene	0.941622	22	0.479149	10	1.1595	27	0.597872	16	0.660172	14	0.73041	16	0.959015	20	1.67338	35	1.84963	42	4.0505	87	3.15678	70	2.67485	57	2.56785	49	2.90565	62	2.10029	45	1.47994	33	2.04082	49	2.08096	45	0.840634	17	1.34715	30	0.963276	22	--	--	--	--	0.000805336	1.81091	0.042304
RHC11H1G0551.2.gene	2.20533	137	3.57551	203	2.76246	173	3.45431	253	2.11494	118	2.31372	139	0.854831	49	0.614537	34	0.44251	27	1.19527	73	0.961043	58	0.649173	37	1.15957	59	1.08521	65	1.01479	61	1.26412	76	0.838816	57	1.00414	58	1.36478	74	1.6708	100	1.7405	103	1	-0.0614405	9.33701e-06	-2.11302	0.000160291	-1.71431	0.000197027
RHC11H1G0554.2.gene	0.102934	4	0.401719	12	0.109861	4	0.060212	3	0.126432	4	3.63399	114	0.40576	13	1.82997	56	1.22402	40	0.147411	5	0.652639	21	2.22457	69	3.97601	110	0.205832	7	0.158438	5	0.082424	3	0.149404	6	0.237977	8	1.48186	43	2.58489	82	3.05475	97	--	--	--	--	--	--	--
RHC11H1G0567.2.gene	3.38867	59	5.41629	80	4.40663	75	6.80022	129	1.82148	28	3.32926	54	4.29997	65	6.15305	95	3.53465	59	5.66678	90	5.77408	94	5.43703	85	5.19096	73	7.61825	119	8.01029	126	3.40489	55	10.0973	178	4.32009	69	1.51181	23	1.03493	17	1.69371	28	1	-0.108893	0.838414	0.143381	0.677718	0.233444	0.434891
RHC11H1G0572.2.gene	0.346201	53	0.269802	36	0.21901	33	0.245457	42	0.140876	19	0.236932	34	0.059309	8	0.070844	10	0.125115	19	0.039106	6	0.150951	22	0.028389	4	0.08657	11	0.07926	11	0.146516	21	0	0	0.018576	3	0.040669	6	0.208593	28	0.090329	13	0.086354	13	0.948691	-0.37278	0.019089	-1.61526	0.00107877	-2.02053	0.0136607
RHC11H1G0581.2.gene	244.747	2979	257.744	2905	215.34	2798	282.663	3796	306.418	3281	286.755	3521	207.547	2403	231.297	2742	201.856	2554	145.41	1759	163.791	2039	176.366	2125	138.725	1502	116.876	1291	90.9279	1100	96.6863	1108	73.0074	914	87.3074	1071	103.699	1177	112.573	1388	117.537	1472	0.47195	0.294811	0.85455	-0.0586624	0.000509002	-0.635371	5.74124e-09
RHC11H1G0583.2.gene	21.8648	1029	20.7179	832	20.9615	957	22.1746	1140	20.7927	863	23.5171	1032	29.5461	1224	28.3678	1201	27.8808	1246	29.3556	1260	27.6624	1226	31.8433	1371	28.1907	1100	33.7052	1441	28.7129	1228	42.999	1916	43.4877	2084	44.6778	1932	33.6705	1357	36.1043	1590	36.0248	1599	0.961605	0.116778	0.0131233	0.505003	0.072343	0.379614	0.283422
RHC11H1G0597.2.gene	2.18967	74	2.11283	63	2.38683	71	2.28564	59	1.36228	35	1.97152	50	1.18445	26	0.939869	31	0.759037	25	1.38246	45	2.0747	43	0.995381	29	2.28585	32	0.699746	21	1.0982	15	0.27925	6	0.941213	26	0.952821	25	1.94771	46	1.78721	31	1.43772	43	0.77533	-0.535615	0.0287311	-1.21755	0.0928213	-0.90993	0.00234801
RHC11H1G0598.2.gene	20.5032	960	19.6494	798	16.2275	789	18.6124	964	18.4145	760	17.3603	819	13.0788	543	14.1292	617	14.1974	634	14.3357	662	16.1224	726	14.9813	683	18.9578	727	16.7925	715	15.2328	668	8.13369	378	8.24094	412	10.9321	501	12.325	503	11.6381	546	10.2201	493	1	0.00474159	0.105955	-0.387181	0.102474	-0.376882	0.194885
RHC11H1G0600.2.gene	1.18494	59	0.795897	34	0.68711	34	0.401707	22	0.889784	39	0.275271	13	0.193362	9	0.225551	10	0.165664	8	1.11498	51	0.832035	39	0.807351	37	0.576105	24	1.07263	49	1.24413	57	0.251476	12	0.28738	15	0.311698	15	0.970556	42	0.438867	21	0.357684	17	0.63422	-0.715903	0.00187176	-2.09406	0.938883	-0.063535	0.946507
RHC11H1G0601.2.gene	17.8365	704	19.7627	665	18.1476	704	12.9475	563	13.7235	475	16.3234	598	7.67461	266	7.31253	259	6.69654	253	6.92785	251	7.2556	271	7.15854	257	8.20843	264	8.33592	299	7.95898	287	4.91262	183	5.37552	218	7.34006	269	6.84665	232	7.74222	285	7.90874	294	0.547316	-0.329905	2.41552e-08	-1.2955	5.93307e-11	-1.49375	1.81734e-07
RHC11H1G0602.2.gene	4.74904	203	5.66882	207	4.56204	194	4.10208	193	5.17323	195	4.98765	200	5.05393	190	4.22869	161	4.44196	184	10.3318	400	10.479	419	12.3127	475	15.0485	518	14.9163	570	16.4157	634	5.0882	207	4.22666	186	4.21043	167	4.72151	174	4.35769	173	4.69919	190	1	-0.0239789	0.927709	-0.063657	0.000187698	1.01446	1.15055e-06
RHC11H1G0609.2.gene	2.68434	35	5.43818	60	4.39945	56	5.16284	74	7.19761	82	6.17468	74	6.51484	74	8.25679	96	5.09046	63	9.68954	115	9.57443	117	9.94663	117	11.3371	120	9.82628	116	11.8826	141	13.5349	165	7.92017	105	9.72303	117	10.6366	118	8.30427	100	13.5766	165	0.638181	0.608972	0.17168	0.728577	0.0131178	1.10605	0.0129481
RHC11H1G0610.2.gene	3.15621	52	4.0387	57	3.3797	55	3.3928	62	4.99598	72	4.40929	67	8.47496	122	8.25853	121	8.84232	139	2.11555	32	1.67257	26	3.33611	50	3.44989	46	2.09694	32	2.82013	43	10.7153	165	8.81095	148	7.11617	108	5.97465	84	6.49389	99	6.96391	108	0.945401	0.313742	0.00181581	1.3267	0.258523	-0.683845	0.430808
RHC11H1G0615.2.gene	1.53966	116	1.57814	103	1.82685	123	1.74108	126	1.41487	94	1.22403	86	0.703968	47	0.791999	54	0.688461	50	0.621765	43	0.624243	45	0.594895	41	0.085759	6	0.938754	65	1.19054	82	0.940902	67	0.753578	59	0.383016	27	1.35151	87	0.159036	12	1.45633	104	0.986107	-0.160487	0.0237462	-1.05771	0.000974787	-1.48447	0.00959385
RHC11H1G0616.2.gene	7.55099	255	8.26884	238	9.8195	326	8.55887	318	8.03681	238	9.65202	302	3.89233	116	4.35321	132	4.43961	144	4.7407	147	4.88446	156	3.91101	120	7.07161	195	6.87492	211	7.00067	216	4.09559	130	3.81814	133	5.08684	160	6.68083	193	8.37032	264	5.95892	190	0.996795	0.0756709	0.00495492	-0.944771	0.00158632	-1.03173	0.2002
RHC11H1G0629.2.gene	1.51855	23	1.90815	23	1.27676	19	2.31572	44	3.87077	54	1.89728	30	35.391	525	36.2255	520	35.1925	534	17.5984	261	21.2213	320	21.6272	329	21.1842	266	10.2017	152	11.6979	168	75.5968	1166	59.1253	979	53.993	831	30.4578	418	32.9016	520	29.7692	464	0.410637	0.995441	3.2683e-49	4.71289	4.79428e-23	3.71986	3.50875e-05
RHC11H1G0638.2.gene	3.52588	92	0.758737	44	1.09738	72	10.1236	376	13.5035	339	12.7608	364	19.9845	519	20.7838	491	16.3836	479	11.5844	319	13.0123	400	11.2284	335	11.4165	276	11.4785	290	8.53633	238	19.7337	529	16.8202	499	17.6256	467	14.8338	344	15.6777	387	11.0729	288	7.6196e-13	2.41658	2.88144e-25	2.98761	1.25278e-12	2.28673	1.09181e-06
RHC11H1G0639.2.gene	0.27973	18	0.459978	24	0.189077	12	0.529694	36	0.592415	32	0.643056	37	0.865555	47	0.625576	35	0.244519	15	1.04418	59	0.983284	57	1.34656	75	0.372072	19	0.776434	43	1.4688	82	0.228678	14	0.452506	29	0.484811	28	0.123758	7	0.329961	19	0.242073	14	0.500214	0.94641	--	--	0.00144108	1.71761	--
RHC11H1G0662.2.gene	9.27652	311	10.0702	287	8.6816	286	5.87443	218	7.27639	215	6.24601	194	4.61158	136	4.36122	132	5.06332	163	5.97358	183	6.70164	212	6.76853	206	6.96074	190	7.55542	230	9.43486	289	4.22869	133	3.22326	111	4.30629	134	5.71108	164	6.91399	217	5.49787	175	0.441996	-0.480096	0.00502061	-0.92453	0.0502756	-0.638517	0.280106
RHC11H1G0667.2.gene	72.2465	1669	63.4037	1333	64.4599	1507	47.0627	1194	48.7455	1044	45.8342	1048	42.399	939	43.2813	893	49.4715	1059	24.4312	574	28.5159	659	30.6465	667	37.8868	754	37.2448	805	32.1826	724	77.838	1739	69.2938	1734	74.4237	1680	70.6398	1449	80.5648	1704	76.1901	1731	0.13956	-0.440246	0.00810299	-0.520762	6.27987e-13	-1.32107	2.23935e-06
RHC11H1G0671.2.gene	0.972465	32	1.11398	31	1.18182	38	0.503918	18	1.50488	43	1.49674	45	1.19636	34	1.22693	36	2.59756	80	2.91353	86	2.37836	72	2.34737	69	2.25112	59	3.05657	89	1.79609	53	1.75641	53	3.01566	99	2.17133	65	2.93726	81	4.07481	122	2.95086	89	1	0.137503	0.323677	0.665617	0.0379349	1.08904	0.152671
RHC11H1G0673.2.gene	7.79684	291	7.22863	232	6.75598	250	10.4196	440	9.91603	342	9.31381	326	10.9462	365	8.40981	283	9.67048	359	6.3702	219	9.90649	363	5.61187	193	9.62381	324	10.5624	358	6.9686	246	11.103	394	17.8966	688	16.7999	607	8.47677	288	12.4024	451	6.10337	219	0.298583	0.525486	0.121317	0.502684	0.883126	-0.0783945	0.747119
RHC11H1G0677.2.gene	3.09518	229	1.91786	120	3.53781	259	1.68033	134	3.94183	126	2.44148	165	2.28901	144	1.67098	107	3.92471	183	2.63871	174	1.39249	87	2.2168	145	6.36202	196	1.99237	122	1.62371	109	1.20914	70	1.56565	114	1.00428	59	2.56808	110	1.37198	90	1.75209	112	0.57494	-0.468694	0.456096	-0.350686	0.176011	-0.629892	0.277053
RHC11H1G0687.2.gene	9.70055	526	10.4073	480	8.75075	466	9.68999	580	8.97806	426	9.87718	498	16.3427	790	16.4373	810	16.3124	857	12.9204	640	14.5705	739	12.6657	619	20.6816	909	16.9671	830	18.6223	916	21.7686	1124	22.0275	1239	24.4721	1244	21.0389	966	18.2725	909	19.2735	974	1	0.0311402	4.93078e-05	0.854417	0.148399	0.357434	0.00524128
RHC11H1G0690.2.gene	23.7216	922	20.5038	653	19.4562	722	14.0863	613	14.657	523	14.8875	530	5.38199	202	5.84958	214	6.70328	260	0.418402	25	1.16255	48	0.794942	31	0.613638	27	0.951218	39	0.999364	41	23.7182	902	23.1104	927	22.6943	818	20.9308	690	19.133	709	17.3467	663	0.231589	-0.444613	4.62412e-13	-1.64236	1.997e-61	-4.5411	2.32226e-48
RHC11H1G0691.2.gene	9.92831	302	14.357	372	11.2592	337	16.2281	544	14.3898	384	17.2871	488	18.7029	500	22.0751	601	17.1974	501	5.43484	152	7.15868	206	5.45682	151	5.1348	128	3.54833	98	5.31707	148	36.7127	1049	36.4965	1138	36.6399	1033	27.3975	713	33.8619	960	31.0165	888	0.284275	0.47352	0.00171962	0.771588	0.000330728	-1.08685	4.06443e-06
RHC11H1G0696.2.gene	97.701	3711	96.859	3135	97.9755	3657	83.8711	3510	64.4459	2148	82.9952	2924	44.2051	1475	47.9681	1631	48.9177	1779	30.0723	1046	32.3682	1161	31.6806	1094	15.1584	470	20.96	723	17.1426	596	12.3404	441	9.94492	388	10.7535	379	10.407	339	10.6478	378	10.4346	374	0.51253	-0.29483	4.9382e-09	-0.985241	2.13937e-24	-1.74619	2.88505e-34
RHC11H1G0703.2.gene	1.15991	176	1.3964	159	1.27438	185	1.12945	182	1.08642	145	1.12481	158	1.61454	215	1.32466	182	1.24787	179	8.51597	1173	9.1388	1300	8.17559	1124	3.59201	440	5.76965	717	5.43424	748	2.09038	263	2.23994	313	1.78182	251	2.89055	375	2.94636	396	2.23075	319	0.996795	-0.0929286	0.558207	0.270938	8.92919e-38	2.71072	2.40778e-09
RHC11H1G0713.2.gene	14.5817	280	15.4637	252	14.2815	266	14.497	308	18.4235	309	18.4007	325	8.74862	148	9.05453	155	8.75451	161	22.617	399	21.9461	401	24.8608	432	34.7695	551	29.1	511	25.7184	454	18.4545	330	12.367	243	13.9358	255	35.3344	578	35.3139	631	34.8369	646	0.874596	0.260541	0.0595811	-0.664888	0.0571996	0.547812	0.00751362
RHC11H1G0716.2.gene	17.4582	1706	13.4112	1117	15.363	1476	8.3147	896	7.37775	633	7.32116	664	5.04005	433	5.43794	476	6.12582	573	3.74437	335	3.70253	342	3.18328	283	3.52987	282	4.32206	384	3.67402	329	8.21507	755	10.4341	1047	9.39279	851	8.25078	691	7.81987	713	7.54928	695	1.35347e-05	-0.96022	2.75744e-14	-1.40937	4.46215e-31	-2.22983	3.14587e-21
RHC11H1G0718.2.gene	1.74748	109	2.19328	117	1.93584	119	0.948465	66	1.26707	70	0.958635	56	0.612251	34	0.721811	41	0.424431	26	0.512644	30	0.577823	34	0.441394	25	0.768043	39	0.892716	51	0.909537	52	0.56966	34	0.636753	41	0.800579	47	0.567331	31	0.89588	52	0.374649	22	0.246405	-0.831892	0.000328053	-1.65112	7.97467e-06	-2.04404	0.00426514
RHC11H1G0722.2.gene	0.600994	74	0.549536	58	0.702223	85	0.454875	62	0.579527	63	0.524422	60	0.594856	65	0.58309	65	0.973851	115	1.29252	146	1.49098	173	1.57915	177	2.23386	224	1.88093	210	2.10721	237	0.815302	95	0.959251	121	1.23579	141	1.58316	167	1.56933	180	1.20023	139	0.970858	-0.200072	0.641741	0.287709	0.00584356	1.12318	0.000138717
RHC11H1G0726.2.gene	5.87769	60	4.43784	39	5.34247	54	32.4053	365	27.5026	247	34.0274	322	28.8777	259	31.573	289	36.6779	358	3.40072	32	4.49808	44	5.67248	53	2.18457	19	2.75986	26	2.5409	24	66.0072	633	55.9953	586	64.1459	607	57.7202	504	62.2604	592	65.3873	628	1.71637e-13	2.62387	5.28553e-16	2.69286	0.644469	-0.308822	0.0444425
RHC11H1G0735.2.gene	3.66339	72	5.11858	86	2.76618	54	2.71271	59	1.74355	30	2.13939	39	2.07187	36	1.51792	27	1.24844	24	1.65846	30	0.956022	18	2.20485	40	3.65425	59	2.77214	50	2.56736	46	1.03201	19	1.70954	35	1.24964	23	2.65848	45	4.18226	77	2.57904	48	0.529367	-0.769718	0.0355253	-1.17862	0.00991272	-1.3598	0.379122
RHC11H1G0738.2.gene	4.69764	230	5.32757	226	4.50244	215	5.27706	278	5.56706	249	6.31832	278	2.63382	120	3.62894	158	3.39397	160	1.57931	83	2.21477	104	1.55656	72	1.5425	71	1.50727	66	1.14213	57	1.02389	55	1.11852	57	0.861485	47	1.83278	90	2.00107	101	1.89237	84	0.861447	0.272568	0.209071	-0.505299	4.29941e-05	-1.46172	1.17636e-06
RHC11H1G0746.2.gene	5.48536	405	5.24676	343	5.13119	380	2.90688	247	2.97687	195	2.89579	204	2.24952	151	1.29539	122	0.920871	93	1.31361	96	1.17932	117	2.423	165	1.92468	118	1.56385	149	2.25381	155	1.89009	136	1.00588	108	1.58404	116	1.66881	150	2.05556	140	2.61813	184	0.0369755	-0.796682	4.0429e-07	-1.49223	1.25091e-08	-1.6504	2.28174e-06
RHC11H1G0748.2.gene	2.28195	323	2.19063	254	1.99396	277	1.74338	272	2.34669	289	2.10419	277	0.808656	100	0.962472	121	1.28607	173	1.18025	151	0.997999	132	0.59607	77	1.04483	121	0.935049	111	0.820895	107	0.329594	44	0.550719	78	0.432605	57	0.934838	108	0.648074	85	0.730753	98	1	0.00142344	0.00252908	-1.00445	3.8464e-05	-1.32463	5.0166e-05
RHC11H1G0755.2.gene	1.01469	82	0.359057	25	0.696651	56	1.94337	173	2.00466	142	2.1728	163	0.192999	14	0.319555	24	0.387308	30	0.423079	32	0.336129	26	0.354418	26	0.327706	22	0.51652	38	0.360136	28	0.335884	26	0.20298	17	0.256049	20	0.971471	67	0.950362	73	0.702553	54	0.000852656	1.6045	0.12685	-1.11202	0.121992	-0.992559	0.158996
RHC11H1G0788.2.gene	4.05567	173	3.71362	139	3.61416	153	2.7007	128	3.03448	113	3.18078	127	1.38535	54	1.42677	55	1.24014	50	2.4825	98	2.06637	81	2.28133	87	3.89607	134	2.59542	101	2.02257	80	1.90387	75	1.42257	63	2.07842	82	3.7126	138	3.75628	150	4.05251	165	0.859765	-0.318923	0.000547797	-1.42218	0.0318652	-0.879642	0.152252
RHC11H1G0789.2.gene	5.6963	130	4.73597	92	5.42848	122	3.77546	95	3.28261	66	4.04133	86	2.13797	43	2.37576	49	3.82902	84	1.98614	42	1.99701	43	2.82497	59	3.02027	56	0.875807	19	1.88058	39	1.50104	33	1.06926	25	1.45169	31	1.07697	21	2.37627	51	2.8681	62	0.745944	-0.46549	0.0780557	-0.853342	0.00301524	-1.32082	0.000472089
RHC11H1G0793.2.gene	1.10758	21	2.21644	35	0.532113	10	2.41287	50	3.01141	49	2.50033	43	2.57296	42	4.79464	80	5.17403	92	8.12352	138	3.69415	65	8.47633	143	0.025265	1	2.23498	38	5.00454	85	4.26856	75	3.21178	62	0	0	3.98019	64	3.27907	57	2.66118	47	0.266867	1.07532	0.00339854	1.75705	0.000921079	2.27131	0.684948
RHC11H1G0794.2.gene	0.042142	2	0	0	0.300999	9	0	0	0.987966	26	0.060933	2	1.28101	33	0	0	0.104735	3	4.35491	116	2.55189	70	3.48738	92	0	0	0.893061	24	2.74731	73	1.14015	32	2.02078	61	0	0	0.974552	25	0	0	0.553658	16	--	--	--	--	2.9504e-14	4.64423	--
RHC11H1G0797.2.gene	23.0637	214	27.3678	216	20.4036	186	14.5898	149	26.1627	213	23.4458	202	23.9472	195	20.7765	173	1.79027	16	14.6464	125	20.5263	180	24.2128	204	7.06541	54	18.6558	157	1.44291	13	4.43287	39	15.3276	146	13.8815	120	22.1581	176	0.333375	3	13.9351	122	0.986158	-0.0931161	0.508444	-0.535822	0.390958	-0.361501	0.00306221
RHC11H1G0798.2.gene	2.47431	155	2.861	154	2.90721	157	3.84086	230	2.93587	149	3.77666	203	7.09933	355	6.74765	338	7.53432	397	9.08133	482	6.81992	391	9.45836	475	5.24514	240	4.95775	253	2.66565	145	3.52108	190	4.03884	238	4.5838	249	4.35107	219	1.33935	69	3.98737	218	0.831659	0.313538	3.53035e-06	1.3372	9.65237e-08	1.45105	0.472921
RHC11H1G0799.2.gene	0.459667	9	2.76903	44	0.272059	7	7.13525	149	2.76856	48	3.50222	62	1.67836	30	5.43779	94	11.2474	206	11.1362	196	13.1226	210	4.47353	78	13.5854	219	17.1891	297	13.768	236	12.8348	216	20.1221	372	7.61085	142	1.11665	19	7.23341	130	9.72472	172	0.113001	1.95676	0.107438	2.44586	0.000495865	2.82804	1.33346e-16
RHC11H1G0814.2.gene	9.33257	371	8.64776	293	9.56306	369	12.1781	534	12.9341	451	13.1	483	11.3555	397	10.7922	381	8.59527	326	3.58251	129	2.88008	109	3.39855	123	5.54035	182	6.7789	244	4.64399	168	17.9307	674	17.8557	720	19.3021	710	16.0069	542	17.1269	633	18.0995	679	0.237235	0.524127	0.555209	0.226886	1.13703e-07	-1.58749	0.00707659
RHC11H1G0819.2.gene	0.7878	20	0.980844	21	0.413355	10	0.498856	14	1.72391	37	1.36357	31	1.45597	31	1.42378	31	1.05649	25	1.14562	26	0.604575	14	0.807324	18	1.05123	21	1.30839	29	1.09688	25	2.47917	57	2.93882	73	1.83393	42	2.09685	44	2.43258	55	3.11498	71	--	--	--	--	--	--	--
RHC11H1G0840.2.gene	6.63179	417	9.19469	481	6.69199	404	7.30298	493	8.5432	466	9.6429	553	8.66967	472	7.66125	433	9.20622	537	6.82744	388	7.53349	417	7.07002	407	3.63211	192	4.31176	233	3.77957	219	2.31561	136	0.963603	62	1.23898	75	1.0474	58	0.965557	53	1.64364	87	0.857036	0.222399	0.384994	0.248694	0.584703	-0.196123	0.000253199
RHC11H1G0851.2.gene	13.8209	646	10.1718	405	14.4487	664	11.0065	567	8.91427	366	10.6932	464	5.21038	214	5.94054	249	4.51024	202	6.79998	291	5.15956	228	5.31594	226	5.43436	207	6.5667	279	10.4992	449	1.91102	84	6.11472	294	4.61836	201	2.70662	109	4.21316	184	1.42035	63	0.714158	-0.282823	7.67844e-07	-1.22573	1.5198e-07	-1.26352	0.00251679
RHC11H1G0852.2.gene	9.93634	264	10.5545	239	6.85034	179	7.11611	209	9.08965	212	7.27637	180	5.35753	125	4.35666	104	5.30552	135	4.34821	106	5.37301	135	4.97658	120	10.4309	226	13.5252	326	11.8117	287	14.9423	373	12.9306	353	14.0425	346	8.98799	205	9.92925	246	11.2196	281	0.962382	-0.169635	0.0316942	-0.796713	0.0047121	-1.00451	0.69298
RHC11H1G0859.2.gene	10.6544	422	12.3817	423	8.45868	335	5.36083	238	10.1196	358	10.1322	384	7.94758	283	5.30105	191	10.6224	423	4.69819	178	7.4521	293	7.22831	274	8.18802	272	7.65203	284	9.24953	338	3.58713	144	3.08544	133	3.58772	138	4.06646	168	4.70101	175	4.21012	174	0.913886	-0.23073	0.579446	-0.301769	0.011288	-0.753231	0.139641
RHC11H1G0861.2.gene	0.579958	51	0.442322	34	0.751378	65	0.507261	50	0.757712	59	0.417647	34	0.744348	58	0.659627	52	0.68508	58	0.436199	36	0.610671	51	0.615744	50	0.456623	33	0.582949	47	0.421453	34	0.048359	4	0.240216	22	0.02454	2	0.05379	5	0.073364	7	0.168471	14	1	-0.0271651	0.704793	0.299919	0.783152	-0.192175	0.486548
RHC11H1G0870.2.gene	76.748	4665	79.4309	3851	90.3539	4963	109.564	6828	87.8986	4572	54.9683	3183	177.154	8738	90.013	5142	87.4772	5248	230.037	11944	137.927	8268	128.885	7514	125.526	6444	142.435	7307	141.435	7238	55.6252	3264	106.731	6233	107.344	5696	39.0386	2074	36.9295	2235	36.4283	2169	0.974624	0.103133	0.198727	0.637714	0.00376506	0.967152	0.0308328
RHC11H1G0881.2.gene	0.213126	9	0.236635	8	0.140336	6	0.505001	23	0.305791	11	0.452784	17	1.28383	45	1.28571	46	1.37147	52	0.307872	12	1.1737	44	0.375684	14	0.319247	11	0.247688	9	0.653624	24	0.991007	37	1.087	45	0.752895	28	1.69773	58	1.35934	51	1.2164	46	--	--	1.94498e-05	2.74693	--	--	--
RHC11H1G0882.2.gene	0.090669	2	0.158882	3	0.420984	10	0.496209	13	0.764814	15	0.439844	10	1.67695	33	0.974025	20	0.94985	21	1.95819	40	2.32823	49	2.04439	41	1.0499	19	0.956548	20	1.42786	29	0.625768	13	1.37787	32	1.0456	22	0.538014	11	0.981815	21	1.78953	38	--	--	--	--	3.3039e-06	3.04838	--
RHC11H1G0889.2.gene	265.129	25159	200.703	16231	294.202	27438	107.373	11227	72.4824	6034	80.4758	7084	4.43583	370	3.69066	314	4.25514	387	3.55228	309	4.5092	404	2.66044	230	3.07117	238	3.99989	345	5.01137	435	6.40235	572	9.26458	903	6.76906	596	41.2688	3353	41.4423	3667	39.6167	3540	3.71531e-07	-1.50259	2.28997e-51	-5.87208	5.62822e-56	-6.25687	3.85264e-55
RHC11H1G0891.2.gene	13.7497	272	16.1148	272	14.3682	280	14.4923	316	21.161	367	18.4109	338	27.8931	485	29.6822	526	27.9047	528	18.4015	334	19.5855	366	23.3709	420	30.0035	484	26.3388	473	21.9289	397	55.986	1041	38.6549	785	44.37	814	43.2617	733	48.4496	894	46.4657	865	0.751996	0.333723	5.18012e-05	1.01494	0.24772	0.36052	0.0643756
RHC11H1G0923.2.gene	0.742506	60	2.34626	72	2.62477	68	2.33356	66	2.93004	66	2.08178	63	3.10278	83	2.61263	68	2.27627	66	2.52635	62	0.720746	55	2.61713	68	3.56711	78	1.40267	49	1.66224	50	1.16639	28	0.830772	26	0.985793	38	0.129022	9	0.601305	17	1.37738	35	1	-0.0292467	0.733781	0.228276	0.785636	-0.20164	0.698403
RHC11H1G0926.2.gene	1.79577	150	1.53916	100	1.61953	138	1.4687	135	1.39553	97	1.33288	100	1.04937	70	1.67077	125	0.839713	74	1.00844	75	1.55534	119	1.83204	143	1.39576	98	0.993109	82	0.898922	67	0.968861	79	0.395294	33	0.497159	35	0.610282	41	1.09554	80	0.568593	46	0.960459	-0.213249	0.429061	-0.388495	0.587834	-0.266989	0.122355
RHC11H1G0929.2.gene	0.685	61	0.462852	35	0.509131	45	0.691422	68	0.425738	34	0.498288	41	0.657614	52	0.472022	38	0.333558	29	0.274443	23	0.5692	48	0.491357	40	0.375363	28	0.304671	25	0.225069	19	0.114491	10	0	0	0.145067	12	0.316517	24	0.206647	18	0.082924	7	1	0.0132284	0.899785	-0.0958271	0.537083	-0.409118	0.0975767
RHC11H1G0946.2.gene	25.9406	963	28.0819	890	23.5158	860	33.7283	1383	37.9775	1240	36.9718	1279	32.1173	1053	27.6966	927	26.9453	962	8.58853	293	9.77634	345	10.0774	341	18.9145	576	17.6899	596	14.4777	494	20.8302	730	21.9509	838	23.5326	817	19.7279	626	22.9713	798	22.7344	800	0.0570967	0.535174	0.332127	0.234386	1.55676e-13	-1.55277	0.00162078
RHC11H1G0955.2.gene	3.79578	170	4.91206	187	4.77818	210	7.04301	346	7.191	281	6.47814	268	7.33982	288	5.57732	223	6.79155	290	8.36674	342	6.6357	279	7.45453	302	12.7159	462	10.7946	437	10.3454	422	17.9759	753	14.1715	648	15.3533	635	16.3612	624	16.59	689	16.5552	695	0.162263	0.657542	0.0709389	0.608578	0.053516	0.61909	0.000405178
RHC11H1G0968.2.gene	3.96388	72	4.43991	69	3.62636	65	4.67697	93	5.03648	80	3.98777	67	5.25533	84	5.18692	84	5.50003	95	13.0538	216	12.2194	208	12.6536	207	15.0135	221	18.7	306	16.9965	280	4.07164	69	5.05404	94	3.65687	62	3.4941	54	3.07271	52	3.65646	62	0.967655	0.222482	0.401649	0.463936	3.4627e-05	1.53137	8.48568e-07
RHC11H1G0972.2.gene	5.69813	246	5.12243	189	6.44519	273	4.3809	208	4.83521	183	5.55381	222	5.00009	190	3.30978	128	4.20528	174	2.99708	119	3.76138	153	4.07017	160	4.45336	157	3.40047	133	4.2651	168	1.73434	71	2.53993	113	2.42195	97	3.07143	114	3.06755	124	1.99341	81	0.944818	-0.18236	0.313609	-0.397834	0.024497	-0.781676	0.0623293
RHC11H1G0974.2.gene	13.3618	993	16.3169	1031	10.6324	774	13.7363	1125	11.3075	736	17.9388	1236	13.5271	882	12.3095	818	7.05433	496	10.4832	691	10.465	730	13.4085	879	4.90634	291	2.68581	182	4.12408	280	15.0859	1050	13.156	979	13.1075	903	13.6453	868	16.7934	1163	14.7235	1030	0.965421	0.138965	0.655855	-0.228683	0.230997	-0.371516	4.34574e-09
RHC11H1G0984.2.gene	3.1408	165	3.12652	146	2.23641	131	2.9067	182	3.12315	142	2.28121	128	5.53144	237	4.43873	239	3.42916	171	8.81818	427	9.00612	459	7.92381	388	7.3186	312	7.52032	410	8.106	342	3.84251	196	4.77086	254	4.43938	200	4.23356	214	4.42046	243	4.3819	203	1	0.0308658	0.0684122	0.67504	2.12186e-07	1.444	0.000632008
RHC11H1G0993.2.gene	1.03164	44	4.3498	156	2.5446	106	8.43832	391	5.05169	187	0.906542	36	6.67388	247	7.1011	268	8.12129	327	1.56215	61	3.68757	147	1.11691	43	8.40842	289	10.7706	411	1.44204	56	9.09797	360	1.85618	81	11.2967	441	10.6123	382	0.89431	36	8.19583	325	0.835363	0.891514	3.14497e-06	1.5211	0.775699	-0.429948	0.353626
RHC11H1G0996.2.gene	6.92288	537	6.37918	404	6.34661	469	12.7944	1149	11.554	764	12.2414	849	13.6769	949	11.6545	827	12.6549	933	7.84148	547	10.073	712	7.33629	495	9.98004	583	10.5803	736	9.87715	730	13.5084	962	14.6489	1151	14.8305	1033	9.65978	641	12.4567	857	8.27167	590	7.55325e-05	0.97128	2.0439e-07	1.06776	0.39958	0.239217	0.16318
RHC11H1G0999.2.gene	2.64324	55	2.68567	47	2.31765	47	2.44827	56	1.70412	31	1.971	38	0.722892	14	0.308099	6	0.895761	18	0.690473	13	0.624137	13	1.19811	23	0.806973	14	1.28816	24	0.840532	16	0.967214	19	1.17659	25	1.45632	28	1.55192	28	2.08437	40	2.33996	46	0.973301	-0.269951	0.00344332	-1.86758	0.00360418	-1.67701	0.0112963
RHC11H1G1016.2.gene	7.31747	95	10.4998	116	9.4708	121	3.18591	46	4.39661	50	4.23705	51	3.13151	36	2.34465	28	1.96703	25	2.88968	35	2.42707	30	2.01662	24	3.04121	32	3.20643	38	2.00163	24	2.37888	29	1.95235	26	1.94561	24	4.56173	51	4.54698	55	7.45261	91	0.0515967	-1.15993	0.000139694	-1.78436	1.68367e-05	-1.9908	9.25506e-05
RHC11H1G1033.2.gene	4.88797	363	5.68909	358	4.8837	352	5.76228	483	6.52616	421	6.09554	417	17.0414	1097	16.2713	1079	17.3131	1225	4.25835	286	3.96189	275	3.63118	244	3.64242	224	2.75638	199	2.32487	196	94.9183	6509	86.8109	6502	92.2311	6236	52.3863	3293	55.3046	3761	59.7686	4103	0.719936	0.305999	8.00865e-20	1.77566	0.106759	-0.499554	0.00654028
RHC11H1G1039.2.gene	2.32304	205	2.76979	176	2.81482	204	3.11312	238	3.31727	178	2.60932	185	3.19398	224	4.12418	283	4.46814	298	6.35806	407	7.871	507	6.50364	397	4.39006	228	4.32768	306	4.17055	321	4.2457	316	4.05459	352	2.92286	248	4.08662	268	3.31928	261	2.52539	200	1	0.0425847	0.0926709	0.578205	6.78505e-05	1.08509	0.287208
RHC11H1G1042.2.gene	13.2623	412	7.64607	203	9.0546	276	7.20365	247	7.52265	205	10.2797	296	7.118	194	6.7536	188	6.72936	200	4.70879	134	5.51229	162	6.07738	172	5.83664	148	3.9999	113	3.87981	110	3.78203	111	1.94256	62	2.44639	71	4.94662	132	2.04179	60	3.60752	106	0.921794	-0.212405	0.177419	-0.471634	0.00747073	-0.98348	0.00103
RHC11H1G1045.2.gene	15.9293	1596	14.3467	1225	13.8925	1367	30.3606	3346	25.5585	2250	31.1571	2897	38.3352	3374	44.5415	4001	41.3629	3967	36.2734	3322	39.3537	3721	30.4172	2775	39.5285	3246	32.1026	2921	32.4527	2971	31.0418	2934	41.3144	4243	33.2211	3087	38.9228	3345	47.8185	4476	29.3756	2779	2.57371e-07	1.02461	3.26547e-21	1.56089	2.29297e-11	1.1532	4.19409e-06
RHC11H1G1049.2.gene	0.221774	5	0.112904	2	0.140153	3	0.101325	3	0.220953	4	0.228495	5	3.19231	58	2.58405	48	2.16588	43	0.162205	4	0.154603	4	0.032529	1	0.177826	3	0.523741	10	0.150947	3	34.7439	673	61.0059	1290	53.4566	1022	7.4741	132	12.9899	250	24.5663	477	--	--	1.1514e-08	4.05482	--	--	--
RHC11H1G1082.2.gene	2.21836	174	1.48741	102	1.85537	142	1.43222	124	1.40238	96	0.644819	48	0.834182	60	1.6178	112	0.889555	68	1.16065	84	1.37165	101	1.42579	100	1.48907	91	2.75796	194	1.77168	127	1.13187	80	0.972172	80	0.62344	47	0.620487	43	0.812133	58	0.974976	73	0.448546	-0.633388	0.138134	-0.656976	0.155378	-0.613634	0.839406
RHC11H1G1087.2.gene	10.7227	124	10.6388	105	5.4427	62	7.8799	101	9.49033	97	5.76178	62	1.64477	17	3.90051	41	2.75356	31	3.0015	32	0.416217	5	4.35642	46	5.99585	57	3.52578	37	1.16464	13	5.26771	58	2.86937	35	4.62892	50	5.16027	52	1.32587	15	7.8685	86	0.986276	-0.158403	0.00417028	-1.59826	0.0023926	-1.87949	0.0141699
RHC11H1G1174.2.gene	1.66174	58	1.87335	60	2.00847	75	1.64337	66	2.22973	70	1.64642	57	8.07306	254	9.63099	284	7.07701	250	29.7108	980	27.1923	905	30.8643	1029	24.6998	727	20.3242	676	17.6848	604	0.362415	13	0.793365	30	0.681062	24	0.849035	28	1.31778	45	0.970286	33	1	0.0190458	1.55817e-10	2.14891	1.01871e-55	3.83685	2.97958e-27
RHC11H1G1200.2.gene	17.2475	555	10.8324	297	12.1952	386	17.7652	630	18.3741	519	20.7419	619	15.7485	445	14.7943	426	11.3556	350	13.76	406	13.5634	412	15.6038	456	13.2175	347	12.5137	366	12.838	378	9.86323	299	11.5976	383	12.9812	388	6.08859	168	7.78519	234	6.29477	191	0.178596	0.545892	0.818278	0.126262	0.933545	-0.0159032	0.439116
RHC11H1G1208.2.gene	10.8679	538	13.2317	525	8.66905	434	9.41326	517	10.1043	453	9.78153	435	4.29064	203	5.33296	247	5.24676	277	5.00887	253	4.93567	249	6.29556	320	5.33824	251	6.15416	314	4.19537	211	3.22678	189	1.28359	84	2.48826	156	3.68572	210	2.43113	140	2.81826	189	0.988228	-0.0882429	0.000529532	-0.935906	0.000193131	-0.948868	0.000335209
RHC11H1G1217.2.gene	7.90943	504	6.40524	371	8.02945	510	9.06719	656	6.90018	461	8.40009	521	13.8211	760	13.0583	783	14.2305	903	15.419	906	13.3806	835	13.8881	784	14.4169	736	20.7008	1142	20.5177	1205	21.154	1228	25.331	1645	21.6102	1231	14.732	813	15.1839	920	12.9555	802	0.803279	0.250881	8.75622e-06	0.946291	0.00025669	0.797473	3.14876e-05
RHC11H1G1229.2.gene	28.1705	1483	25.8613	1159	24.3418	1273	23.745	1388	24.3726	1122	25.24	1254	22.5387	1036	17.9204	853	21.6943	1106	21.3569	1044	24.2614	1200	20.7305	996	25.901	1106	28.15	1354	27.1446	1304	9.57066	476	7.5841	411	7.92226	392	16.1465	715	17.321	859	17.2441	845	0.996795	-0.0433868	0.248864	-0.26587	0.0992034	-0.348922	0.608481
RHC11H1G1269.2.gene	8.46651	343	9.0267	312	8.24785	329	5.08951	227	5.57264	198	5.6207	212	7.35784	262	10.1622	369	7.92734	308	3.47052	130	4.09506	158	4.06471	151	2.1625	72	2.454	91	1.92473	73	10.12	386	11.0477	459	12.6879	477	9.4663	329	8.66974	329	8.94283	341	0.195199	-0.615669	0.914455	0.051495	3.93085e-05	-1.24504	4.28458e-10
RHC11H1G1289.2.gene	5.49804	206	5.20069	167	5.83064	214	3.96914	160	4.67899	151	3.37275	123	4.45712	146	5.49385	186	4.64566	164	3.89787	135	2.68997	96	2.26208	78	2.81794	81	3.76481	128	4.70505	161	1.80703	59	1.85581	65	1.94545	68	1.51876	55	2.54586	91	2.84647	99	0.67986	-0.416585	0.820929	-0.117088	0.00731892	-0.999568	0.0664393
RHC11H1G1298.2.gene	12.1952	443	10.5604	327	9.9089	354	11.7176	469	14.3258	457	12.1185	409	19.9728	637	20.9506	682	20.8786	726	24.8304	826	23.1772	795	26.4071	872	20.8624	618	21.0753	695	20.2411	672	11.1664	382	8.71856	325	12.0647	407	11.385	354	13.9679	473	14.494	496	0.820126	0.272078	1.17167e-05	0.987477	6.36776e-07	1.07821	0.0131723
RHC11H1G1305.2.gene	1.00728	87	1.19526	71	1.04021	89	1.41774	110	1.66223	102	1.5631	104	1.5759	120	1.54852	120	1.7576	118	1.1703	93	1.26163	103	1.57079	101	2.76142	170	3.51879	227	2.93076	193	1.99332	130	1.62462	144	1.15688	93	1.47951	110	2.32399	159	2.83273	182	0.869303	0.376828	0.165197	0.661117	0.757449	0.192325	0.00624142
RHC11H1G1443.2.gene	17.8554	1790	19.4427	1664	20.3672	2002	16.6528	1835	16.0156	1414	14.5037	1350	5.79711	517	6.34947	578	6.30956	619	4.77546	438	5.02225	477	5.08894	466	4.32319	355	4.29843	390	4.48295	416	2.41019	228	2.87894	294	3.15309	295	6.3604	547	6.27426	593	5.73149	545	0.687734	-0.244612	4.58847e-18	-1.55371	1.4184e-29	-2.06073	6.76851e-25
RHC11H1G1476.2.gene	4.77288	383	3.83499	243	4.38073	359	4.53634	397	3.6553	277	4.13825	321	2.35157	164	2.93322	204	2.54035	184	2.62587	218	3.20001	263	2.74891	201	1.04736	77	3.11125	252	4.17844	336	1.18458	111	3.39582	250	1.58369	131	0.781024	61	2.00822	139	1.91646	143	1	0.0293432	0.0265723	-0.699641	0.0503549	-0.595958	0.19346
RHC11H1G1486.2.gene	10.159	696	9.71345	527	9.75472	715	14.0885	1091	12.5383	741	10.0491	705	20.6357	1221	21.9168	1320	19.0131	1458	16.5169	1308	20.1458	1406	18.788	1128	12.1427	613	11.1268	693	10.8768	724	9.2366	695	10.846	912	12.4054	763	12.6235	747	9.30285	601	9.39197	628	0.335844	0.389626	2.53181e-10	1.17021	2.19553e-06	0.915479	0.926025
RHC11H1G1487.2.gene	8.58684	400	10.2912	409	7.6488	351	6.61149	340	9.15036	374	7.30052	316	3.09087	127	3.67542	154	2.66451	119	3.60462	154	2.50702	111	2.81134	119	3.62046	138	4.36841	185	3.03179	130	2.31375	102	2.01641	97	2.90511	126	4.75223	190	4.8138	210	5.88086	258	0.949423	-0.15589	1.32845e-06	-1.42108	5.76018e-09	-1.68147	4.42168e-06
RHC11H1G1507.2.gene	10.854	1105	9.07982	789	12.9564	1291	12.5818	1396	7.91915	702	7.35382	703	9.96799	887	9.63398	887	10.5807	1034	9.64206	902	8.55993	834	10.2319	935	4.6777	391	7.00012	652	8.62542	806	6.70477	631	8.04556	850	6.17287	593	4.93835	439	5.34539	505	4.78701	459	0.956623	-0.201625	0.849378	-0.0523834	0.135105	-0.317607	0.00251348
RHC11H1G1531.2.gene	5.76138	127	8.05317	151	5.25835	114	4.67404	114	1.75388	34	5.26173	108	2.68467	52	2.72816	54	1.82147	39	6.25874	126	0	0	1.44798	29	7.44507	134	10.7727	215	0.19267	4	8.53411	177	6.39299	145	1.30506	27	6.87428	130	1.86302	39	3.4331	71	0.605809	-0.65873	0.00272432	-1.32434	0.0871915	-1.425	0.842531
RHC11H1G1533.2.gene	3.20221	92	2.26894	56	1.47467	42	1.38196	44	1.67101	43	0.79	22	0.187843	5	0.048626	2	0	0	0	0	0.293131	8	0.181798	5	0	0	0	0	0	0	0.173243	5	0.192693	6	0	0	0.997641	25	0.839918	23	0.488846	14	0.47976	-0.782379	1.33935e-08	-4.59165	1.27352e-07	-3.94747	4.1787e-13
RHC11H1G1539.2.gene	160.207	4618	123.328	3030	111.424	3157	160.401	5094	160.944	4070	123.575	3304	138.661	3510	102.283	2639	99.7964	2753	73.8331	1949	75.2794	2049	70.9651	1859	81.3414	1911	79.3741	2076	66.6274	1756	92.9987	2520	80.5093	2381	82.5611	2207	84.3208	2081	104.939	2821	120.051	3258	0.805156	0.218198	0.656822	-0.145717	1.58925e-05	-0.952584	1.79954e-05
RHC11H1G1549.2.gene	2.17113	166	2.24112	133	1.85068	130	2.06672	168	1.48674	92	1.37103	99	1.00195	62	0.885143	55	0.554117	47	1.58258	110	1.19299	84	0.797549	53	0.646225	45	1.51675	98	1.56207	105	1.30404	89	1.16244	102	1.77251	111	1.62388	104	1.21768	81	1.33225	90	0.940652	-0.275913	0.0029629	-1.25944	0.0395029	-0.876112	0.0532877
RHC11H1G1552.2.gene	1.03541	33	3.47316	49	2.29464	36	0.769646	27	0.866918	7	1.17661	27	0.456034	13	1.02635	18	0.264155	9	0.530498	9	0.366142	11	0.367854	11	0.563762	12	0.151134	1	0.644687	13	0.437989	14	0.187535	7	0.592008	18	0.567449	11	0.387913	11	0.995523	6	0.485813	-1.00552	0.0364178	-1.45393	0.00118482	-2.03286	0.000564339
RHC11H1G1595.2.gene	24.1526	2709	40.4882	3617	20.444	2460	23.441	2965	30.3683	2609	22.0882	2323	11.6007	1257	2.97158	328	9.8752	1126	11.0415	1248	9.24999	1077	8.57217	960	4.69406	473	7.31795	689	7.12887	798	12.5811	1356	6.9375	876	13.046	1492	14.1176	1443	6.17218	710	6.22923	721	0.972495	-0.167239	0.00366321	-1.60907	0.000784454	-1.5221	6.76569e-06
RHC11H1G1600.2.gene	3.56301	139	2.50557	83	4.72023	181	3.42615	147	4.21104	144	5.83357	211	6.49191	222	6.38012	222	6.7562	251	11.4806	409	9.20331	338	7.92254	280	6.50662	206	14.5507	513	10.334	367	8.71733	318	10.2429	408	7.06147	255	9.31431	310	9.5885	347	8.15864	299	0.886663	0.366097	0.00887818	0.925445	2.87634e-05	1.29236	0.0249014
RHC11H1G1602.2.gene	3.24117	73	4.70505	90	3.6328	80	5.30281	131	4.62338	91	6.29367	130	5.40456	106	6.01595	120	5.39957	116	4.8961	100	6.89657	145	6.94212	141	12.7051	231	8.94323	181	5.15539	105	7.75461	163	3.95093	91	7.05452	146	8.42572	161	8.62929	180	8.63618	182	0.631905	0.52358	0.206728	0.596996	0.204949	0.573217	0.135508
RHC11H1G1604.2.gene	19.8081	682	18.0023	530	13.8207	469	13.5577	515	9.05116	276	12.8548	412	7.57111	231	8.41968	260	11.7558	389	8.81914	279	9.02449	295	6.4627	204	11.5315	327	10.0387	312	13.6768	430	5.58203	180	4.04686	143	4.42624	142	6.94373	205	6.42776	208	4.67119	152	0.273983	-0.493897	0.00253926	-0.824877	9.49545e-07	-1.19168	0.0089375
RHC11H1G1614.2.gene	30.3013	697	23.1298	454	28.2787	640	29.1496	739	22.7655	460	22.5096	481	27.9168	564	23.8581	492	25.2717	557	35.8376	755	31.2735	679	29.4935	617	31.6708	594	41.0158	856	37.6804	792	42.3847	917	45.9134	1084	40.3549	861	119.147	2346	150.878	3235	111.711	2419	0.986401	-0.0900199	0.943534	-0.0178337	0.69391	0.130746	0.537665
RHC11H1G1620.2.gene	17.4055	1197	11.7517	680	18.1206	1247	17.4239	1331	8.39288	462	9.9993	588	8.10681	478	10.1989	608	10.7721	686	15.2891	932	15.3118	971	10.0672	637	12.0482	704	13.971	893	17.8149	1084	7.35537	452	11.2639	744	10.6348	678	9.50191	494	10.1952	511	7.82096	498	0.865935	-0.421368	0.02539	-0.682626	0.2812	-0.359064	0.3338
RHC11H1G1623.2.gene	55.5678	1811	59.5025	1685	53.127	1740	53.0535	1938	53.6754	1525	61.944	1927	43.7052	1359	50.9081	1607	49.7894	1675	37.0917	1210	38.8692	1339	38.4774	1263	49.8889	1392	57.0284	1818	55.4528	1798	21.9903	818	22.3715	978	21.3974	824	29.0755	939	25.9698	943	26.372	953	0.996795	0.0489232	0.858674	-0.0599652	0.00519299	-0.53965	0.578799
RHC11H1G1627.2.gene	11.5979	537	7.76517	337	10.447	479	15.7824	865	14.365	580	15.9247	699	31.2612	1364	30.587	1426	33.988	1599	52.7881	2497	59.3461	2908	56.4913	2577	52.5317	2286	57.2006	2658	53.4601	2431	33.4126	1695	31.1032	1565	33.7246	1540	31.9926	1416	29.6454	1298	27.4884	1346	0.0271404	0.676927	4.78888e-23	1.82987	2.09445e-43	2.49637	5.7364e-26
RHC11H1G1638.2.gene	0.088174	5	0.100534	4	0.31759	15	0.040013	3	0.269866	11	0	0	0.09839	4	0.049249	3	0.133972	6	0	0	0.046703	3	0.094942	4	0.162293	6	0.097168	5	0.048236	3	0.093815	5	0.10984	6	0.113631	5	1.74256	68	3.00993	128	1.56188	67	--	--	--	--	--	--	--
RHC11H1G1649.2.gene	2.29549	51	1.86763	36	2.08525	46	1.34595	33	1.55913	31	1.18914	25	2.00902	40	1.7551	35	3.83311	82	0.302878	7	0.277234	6	0.798887	17	0.369487	7	0.337795	7	0.041799	1	1.66622	35	1.35381	31	1.665	35	0	0	0.277128	6	0.324916	7	0.808809	-0.556323	0.622798	0.347107	0.000234159	-2.20569	1.77653e-06
RHC11H1G1653.2.gene	0.03861	4	0.038272	4	0.067482	6	0.261405	28	0.208931	18	0	0	0.065634	5	0.682159	58	1.03295	92	1.11473	98	0.974387	89	0.973369	85	0.033829	3	0.43207	37	0.363629	31	0.83727	76	0.473097	47	0.582966	52	0.381797	31	0.133974	12	0.17504	17	--	--	--	--	7.14536e-13	4.2037	--
RHC11H1G1661.2.gene	5.42104	191	6.28135	190	6.38547	212	3.81554	153	4.89667	155	5.2697	175	4.37416	138	4.10192	132	3.86172	134	3.31637	108	2.74583	91	3.93537	127	5.14708	153	4.59059	152	2.87003	95	3.16808	102	2.62997	94	2.36885	80	4.18942	130	4.84103	165	4.651	157	0.876008	-0.275355	0.307281	-0.436891	0.0117351	-0.94154	0.113195
RHC11H1G1668.2.gene	11.8268	1306	11.2801	1065	11.4261	1229	10.8893	1309	11.8849	1144	11.7048	1188	4.03669	382	5.38447	531	6.11474	634	5.49442	551	6.33179	656	6.40936	632	9.44639	846	9.3497	923	8.42574	845	8.82761	911	7.08422	798	8.47146	860	10.1987	956	11.2978	1163	10.8759	1141	1	0.0327921	1.36661e-08	-1.10396	5.45091e-08	-1.0443	0.0254878
RHC11H1G1670.2.gene	2.60457	231	2.4337	172	1.58198	157	2.28152	260	2.73198	192	3.32459	266	0.825601	58	1.65521	118	3.94689	305	0.360372	34	3.76337	343	0.023738	2	0.162106	13	0.12558	9	0.112879	6	0.547237	37	5.62289	562	0.178211	11	1.03369	66	5.27179	418	0.699479	49	0.738674	0.370124	0.942031	-0.132006	0.684333	-0.668198	1.77979e-19
RHC11H1G1683.2.gene	1.36115	122	1.02738	79	1.38882	122	0.498417	49	0.14769	12	0.229702	19	3.23538	254	2.10411	168	0	0	1.80486	148	1.62363	137	0	0	0.084998	7	0.559847	46	0.793008	65	1.28204	108	1.7696	162	1.28916	107	0	0	0	0	0	0	0.000179565	-2.06785	0.762948	0.561359	0.824723	-0.25722	0.00169951
RHC11H1G1696.2.gene	0.928962	67	1.03699	64	0.874162	62	1.01818	81	1.11503	71	2.21914	148	2.53309	160	1.85363	120	1.9085	132	8.98276	591	8.40986	570	10.7592	702	3.93087	230	3.63144	237	3.08461	203	2.02089	137	1.33218	99	2.09248	140	1.12883	70	1.13398	76	1.59009	108	0.704414	0.659959	0.0037436	1.21126	1.03033e-31	3.19004	2.45247e-05
RHC11H1G1723.2.gene	0.508194	26	0.60992	27	0.388331	20	1.2841	73	0.815125	37	1.60335	76	2.1383	96	1.5112	70	1.69528	83	1.3399	63	1.60404	78	1.05322	49	1.16013	49	0.738986	35	1.68149	79	0.771207	38	1.49405	79	1.1703	56	1.48462	65	1.08387	52	1.27383	62	0.0735547	1.33036	0.000172523	1.87815	0.0178087	1.2844	0.102262
RHC11H1G1737.2.gene	2.279	105	2.25078	89	2.08229	94	2.17502	110	1.50991	61	3.74938	160	2.013	82	2.22142	92	3.95221	174	2.29964	97	2.2678	99	2.3508	99	1.64451	62	1.93886	81	1.30606	55	1.07669	47	1.70143	81	1.63206	70	0.383307	16	1.14513	49	0.835339	37	0.974923	0.209232	0.474351	0.374082	0.959959	-0.0427206	0.246143
RHC11H1G1738.2.gene	10.2432	744	8.46055	539	9.47947	699	25.5594	2045	27.7812	1832	25.4803	1823	50.0316	3630	56.7202	3927	57.5243	4403	50.3304	3681	47.251	3514	51.8653	3618	69.712	4246	56.6728	4114	51.4677	3762	90.04	6900	86.7332	6838	91.7928	6520	57.8751	3948	60.9814	4545	74.2202	5163	1.61327e-14	1.54708	1.4456e-57	2.71875	6.85414e-42	2.3793	7.39066e-31
RHC11H1G1778.2.gene	3.78064	359	3.1263	251	3.77915	353	4.29968	450	3.91009	326	4.36541	385	2.02176	170	2.26209	192	1.84096	169	0.965981	84	1.4354	130	1.20365	105	2.5304	196	2.42876	211	2.0296	176	5.15763	461	5.90918	576	5.14426	453	5.21871	423	4.70096	417	5.71789	509	0.804366	0.283872	0.0225034	-0.725011	7.72168e-08	-1.6634	0.0166236
RHC11H1G1789.2.gene	3.26376	73	3.06675	60	3.1594	77	4.24995	106	3.85833	82	3.73699	85	8.30732	166	8.13764	169	6.5617	144	11.5889	259	12.8551	296	11.2346	249	5.0273	94	5.39767	118	6.41576	141	2.92584	64	3.04985	77	3.89683	89	1.11828	24	1.8282	42	1.68847	35	0.863636	0.387632	0.00090136	1.31889	6.87581e-08	1.86176	0.235065
RHC11H1G1797.2.gene	2.71807	163	1.5898	81	2.44145	144	1.70737	113	1.10163	58	1.51791	85	0.607026	32	0.820305	44	0.556313	32	0.550556	31	0.808398	46	0.551746	30	0.2271	12	0.735559	40	1.81274	99	0.43528	25	0.742026	46	0.234379	13	0.495168	26	0.562684	32	0.556522	32	0.534277	-0.591303	0.000103589	-1.69493	1.00396e-05	-1.91628	0.0152564
RHC11H1G1819.2.gene	31.4078	831	35.5542	701	29.2694	764	14.3755	418	15.7449	356	18.7129	430	13.1065	271	11.553	258	12.459	308	13.1966	317	11.5916	287	13.4806	292	20.6734	347	15.2524	319	14.6983	346	25.5303	560	16.9383	430	22.9708	501	20.9448	459	26.7966	546	30.0993	636	0.000501781	-0.915475	2.25479e-09	-1.33806	6.48183e-11	-1.4339	7.49944e-07
RHC11H1G1820.2.gene	1.59033	70	1.33981	51	1.09974	48	0.75513	37	0.873622	34	0.832963	34	1.96377	76	1.54607	61	1.8296	77	4.02998	162	3.35555	139	3.2465	130	3.57115	128	3.59463	143	2.71235	109	1.98427	82	1.16308	53	0.853901	35	2.61762	99	1.63162	67	1.75014	73	0.651002	-0.666026	0.452581	0.462944	0.00268466	1.27694	0.031074
RHC11H1G1832.2.gene	21.4555	407	40.5299	655	20.7269	386	20.7867	434	33.1408	551	24.1349	424	20.0816	334	16.4125	279	18.7604	341	17.2724	300	13.8082	247	20.1451	347	17.6488	273	12.7691	220	9.84571	171	7.09215	127	3.30072	65	2.65353	47	2.90444	48	4.30276	76	4.07554	73	1	-0.0397369	0.433463	-0.518346	0.194315	-0.804055	0.0596772
RHC11H1G1834.2.gene	2.29468	123	2.16026	99	2.24016	118	1.94077	115	1.88589	89	0.215733	11	0.486448	23	0.246843	12	0.728915	38	0.896867	44	0.673035	34	0.262479	13	1.09248	48	1.78017	87	1.05955	52	2.76951	139	2.77341	152	2.45613	122	2.84577	131	2.31018	115	2.13848	108	0.681276	-0.679777	8.24241e-06	-2.11688	1.47878e-05	-1.98145	0.0524986
RHC11H1G1847.2.gene	19.3939	1437	14.2409	908	19.65	1420	25.7833	2106	19.5185	1293	19.4186	1333	24.0293	1570	24.9474	1648	24.1142	1727	28.3809	1913	27.182	1899	24.3108	1643	20.7591	1263	33.2366	2242	39.0164	2647	37.0017	2582	41.873	3192	36.5224	2498	23.3649	1502	20.881	1455	24.7729	1757	0.430308	0.332929	0.00704942	0.528185	0.0188385	0.471782	0.144335
RHC11H1G1857.2.gene	15.3864	660	15.2937	559	15.1263	638	15.4328	729	15.2283	573	16.192	644	7.1386	269	7.00869	269	6.65997	274	6.82461	268	5.39233	219	6.67066	260	7.45172	261	6.55904	256	5.48203	215	4.14609	168	3.57398	158	3.44173	137	7.64781	281	8.85111	354	9.30588	376	0.989319	0.0767665	9.1887e-06	-1.07145	3.48703e-09	-1.38794	1.37396e-07
RHC11H1G1859.2.gene	0.110612	4	0	0	0	0	0.200535	7	0	0	0	0	5.08924	138	2.57695	72	3.20934	95	8.88312	251	9.60556	280	10.1697	285	7.21439	182	6.87123	193	5.45756	154	1.07509	32	1.2786	41	1.20309	35	0.89254	24	0.416019	12	0.694642	21	--	--	1.11072e-12	6.4803	2.30551e-41	7.696	2.6554e-26
RHC11H1G1860.2.gene	0.080289	2	0	0	0	0	0.147174	3	0	0	0	0	2.89286	43	2.57441	39	1.48742	24	6.68423	104	7.0781	113	6.67556	103	6.73569	93	3.42033	53	4.22255	66	0	0	0	0	0.50686	8	0	0	0.296927	5	0.472572	8	--	--	--	--	1.34025e-21	7.34444	9.77167e-11
RHC11H1G1864.2.gene	101.371	7862	97.1248	6440	103.134	7746	78.5446	6591	71.8055	4866	74.8021	5358	35.5468	2395	31.6487	2285	34.0872	2513	47.1302	3281	47.11	3429	39.5034	2792	66.9268	4283	76.3302	5350	80.5702	5695	35.7557	2621	44.5537	3493	41.9263	2987	66.4247	4383	60.3954	4426	58.5825	4333	0.223799	-0.38466	2.12358e-20	-1.49342	3.56368e-14	-1.29044	0.00790901
RHC11H1G1871.2.gene	0.566255	34	0.780258	40	0.836809	50	0.456349	30	0.589771	31	0.304183	17	0.192686	11	0.438202	24	0.684445	40	0.544406	30	0.474624	27	0.316367	18	0.387627	19	0.151748	9	0.096163	6	0.231999	13	0.210305	13	0.289415	16	0.193502	10	0.283247	16	0.319631	18	0.747504	-0.661215	0.424036	-0.636312	0.209304	-0.81332	0.00241749
RHC11H1G1896.2.gene	13.8263	528	13.3934	432	15.3	576	28.9874	1270	26.0319	912	28.8681	1011	33.2587	1109	31.6892	1052	35.3926	1285	19.7587	691	20.9238	780	21.9279	763	24.3591	715	23.2473	822	21.7767	774	60.3498	2127	49.0237	1957	51.2007	1783	47.9353	1594	47.2264	1656	48.1979	1689	5.14972e-06	1.06176	1.85261e-11	1.28716	0.0487611	0.467699	0.101804
RHC11H1G1900.2.gene	0.306134	54	0.641507	75	0.603062	103	0.454255	66	0.497934	65	0.455238	57	0.104922	17	0.065814	11	0	0	0.288561	47	0.297126	50	0.363073	59	0.448556	50	0.163301	27	0.393005	64	0.762163	127	0.509818	93	0.726325	118	0.949737	110	0.67355	91	0.948962	119	0.942146	-0.294389	4.01911e-06	-2.8995	0.230306	-0.657751	0.154026
RHC11H1G1905.2.gene	13.377	328	11.2	234	10.8134	260	15.1698	409	16.8843	363	17.4024	395	12.4036	267	16.378	359	12.0703	283	7.21414	162	6.31422	146	7.1409	159	6.82958	137	6.07385	135	4.10419	92	3.45255	80	2.44351	62	2.37094	54	4.90978	103	4.27568	98	5.16632	119	0.305739	0.528342	0.485543	0.275818	0.00634051	-0.885141	0.000371105
RHC11H1G1908.2.gene	40.6236	2263	37.2345	913	43.2984	2389	28.1559	1733	20.059	965	15.3305	775	6.60711	326	5.31989	263	4.42021	232	3.10835	151	4.23791	221	2.70196	128	2.01935	87	4.34261	220	4.37332	225	9.64312	487	14.2943	827	10.2899	525	9.59525	434	7.94969	395	11.9785	615	0.610662	-0.672784	6.71165e-05	-2.59967	6.03594e-07	-3.52611	1.23328e-06
RHC11H1G1909.2.gene	1.96514	72	1.61092	51	2.90811	105	2.54447	103	2.19565	71	2.79741	96	2.43345	79	2.55067	84	2.61786	92	2.82249	95	2.59389	90	2.15264	72	1.30731	40	2.37943	80	2.49007	84	0.747377	26	0.831271	32	1.48384	51	0.576622	19	0.493746	17	0.555616	20	0.957536	0.262844	0.654958	0.295268	0.894362	0.109575	0.703786
RHC11H1G1915.2.gene	5.13324	149	4.64995	132	4.016	154	5.16613	223	7.64954	264	6.91192	184	11.832	408	12.4207	436	19.7135	526	19.0679	687	22.1589	824	27.8708	744	23.1751	745	27.588	736	16.674	515	10.4541	284	6.30984	252	11.6307	310	7.15357	240	10.2587	333	9.58612	356	0.282735	0.653425	6.59939e-11	1.77024	3.47734e-22	2.29552	2.55378e-08
RHC11H1G1925.2.gene	3.79515	131	3.00086	89	2.05052	70	1.28226	49	2.66281	81	1.94999	63	1.17096	36	1.98955	62	1.68031	56	2.05024	65	2.19029	72	1.47697	47	1.97123	56	1.65508	52	1.75929	56	0.640297	21	0.604295	22	0.725216	24	0.745181	22	1.20518	39	1.34649	44	0.629102	-0.532183	0.124427	-0.790909	0.139012	-0.73314	0.0796063
RHC11H1G1926.2.gene	2.2806	107	2.20558	88	2.27328	104	2.52166	130	2.21462	91	1.70247	74	5.86356	240	5.57543	233	4.59516	205	31.7173	1351	33.8895	1488	34.1716	1445	22.2726	845	20.2568	855	18.8962	804	3.67143	161	4.58139	219	2.7103	117	1.98149	79	3.63664	158	2.84411	125	1	-0.0243959	0.000155953	1.3089	1.56111e-67	3.76581	2.3923e-26
RHC11H1G1927.2.gene	3.42004	237	4.34445	257	3.96376	270	3.97648	304	3.47493	211	3.94088	253	8.58663	522	8.30774	515	7.38032	489	8.89865	564	6.87989	450	7.75452	488	4.65312	263	5.62427	354	5.98179	379	9.3812	611	12.6192	896	10.5401	677	6.91944	410	7.48213	483	5.73951	374	1	-0.000416382	1.02549e-05	1.11217	0.000489598	0.890484	0.519247
RHC11H1G1929.2.gene	289.04	19549	272.267	15693	406.082	26993	333.162	24827	310.811	18441	256.012	16062	147.879	8784	191.05	11567	191.689	12409	94.7579	5869	126.551	8080	91.8637	5645	109.557	6039	99.555	6110	140.643	8694	334.155	21241	414.177	28743	363.289	22783	412.74	23898	401.69	25331	385.088	24522	0.996795	-0.0612428	0.0104048	-0.800571	2.62154e-07	-1.73895	7.29996e-07
RHC11H1G1930.2.gene	7.91375	242	7.601	198	6.3367	190	2.90957	98	2.44996	66	2.21254	63	1.54925	42	1.76861	49	1.81595	53	1.76646	50	2.81031	81	2.50163	70	6.54683	163	5.25239	146	3.96229	111	2.31634	67	2.65659	84	2.99892	85	4.24542	111	3.07188	88	4.87164	140	0.000471005	-1.47986	8.67991e-08	-2.01245	2.56756e-06	-1.72799	0.0956974
RHC11H1G1932.2.gene	85.7691	5964	87.0916	5137	95.1224	6441	83.2607	6374	72.8184	4431	77.8465	5008	115.107	7137	121.291	7528	112.388	7371	8.15057	509	7.99187	514	8.76525	543	20.0684	1121	21.2816	1329	19.942	1240	334.902	21868	370.52	26271	366.382	23352	270.909	16200	278.209	18052	273.761	18003	0.915583	-0.148233	0.0137207	0.452288	1.95511e-87	-3.56017	4.78327e-28
RHC11H1G1936.2.gene	69.8281	1831	79.6056	1779	76.7925	1979	66.1447	1911	77.8125	1790	73.4031	1786	85.6797	1974	82.0577	1927	84.6175	2124	114.134	2741	116.111	2874	119.874	2856	126.768	2709	106.229	2528	91.5025	2193	41.5052	1023	33.2063	894	38.3151	932	38.3801	862	37.217	910	40.3163	996	1	-0.0127158	0.298312	0.223382	0.0047121	0.518684	0.268098
RHC11H1G1938.2.gene	8.88565	321	8.66299	267	8.86507	315	10.5095	419	7.04386	224	9.50735	319	7.11545	226	7.06877	229	6.03092	209	8.60671	285	7.23523	247	10.9315	359	9.35831	276	7.72879	254	7.68992	254	4.31341	147	3.71499	138	4.67719	157	3.63422	113	3.89658	132	3.533	121	0.987246	0.0800255	0.395887	-0.317716	0.819555	-0.090334	0.45251
RHC11H1G1942.2.gene	27.4587	473	36.4749	535	26.8354	454	22.9266	435	30.2807	457	24.6277	395	23.8918	362	21.4267	331	19.8381	327	15.1492	240	20.6483	336	22.1333	347	26.2938	369	15.774	247	21.4467	339	17.6655	286	5.25427	93	9.25342	148	11.3895	168	20.8584	335	19.451	317	0.929914	-0.17501	0.176236	-0.410895	0.00514853	-0.755204	0.0183449
RHC11H1G1955.2.gene	7.34096	354	10.0363	413	7.68192	364	10.6506	562	7.21283	308	7.82306	350	19.5135	825	21.2086	911	20.8384	961	26.9866	1185	26.014	1180	30.415	1331	15.5839	617	14.7962	645	15.229	665	6.24148	285	7.01599	345	6.39112	286	5.9482	245	4.06182	180	7.54414	345	0.974624	0.0764204	2.38017e-11	1.35744	9.48227e-17	1.6177	0.0235234
RHC11H1G1957.2.gene	26.6972	826	22.447	592	28.6949	872	49.3235	1680	35.1003	952	41.2071	1182	27.1299	737	28.6972	794	27.3535	810	32.7113	926	35.2993	1030	34.2689	963	39.244	989	49.5028	1389	49.002	1385	39.5075	1148	49.7034	1577	44.7017	1281	64.3301	1702	60.8662	1754	55.9403	1628	0.00215936	0.733192	0.597489	0.162135	0.245546	0.282702	0.0172745
RHC11H1G1958.2.gene	10.1393	361	13.1509	385	10.1866	355	11.8326	462	10.9624	337	12.6599	407	10.8877	332	11.2321	356	11.6775	396	15.6644	502	14.7542	487	14.3891	453	24.8911	697	26.5561	848	23.938	778	24.9948	810	22.0012	800	20.9566	683	30.515	922	29.3195	948	31.4939	1008	0.96421	0.125313	0.817409	0.0842503	0.282367	0.300773	0.000307058
RHC11H1G1962.2.gene	10.3655	450	12.5992	466	8.48741	387	3.80538	191	1.83965	76	2.19973	95	3.33977	133	10.5684	409	5.27377	235	6.66801	283	1.01429	45	6.79784	286	15.5725	546	3.88305	164	10.6018	451	10.6389	428	1.1783	57	11.1974	449	5.81998	232	6.01071	261	10.4894	422	2.05444e-09	-1.89917	0.27003	-0.633172	0.01633	-1.16104	0.720695
RHC11H1G1965.2.gene	0.903081	55	1.27717	66	0.991301	59	1.1491	76	1.17416	62	1.21919	68	3.14708	166	2.614	141	2.70206	155	3.41606	188	3.24001	184	2.68402	147	2.15043	106	1.97362	108	2.44498	134	2.07978	118	2.31646	143	2.28161	127	1.77204	91	0.638648	36	0.963987	55	0.976938	0.189494	0.000214869	1.46556	0.00026293	1.43314	0.105021
RHC11H1G1967.2.gene	6.01784	201	2.78165	103	3.74772	125	4.62984	167	2.78027	90	2.44955	93	2.34443	89	5.35579	165	7.00448	228	4.8427	145	1.73664	58	1.08091	43	4.7304	128	2.12552	66	3.41672	106	1.71822	70	0.261034	12	2.99598	89	1.08348	32	1.03377	33	2.79989	86	0.915815	-0.295622	0.684902	0.292507	0.183973	-0.859751	0.23217
RHC11H1G1975.2.gene	5.68481	127	7.30823	139	5.71471	126	4.63094	114	5.02261	99	4.14269	86	3.08733	61	3.37572	68	1.81813	39	4.23879	87	3.65873	77	6.1304	125	4.11314	75	4.09316	83	3.01331	62	2.19409	46	1.5111	35	2.10846	44	4.53825	87	4.26754	89	3.42446	72	0.826545	-0.392694	0.0127138	-1.1011	0.266488	-0.523866	0.0483033
RHC11H1G1977.2.gene	58.8722	1951	60.4277	1707	48.8149	1590	51.4593	1879	58.8172	1710	56.6513	1740	36.5308	1063	42.1438	1249	42.6391	1353	29.0742	883	25.3413	794	27.6718	833	46.4615	1255	42.9898	1292	32.0093	969	25.8367	805	20.2058	687	22.427	689	27.7586	789	26.714	826	24.0702	751	1	0.0351703	0.0473646	-0.40427	2.91037e-10	-1.14395	0.00377755
[truncated: 11,610 more rows]
[truncated: 23 more columns]
