# Supplementary material for: Construction of drought stress regulation networks in potato based on SMRT and RNA sequencing data
Source: BMC Plant Biol. 2022 Aug 1;22:381. doi: 10.1186/s12870-022-03758-8 (PMC9341072; doi:10.1186/s12870-022-03758-8)
Supplement: Supplementary file 1 — Additional file 1: Supplementary Fig. S1. Volcano plots of expression comparisons in different drought treatment time. Supplementary Fig. S2. KEGG enrichment among the WGCNA modules most significantly correlated with drought-treated samples. The figure shows the heat map and KEGG enrichment of four drought-treated samples (D1h, D6h, D24h, D48h) [30–32]. Supplementary Table S1. Summary of primers used in this study. Supplementary Table S2. The number of differentially expressed genes. Supplementary Table S3. FPKM, fold changes, FDR and functional annotation of DEGs. Supplementary Table S4. Intersection data of DEGs in six samples. Supplementary Table S5. Prediction of lncRNA target genes based on co-expression. Supplementary Table S6. Statistics and localization of genes with poly (A) sites. [file 12870_2022_3758_MOESM1_ESM.zip › table S4.xlsx]

## Sheet: Sheet 1
Table S4. Intersection data of DEGs in six samples.
Group	Intersection_number	Intersection_elements
D48h	763	RHC02H1G1831.2.gene,RHC02H2G1904.2.gene,RHC11H2G1085.2.gene,RHC04H1G3332.2.gene,RHC09H1G2698.2.gene,RHC09H2G2376.2.gene,RHC10H2G0556.2.gene,PB.9155,RHC09H2G2837.2.gene,RHC07H2G1251.2.gene,RHC06H2G1581.2.gene,RHC11H2G0493.2.gene,RHC10H2G2605.2.gene,RHC01H1G0021.2.gene,RHC09H2G0727.2.gene,RHC11H1G1638.2.gene,RHC09H1G0637.2.gene,RHC11H1G0554.2.gene,RHC02H1G1313.2.gene,RHC01H2G0655.2.gene,RHC09H1G063…
D24h	1284	RHC02H1G0730.2.gene,RHC02H1G2477.2.gene,RHC02H2G2343.2.gene,RHC03H2G2104.2.gene,RHC03H2G2413.2.gene,RHC04H1G1797.2.gene,RHC06H1G1616.2.gene,RHC06H1G2583.2.gene,RHC06H1G2966.2.gene,RHC06H2G1228.2.gene,RHC06H2G2880.2.gene,RHC07H1G2066.2.gene,RHC07H1G2687.2.gene,RHC07H2G2013.2.gene,RHC0G01696.2.gene,RHC11H1G2043.2.gene,RHC12H1G2291.2.gene,RHC12H2G0512.2.gene,RHC06H2G1227.2.gene,RHC02H1G0823.2.gene,R…
D24h,D48h	1201	RHC09H2G0212.2.gene,RHC10H2G0047.2.gene,RHC01H2G4720.2.gene,RHC06H1G1357.2.gene,RHC09H2G3109.2.gene,RHC11H2G2364.2.gene,RHC09H2G2638.2.gene,RHC04H2G2234.2.gene,RHC03H1G2085.2.gene,RHC02H2G1153.2.gene,RHC12H1G1829.2.gene,RHC01H1G0539.2.gene,RHC09H1G2974.2.gene,PB.7881,RHC09H2G0974.2.gene,RHC09H1G0822.2.gene,RHC10H1G2748.2.gene,RHC09H2G0973.2.gene,RHC06H1G3007.2.gene,RHC09H1G0349.2.gene,RHC02H1G110…
D12h	595	RHC02H1G0048.2.gene,RHC03H2G2309.2.gene,RHC03H2G1225.2.gene,RHC03H2G2080.2.gene,RHC06H1G2370.2.gene,RHC11H2G0448.2.gene,RHC12H1G1177.2.gene,RHC05H2G0387.2.gene,RHC06H2G0951.2.gene,RHC06H1G0485.2.gene,RHC01H1G3392.2.gene,RHC09H2G0766.2.gene,RHC06H2G0970.2.gene,RHC06H1G3054.2.gene,RHC05H1G1039.2.gene,RHC04H1G0714.2.gene,RHC06H1G3135.2.gene,RHC04H1G0645.2.gene,RHC05H1G2628.2.gene,RHC06H2G2966.2.gene…
D12h,D48h	109	PB.7409,RHC10H2G0937.2.gene,RHC01H1G0392.2.gene,RHC01H1G2135.2.gene,RHC03H2G2377.2.gene,RHC03H1G0162.2.gene,RHC09H2G2459.2.gene,RHC09H1G0565.2.gene,RHC03H2G2633.2.gene,RHC03H2G2141.2.gene,PB.5311,RHC03H1G0886.2.gene,RHC02H2G2232.2.gene,RHC05H1G1353.2.gene,PB.754,RHC03H2G3175.2.gene,RHC02H1G1394.2.gene,RHC09H1G1942.2.gene,RHC09H1G0388.2.gene,RHC01H2G2831.2.gene,RHC10H2G2055.2.gene,RHC06H2G0564.2.g…
D12h,D24h	148	RHC02H2G1514.2.gene,RHC02H1G0736.2.gene,RHC09H2G0925.2.gene,RHC06H1G2835.2.gene,RHC06H2G3401.2.gene,RHC06H2G2906.2.gene,RHC12H1G2844.2.gene,RHC0G00978.2.gene,RHC08H2G2021.2.gene,RHC09H1G2845.2.gene,RHC09H2G1862.2.gene,RHC01H1G3107.2.gene,RHC03H1G1738.2.gene,RHC04H2G0076.2.gene,RHC08H2G2689.2.gene,RHC07H2G1409.2.gene,RHC07H2G2506.2.gene,RHC04H1G2798.2.gene,RHC09H1G0097.2.gene,RHC06H1G2881.2.gene,R…
D12h,D24h,D48h	593	RHC12H2G2574.2.gene,RHC10H1G1836.2.gene,RHC10H1G1834.2.gene,RHC12H2G0280.2.gene,RHC12H1G0232.2.gene,RHC07H2G1605.2.gene,RHC06H2G3312.2.gene,RHC01H1G3322.2.gene,RHC01H1G3062.2.gene,RHC04H2G0830.2.gene,RHC01H1G4492.2.gene,RHC09H1G0008.2.gene,RHC06H1G2204.2.gene,RHC01H2G2708.2.gene,RHC05H1G2797.2.gene,RHC07H2G0370.2.gene,RHC10H2G0436.2.gene,RHC03H2G2189.2.gene,RHC08H1G1969.2.gene,RHC07H2G0371.2.gene…
D6h	918	PB.15405,RHC03H1G0589.2.gene,RHC03H2G3274.2.gene,RHC07H2G2542.2.gene,RHC01H2G3145.2.gene,RHC02H2G0782.2.gene,RHC03H2G3306.2.gene,RHC04H1G2059.2.gene,RHC10H2G0337.2.gene,RHC12H2G0009.2.gene,RHC03H1G0874.2.gene,RHC12H2G1841.2.gene,RHC09H1G2019.2.gene,RHC01H2G3837.2.gene,RHC08H2G2299.2.gene,RHC11H1G0794.2.gene,RHC12H1G1828.2.gene,PB.16011,RHC04H2G1829.2.gene,RHC01H1G3400.2.gene,RHC08H2G1330.2.gene,R…
D6h,D48h	61	RHC04H1G3365.2.gene,RHC06H2G3429.2.gene,RHC03H1G0876.2.gene,PB.13475,RHC08H2G2644.2.gene,RHC08H2G2003.2.gene,RHC01H1G1575.2.gene,RHC12H2G2706.2.gene,RHC08H2G0278.2.gene,RHC12H2G2033.2.gene,RHC01H2G3538.2.gene,RHC01H2G0631.2.gene,RHC06H1G1702.2.gene,RHC05H1G0185.2.gene,RHC07H2G1221.2.gene,RHC09H1G2810.2.gene,RHC01H2G0135.2.gene,RHC01H1G2583.2.gene,RHC12H1G2685.2.gene,RHC02H2G0750.2.gene,RHC05H1G00…
D6h,D24h	165	RHC11H1G1653.2.gene,RHC04H1G1841.2.gene,RHC12H2G1518.2.gene,RHC01H2G1184.2.gene,RHC12H2G2037.2.gene,RHC06H1G2433.2.gene,RHC04H1G0338.2.gene,RHC10H1G0049.2.gene,RHC04H1G2485.2.gene,RHC10H2G2483.2.gene,RHC05H1G2454.2.gene,RHC01H1G4656.2.gene,RHC04H2G2507.2.gene,RHC08H2G1366.2.gene,RHC12H2G0213.2.gene,RHC12H2G1189.2.gene,RHC09H2G3241.2.gene,RHC11H1G2095.2.gene,RHC09H1G2585.2.gene,RHC06H2G2378.2.gene…
D6h,D24h,D48h	224	RHC02H1G2657.2.gene,RHC06H1G2441.2.gene,RHC04H2G2529.2.gene,RHC03H1G1798.2.gene,RHC09H2G2734.2.gene,RHC01H2G3953.2.gene,RHC07H2G1399.2.gene,PB.16585,RHC04H1G2841.2.gene,RHC05H2G0058.2.gene,RHC05H1G0214.2.gene,RHC09H2G2384.2.gene,RHC12H1G2732.2.gene,RHC10H1G0359.2.gene,RHC06H1G1260.2.gene,RHC05H1G0884.2.gene,RHC12H1G2470.2.gene,RHC11H1G2438.2.gene,RHC09H1G2966.2.gene,RHC02H1G2370.2.gene,RHC02H1G10…
D6h,D12h	853	PB.15136,RHC01H2G4122.2.gene,RHC02H1G1952.2.gene,RHC02H2G1895.2.gene,RHC04H1G0273.2.gene,RHC04H2G2624.2.gene,RHC05H2G0108.2.gene,RHC08H1G0161.2.gene,RHC08H1G2756.2.gene,RHC11H2G2150.2.gene,RHC04H1G2858.2.gene,PB.13861,RHC11H1G1860.2.gene,RHC01H1G0003.2.gene,RHC06H2G0417.2.gene,PB.14794,RHC12H2G2843.2.gene,RHC05H2G1989.2.gene,RHC04H2G1839.2.gene,RHC08H1G1773.2.gene,RHC12H1G0692.2.gene,RHC08H1G0583…
D6h,D12h,D48h	163	RHC06H1G1602.2.gene,RHC01H2G0441.2.gene,RHC01H1G0354.2.gene,RHC10H2G1631.2.gene,RHC03H2G1906.2.gene,RHC07H1G0237.2.gene,RHC11H1G0703.2.gene,RHC03H2G2938.2.gene,RHC02H2G0318.2.gene,PB.17966,RHC07H2G0174.2.gene,RHC02H2G1836.2.gene,RHC07H2G1947.2.gene,RHC06H2G2343.2.gene,RHC10H2G0092.2.gene,RHC04H1G2947.2.gene,RHC12H1G2127.2.gene,RHC12H1G0135.2.gene,RHC05H2G0144.2.gene,RHC06H2G2810.2.gene,RHC02H1G15…
D6h,D12h,D24h	172	RHC03H2G1577.2.gene,PB.1644,RHC04H1G0975.2.gene,RHC03H2G1821.2.gene,RHC11H2G0486.2.gene,RHC04H2G1622.2.gene,RHC11H1G0799.2.gene,RHC09H2G2196.2.gene,RHC03H2G0810.2.gene,RHC06H2G1766.2.gene,RHC02H2G2088.2.gene,PB.21958,RHC01H2G1801.2.gene,RHC08H1G1792.2.gene,RHC09H1G0009.2.gene,RHC10H2G1393.2.gene,RHC07H1G1877.2.gene,RHC02H1G1382.2.gene,RHC07H1G0630.2.gene,RHC07H2G0516.2.gene,RHC02H1G1737.2.gene,RH…
D6h,D12h,D24h,D48h	542	RHC03H1G0053.2.gene,PB.1330,PB.9901,RHC12H1G2555.2.gene,PB.24528,RHC03H2G1579.2.gene,RHC01H1G0369.2.gene,RHC10H1G1537.2.gene,RHC03H2G1278.2.gene,RHC07H1G2331.2.gene,RHC10H1G1855.2.gene,RHC04H2G0821.2.gene,RHC10H2G2646.2.gene,RHC06H2G3371.2.gene,PB.18680,RHC01H2G2259.2.gene,RHC10H1G1487.2.gene,RHC08H1G1671.2.gene,RHC08H1G0223.2.gene,RHC03H2G3398.2.gene,RHC09H2G2513.2.gene,RHC02H1G0085.2.gene,RHC04…
D3h	467	RHC09H1G2741.2.gene,RHC01H2G2850.2.gene,RHC06H2G0462.2.gene,RHC0G00459.2.gene,RHC0G01304.2.gene,RHC01H2G3482.2.gene,RHC12H2G0017.2.gene,RHC05H2G1353.2.gene,RHC11H1G2005.2.gene,RHC05H2G0034.2.gene,RHC12H2G2456.2.gene,RHC12H2G2194.2.gene,PB.2448,RHC02H1G2383.2.gene,RHC04H1G2191.2.gene,RHC04H2G3078.2.gene,RHC01H2G2754.2.gene,RHC05H2G0037.2.gene,RHC10H1G1994.2.gene,PB.3499,RHC03H1G0211.2.gene,PB.8861…
D3h,D48h	41	RHC0G01092.2.gene,RHC0G01508.2.gene,RHC11H1G0881.2.gene,PB.15556,RHC10H1G0544.2.gene,PB.5256,RHC08H1G1257.2.gene,RHC01H1G3519.2.gene,PB.2192,RHC11H2G0772.2.gene,RHC04H2G0147.2.gene,RHC02H1G1540.2.gene,RHC05H1G2432.2.gene,RHC02H1G2589.2.gene,RHC01H2G4087.2.gene,RHC12H2G1103.2.gene,RHC06H1G2624.2.gene,RHC09H2G2504.2.gene,RHC12H1G2608.2.gene,RHC01H2G2589.2.gene,RHC05H2G0277.2.gene,RHC04H1G0896.2.gen…
D3h,D24h	260	RHC06H2G2046.2.gene,RHC09H2G2820.2.gene,RHC12H2G2329.2.gene,RHC12H1G1462.2.gene,RHC07H1G2563.2.gene,RHC06H2G2275.2.gene,RHC01H1G0671.2.gene,RHC01H1G3572.2.gene,RHC04H1G1660.2.gene,RHC01H1G2096.2.gene,RHC11H2G0252.2.gene,RHC06H2G2756.2.gene,RHC05H2G1927.2.gene,PB.19581,RHC12H2G0474.2.gene,RHC01H1G0892.2.gene,RHC04H2G2497.2.gene,RHC12H1G0463.2.gene,RHC12H2G2557.2.gene,RHC02H1G1960.2.gene,RHC11H2G00…
D3h,D24h,D48h	259	RHC02H2G1399.2.gene,RHC10H2G2424.2.gene,RHC10H1G2770.2.gene,RHC09H2G2495.2.gene,RHC05H1G2789.2.gene,RHC02H1G0937.2.gene,RHC11H1G1049.2.gene,PB.14657,RHC03H2G2524.2.gene,RHC03H1G1687.2.gene,RHC11H2G1088.2.gene,RHC12H1G1841.2.gene,RHC01H1G3648.2.gene,RHC05H1G1298.2.gene,RHC03H2G2747.2.gene,RHC07H2G1400.2.gene,PB.26255,RHC05H2G1897.2.gene,RHC03H1G2469.2.gene,RHC12H2G1865.2.gene,RHC04H2G2051.2.gene,R…
D3h,D12h	35	RHC01H2G3426.2.gene,RHC07H2G0870.2.gene,RHC01H1G2338.2.gene,RHC08H2G2316.2.gene,RHC06H2G1635.2.gene,RHC04H1G0167.2.gene,PB.16039,RHC04H1G3137.2.gene,RHC01H1G0955.2.gene,RHC06H1G1222.2.gene,RHC01H2G0280.2.gene,RHC08H1G0522.2.gene,RHC06H2G2382.2.gene,RHC06H1G2480.2.gene,RHC04H2G1458.2.gene,PB.26117,RHC11H2G2033.2.gene,RHC09H1G1332.2.gene,RHC09H1G0116.2.gene,RHC09H1G0682.2.gene,RHC02H1G1406.2.gene,R…
D3h,D12h,D48h	6	RHC09H2G2678.2.gene,RHC12H1G1229.2.gene,RHC08H2G2322.2.gene,PB.14869,RHC03H1G2470.2.gene,RHC10H1G1612.2.gene
D3h,D12h,D24h	38	RHC01H1G2925.2.gene,RHC06H2G1078.2.gene,RHC09H2G0007.2.gene,RHC09H1G0481.2.gene,RHC02H2G0868.2.gene,RHC06H1G2924.2.gene,RHC04H1G2313.2.gene,RHC04H2G2644.2.gene,RHC10H1G1448.2.gene,RHC04H1G0830.2.gene,RHC06H1G2979.2.gene,RHC12H2G0372.2.gene,RHC01H2G4056.2.gene,RHC05H1G2790.2.gene,RHC07H1G1537.2.gene,RHC03H2G1013.2.gene,RHC05H1G2142.2.gene,RHC05H2G1071.2.gene,PB.10031,PB.17245,RHC03H1G0949.2.gene,R…
D3h,D12h,D24h,D48h	130	RHC03H2G0704.2.gene,RHC02H2G2135.2.gene,RHC06H2G2006.2.gene,RHC06H2G2749.2.gene,RHC10H2G2046.2.gene,RHC12H1G0957.2.gene,RHC08H1G0902.2.gene,RHC06H1G2843.2.gene,RHC06H2G3335.2.gene,RHC05H1G1146.2.gene,PB.4075,RHC0G00769.2.gene,RHC02H2G1445.2.gene,RHC02H1G1509.2.gene,RHC06H1G2838.2.gene,PB.11885,PB.24913,RHC06H2G2752.2.gene,RHC03H1G2307.2.gene,RHC01H1G3659.2.gene,PB.4879,RHC01H2G2218.2.gene,PB.1203…
D3h,D6h	404	RHC05H1G2618.2.gene,RHC01H1G3893.2.gene,RHC01H2G3712.2.gene,RHC06H1G1601.2.gene,RHC10H1G1546.2.gene,RHC06H1G2760.2.gene,RHC0G01098.2.gene,RHC06H1G2408.2.gene,RHC05H1G0610.2.gene,RHC05H1G0090.2.gene,RHC09H1G0529.2.gene,RHC07H1G1985.2.gene,RHC03H2G2188.2.gene,PB.26712,RHC10H1G1832.2.gene,RHC06H1G1819.2.gene,RHC02H2G2111.2.gene,RHC07H1G0091.2.gene,RHC07H2G2486.2.gene,RHC03H2G0594.2.gene,RHC03H1G1797…
D3h,D6h,D48h	21	PB.22171,RHC12H1G2141.2.gene,PB.2485,PB.2479,RHC08H1G0123.2.gene,RHC04H1G0665.2.gene,RHC01H2G0190.2.gene,RHC08H2G0177.2.gene,RHC12H1G2777.2.gene,RHC01H1G3907.2.gene,RHC01H2G2615.2.gene,RHC06H2G3054.2.gene,RHC10H2G1763.2.gene,RHC06H2G3508.2.gene,RHC10H1G1815.2.gene,RHC06H1G0231.2.gene,RHC12H1G1888.2.gene,RHC06H2G3013.2.gene,RHC06H2G3507.2.gene,RHC04H1G2365.2.gene,RHC12H2G1164.2.gene
D3h,D6h,D24h	159	RHC04H2G0240.2.gene,RHC06H1G0403.2.gene,RHC07H2G0253.2.gene,PB.11723,RHC03H1G0165.2.gene,PB.11193,RHC05H2G1908.2.gene,RHC08H1G1347.2.gene,RHC08H2G1222.2.gene,RHC10H2G2118.2.gene,RHC10H1G2331.2.gene,RHC03H2G2737.2.gene,RHC06H1G2539.2.gene,RHC01H1G4690.2.gene,RHC04H1G2287.2.gene,RHC12H1G2370.2.gene,RHC07H1G2147.2.gene,RHC04H1G0355.2.gene,RHC04H2G0262.2.gene,RHC08H2G2080.2.gene,RHC07H1G2520.2.gene,R…
D3h,D6h,D24h,D48h	172	RHC10H2G1198.2.gene,RHC02H2G1625.2.gene,RHC02H1G1671.2.gene,RHC10H1G2904.2.gene,RHC07H1G0426.2.gene,RHC12H1G2319.2.gene,RHC03H1G1511.2.gene,RHC08H1G0428.2.gene,RHC10H2G1900.2.gene,RHC07H2G0580.2.gene,RHC06H2G2921.2.gene,RHC08H1G1585.2.gene,PB.11724,RHC02H1G3174.2.gene,RHC01H2G3522.2.gene,RHC11H2G0692.2.gene,RHC10H2G2644.2.gene,RHC12H1G0030.2.gene,PB.10314,RHC02H2G0954.2.gene,RHC01H2G4115.2.gene,R…
D3h,D6h,D12h	557	RHC04H1G3426.2.gene,RHC04H2G2313.2.gene,RHC06H2G1375.2.gene,RHC11H1G2204.2.gene,RHC04H2G0052.2.gene,RHC06H2G3388.2.gene,RHC08H2G0211.2.gene,PB.7202,RHC09H1G2812.2.gene,RHC04H2G1833.2.gene,RHC08H2G2302.2.gene,RHC07H2G1720.2.gene,RHC06H2G1463.2.gene,RHC01H1G0296.2.gene,RHC08H1G2283.2.gene,RHC02H2G3133.2.gene,PB.19511,RHC02H2G1996.2.gene,RHC10H1G2936.2.gene,RHC02H1G2065.2.gene,RHC04H2G3117.2.gene,PB…
D3h,D6h,D12h,D48h	59	RHC04H1G2286.2.gene,RHC02H2G1619.2.gene,RHC01H2G4460.2.gene,RHC10H2G0496.2.gene,RHC10H1G0663.2.gene,RHC07H1G0552.2.gene,PB.15794,RHC10H1G1915.2.gene,RHC01H2G2610.2.gene,RHC01H1G4124.2.gene,RHC01H1G3249.2.gene,RHC12H1G0034.2.gene,RHC07H1G0379.2.gene,RHC11H1G1915.2.gene,RHC01H2G3082.2.gene,RHC10H1G2773.2.gene,RHC07H1G2375.2.gene,RHC10H2G2427.2.gene,RHC10H2G1788.2.gene,RHC08H1G2453.2.gene,RHC11H1G23…
D3h,D6h,D12h,D24h	302	RHC11H1G1859.2.gene,PB.8097,RHC07H2G0434.2.gene,RHC09H2G2235.2.gene,RHC07H1G0444.2.gene,RHC10H2G0016.2.gene,RHC09H2G0047.2.gene,RHC10H2G0015.2.gene,RHC01H2G3006.2.gene,RHC09H2G2149.2.gene,RHC01H1G2394.2.gene,RHC09H2G2410.2.gene,RHC04H1G1097.2.gene,PB.23485,RHC01H1G2898.2.gene,RHC07H1G1417.2.gene,RHC01H2G2399.2.gene,RHC05H1G1054.2.gene,RHC12H2G0273.2.gene,RHC03H1G1885.2.gene,RHC03H2G2586.2.gene,RH…
D3h,D6h,D12h,D24h,D48h	1028	RHC04H1G3030.2.gene,RHC02H2G0664.2.gene,RHC06H2G1088.2.gene,RHC07H1G1880.2.gene,RHC10H1G1840.2.gene,RHC07H2G1870.2.gene,RHC08H2G2431.2.gene,RHC03H1G1827.2.gene,RHC03H2G1772.2.gene,RHC07H1G1052.2.gene,RHC06H1G1378.2.gene,RHC07H2G1077.2.gene,RHC06H2G1736.2.gene,RHC10H1G1839.2.gene,RHC02H1G2937.2.gene,RHC01H2G0248.2.gene,RHC10H2G2425.2.gene,RHC01H1G0764.2.gene,RHC11H2G1141.2.gene,RHC06H1G1906.2.gene…
D1h	130	RHC02H1G0049.2.gene,RHC06H1G0852.2.gene,RHC08H2G0523.2.gene,RHC09H2G2936.2.gene,RHC11H2G2203.2.gene,RHC08H2G0642.2.gene,RHC0G00562.2.gene,RHC11H1G2307.2.gene,RHC03H1G0884.2.gene,RHC03H2G1445.2.gene,RHC01H1G2427.2.gene,RHC08H2G2464.2.gene,RHC08H1G1087.2.gene,RHC06H2G2549.2.gene,RHC04H1G2915.2.gene,RHC06H1G1373.2.gene,RHC08H1G2448.2.gene,RHC02H1G1257.2.gene,RHC02H2G0213.2.gene,RHC03H2G0894.2.gene,R…
D1h,D48h	16	RHC10H1G1773.2.gene,PB.23211,RHC11H2G2034.2.gene,RHC0G01720.2.gene,RHC02H2G1096.2.gene,PB.17906,PB.24444,RHC09H1G2502.2.gene,RHC07H2G1533.2.gene,RHC04H1G2501.2.gene,PB.21953,PB.16364,RHC06H2G0198.2.gene,RHC06H2G0954.2.gene,RHC02H1G1866.2.gene,PB.17705
D1h,D24h	8	RHC12H1G2103.2.gene,RHC02H1G1068.2.gene,RHC07H2G1955.2.gene,RHC07H2G2229.2.gene,RHC01H2G3121.2.gene,RHC09H2G3233.2.gene,RHC01H1G3680.2.gene,RHC09H2G2063.2.gene
D1h,D24h,D48h	35	RHC06H2G1226.2.gene,RHC06H2G2234.2.gene,RHC07H1G1580.2.gene,RHC09H2G1820.2.gene,RHC10H2G2489.2.gene,RHC02H1G1589.2.gene,RHC01H1G4452.2.gene,RHC10H1G2848.2.gene,RHC12H2G0891.2.gene,RHC10H1G2473.2.gene,RHC09H1G2052.2.gene,RHC02H2G1090.2.gene,RHC01H1G4250.2.gene,RHC09H2G0542.2.gene,RHC09H2G0918.2.gene,RHC02H2G2686.2.gene,RHC10H2G2172.2.gene,RHC09H2G2190.2.gene,RHC05H1G1141.2.gene,RHC06H1G2213.2.gene…
D1h,D12h	14	RHC11H2G2339.2.gene,RHC10H1G2526.2.gene,RHC05H2G1178.2.gene,RHC05H1G0969.2.gene,RHC05H1G2836.2.gene,RHC09H1G0844.2.gene,RHC06H1G1262.2.gene,RHC01H2G3344.2.gene,RHC09H1G2928.2.gene,RHC03H2G2675.2.gene,RHC06H2G1751.2.gene,RHC01H1G4047.2.gene,RHC0G00683.2.gene,RHC0G00404.2.gene
D1h,D12h,D48h	3	RHC01H2G3071.2.gene,PB.20654,RHC11H1G1683.2.gene
D1h,D12h,D24h	0
D1h,D12h,D24h,D48h	8	RHC03H2G3234.2.gene,RHC01H1G3236.2.gene,RHC04H2G2974.2.gene,RHC07H2G0229.2.gene,RHC07H1G0328.2.gene,RHC10H1G1450.2.gene,RHC11H2G0630.2.gene,RHC08H2G1990.2.gene
D1h,D6h	13	RHC08H2G2701.2.gene,RHC04H1G0435.2.gene,RHC08H2G1158.2.gene,RHC06H2G3200.2.gene,RHC12H1G2493.2.gene,RHC09H1G0175.2.gene,RHC06H2G1329.2.gene,RHC07H2G1322.2.gene,RHC07H1G2294.2.gene,RHC12H2G2186.2.gene,RHC04H1G3041.2.gene,RHC04H2G2028.2.gene,RHC05H1G0763.2.gene
D1h,D6h,D48h	0
D1h,D6h,D24h	5	RHC01H2G0059.2.gene,RHC12H1G1131.2.gene,RHC10H1G2157.2.gene,PB.10084,RHC01H1G4190.2.gene
D1h,D6h,D24h,D48h	5	PB.21606,RHC03H2G3426.2.gene,RHC04H1G2914.2.gene,RHC07H1G2260.2.gene,RHC12H1G0076.2.gene
D1h,D6h,D12h	7	RHC04H2G0268.2.gene,RHC08H2G0739.2.gene,RHC10H1G2198.2.gene,RHC04H2G2358.2.gene,RHC09H1G2771.2.gene,RHC07H1G0708.2.gene,RHC04H1G2117.2.gene
D1h,D6h,D12h,D48h	3	RHC01H1G4156.2.gene,RHC02H1G1876.2.gene,RHC03H2G2200.2.gene
D1h,D6h,D12h,D24h	6	RHC07H2G1194.2.gene,PB.4142,RHC06H2G0254.2.gene,RHC08H1G1681.2.gene,RHC06H1G3036.2.gene,RHC06H2G2948.2.gene
D1h,D6h,D12h,D24h,D48h	7	RHC08H1G2457.2.gene,RHC01H2G2397.2.gene,RHC09H1G2680.2.gene,RHC09H2G2842.2.gene,RHC06H1G2320.2.gene,RHC06H2G2834.2.gene,RHC04H1G2560.2.gene
D1h,D3h	28	RHC05H2G1782.2.gene,RHC12H1G2678.2.gene,RHC01H2G3634.2.gene,RHC03H2G2730.2.gene,RHC07H2G2028.2.gene,RHC05H1G2275.2.gene,PB.22222,RHC02H2G1440.2.gene,RHC06H2G2126.2.gene,RHC08H2G0320.2.gene,PB.23210,PB.1404,RHC02H2G1922.2.gene,RHC07H2G0235.2.gene,RHC07H1G0335.2.gene,RHC10H1G2515.2.gene,RHC09H1G1688.2.gene,RHC10H1G2022.2.gene,RHC01H1G2350.2.gene,PB.531,RHC07H1G2541.2.gene,RHC09H2G1812.2.gene,RHC11H…
D1h,D3h,D48h	4	RHC06H2G2206.2.gene,RHC09H2G0194.2.gene,PB.4990,RHC07H2G2433.2.gene
D1h,D3h,D24h	28	RHC10H1G0441.2.gene,RHC03H1G0235.2.gene,RHC04H2G0763.2.gene,RHC07H1G2080.2.gene,RHC12H1G2028.2.gene,RHC03H1G0218.2.gene,RHC04H2G2859.2.gene,RHC10H1G2771.2.gene,PB.1692,RHC06H2G0048.2.gene,RHC09H1G2279.2.gene,RHC02H1G1504.2.gene,RHC11H1G0364.2.gene,RHC01H1G4326.2.gene,RHC03H2G3049.2.gene,RHC03H1G2324.2.gene,RHC04H1G0140.2.gene,RHC01H2G4119.2.gene,RHC02H2G2750.2.gene,RHC10H2G2122.2.gene,RHC12H1G023…
D1h,D3h,D24h,D48h	99	PB.23812,RHC10H1G2903.2.gene,RHC10H2G2426.2.gene,RHC09H2G0491.2.gene,RHC02H1G2412.2.gene,RHC10H2G0307.2.gene,RHC06H2G2478.2.gene,RHC10H1G0489.2.gene,RHC11H1G0726.2.gene,RHC12H1G1833.2.gene,RHC02H2G2442.2.gene,RHC07H2G1988.2.gene,PB.2730,RHC04H1G3099.2.gene,RHC08H2G2112.2.gene,PB.23735,RHC06H1G2091.2.gene,RHC07H1G1423.2.gene,RHC03H2G0360.2.gene,RHC02H2G2247.2.gene,PB.24054,RHC02H2G3151.2.gene,RHC0…
D1h,D3h,D12h	5	RHC01H1G2421.2.gene,PB.22836,RHC05H1G2375.2.gene,PB.6270,RHC03H1G1694.2.gene
D1h,D3h,D12h,D48h	1	RHC10H2G0929.2.gene
D1h,D3h,D12h,D24h	6	RHC06H1G2225.2.gene,RHC10H2G0344.2.gene,PB.22353,RHC04H2G0848.2.gene,RHC03H1G1247.2.gene,RHC01H1G3875.2.gene
D1h,D3h,D12h,D24h,D48h	61	RHC07H2G1553.2.gene,RHC06H2G2136.2.gene,RHC08H1G1002.2.gene,RHC02H1G1794.2.gene,RHC07H1G1170.2.gene,RHC11H2G0680.2.gene,RHC02H2G2948.2.gene,RHC08H2G2476.2.gene,RHC05H1G2186.2.gene,PB.10516,RHC07H2G0254.2.gene,PB.9515,RHC12H2G1846.2.gene,RHC08H1G2482.2.gene,RHC09H1G0181.2.gene,RHC07H2G1410.2.gene,RHC01H1G3274.2.gene,RHC02H1G3132.2.gene,RHC04H2G2572.2.gene,RHC07H1G0462.2.gene,RHC06H1G3101.2.gene,RH…
D1h,D3h,D6h	32	RHC04H1G0204.2.gene,RHC09H2G2271.2.gene,RHC01H2G2492.2.gene,RHC10H1G2229.2.gene,RHC01H2G4761.2.gene,RHC07H2G1697.2.gene,PB.24425,PB.7952,RHC07H1G1717.2.gene,RHC03H1G2123.2.gene,RHC07H1G0528.2.gene,RHC07H1G1768.2.gene,RHC07H2G1943.2.gene,RHC03H1G1816.2.gene,RHC06H1G2109.2.gene,RHC06H2G0195.2.gene,RHC12H2G2108.2.gene,RHC07H1G1795.2.gene,RHC06H2G3282.2.gene,RHC07H2G1753.2.gene,RHC02H2G2555.2.gene,RH…
D1h,D3h,D6h,D48h	1	RHC08H2G2015.2.gene
D1h,D3h,D6h,D24h	21	RHC02H1G2527.2.gene,RHC03H2G0375.2.gene,PB.27580,RHC07H2G0026.2.gene,PB.22856,RHC02H2G2163.2.gene,RHC08H1G2037.2.gene,RHC02H1G2230.2.gene,RHC08H2G2088.2.gene,RHC08H2G1280.2.gene,RHC07H1G1853.2.gene,RHC07H1G2558.2.gene,RHC01H1G4322.2.gene,PB.2184,RHC07H1G2617.2.gene,RHC08H1G0155.2.gene,RHC01H2G1151.2.gene,RHC01H1G1048.2.gene,RHC11H1G1930.2.gene,RHC07H2G0286.2.gene,RHC12H1G0950.2.gene
D1h,D3h,D6h,D24h,D48h	33	RHC06H2G1353.2.gene,RHC03H1G1210.2.gene,RHC10H1G0443.2.gene,RHC03H2G1632.2.gene,RHC03H2G2706.2.gene,RHC10H2G0274.2.gene,RHC09H2G0598.2.gene,RHC10H1G2327.2.gene,RHC01H2G4011.2.gene,PB.13939,RHC01H1G4216.2.gene,RHC02H2G1365.2.gene,PB.6984,RHC06H2G2823.2.gene,RHC06H1G2440.2.gene,RHC09H1G2574.2.gene,RHC09H1G0809.2.gene,RHC01H1G3941.2.gene,RHC05H1G1922.2.gene,RHC12H2G0282.2.gene,RHC09H2G0392.2.gene,RH…
D1h,D3h,D6h,D12h	60	RHC06H2G2263.2.gene,RHC06H2G3158.2.gene,RHC06H1G2353.2.gene,RHC06H1G1516.2.gene,PB.20343,RHC06H2G1702.2.gene,RHC04H1G0348.2.gene,RHC09H2G2976.2.gene,RHC02H2G2114.2.gene,PB.22699,RHC07H2G2405.2.gene,RHC01H2G0967.2.gene,RHC11H1G0362.2.gene,RHC10H2G2329.2.gene,RHC01H1G2592.2.gene,RHC08H1G1877.2.gene,RHC09H2G0298.2.gene,RHC07H2G2265.2.gene,PB.10373,RHC03H1G2041.2.gene,PB.18741,RHC10H1G2632.2.gene,RHC…
D1h,D3h,D6h,D12h,D48h	9	RHC09H2G2997.2.gene,RHC06H2G3157.2.gene,RHC02H1G0806.2.gene,RHC06H2G2484.2.gene,RHC11H1G0257.2.gene,RHC03H2G2936.2.gene,PB.7345,RHC01H1G3748.2.gene,RHC12H2G2441.2.gene
D1h,D3h,D6h,D12h,D24h	41	RHC09H1G2341.2.gene,PB.13477,RHC05H1G2373.2.gene,RHC01H2G0359.2.gene,PB.1677,RHC01H1G2182.2.gene,RHC01H2G0063.2.gene,RHC02H1G2374.2.gene,RHC11H2G0783.2.gene,RHC11H1G0442.2.gene,RHC03H2G3123.2.gene,RHC07H2G0006.2.gene,RHC11H2G0398.2.gene,RHC04H2G2336.2.gene,RHC12H2G2419.2.gene,RHC04H1G2230.2.gene,RHC01H2G2586.2.gene,RHC03H1G2269.2.gene,RHC07H2G0277.2.gene,RHC12H1G2368.2.gene,RHC07H2G2113.2.gene,RH…
D1h,D3h,D6h,D12h,D24h,D48h	380	RHC01H1G4723.2.gene,RHC12H1G2652.2.gene,RHC01H1G3235.2.gene,PB.6974,RHC06H1G1491.2.gene,RHC01H1G2717.2.gene,RHC06H2G2205.2.gene,RHC03H1G1870.2.gene,RHC08H1G2551.2.gene,RHC03H2G2231.2.gene,RHC01H2G3070.2.gene,RHC06H2G3443.2.gene,RHC09H2G0035.2.gene,RHC09H1G1945.2.gene,RHC06H1G2291.2.gene,RHC09H2G2089.2.gene,RHC02H1G2305.2.gene,PB.5620,PB.4643,RHC12H2G2672.2.gene,PB.11874,RHC03H2G0595.2.gene,RHC03H…
