# Supplementary material for: Construction of drought stress regulation networks in potato based on SMRT and RNA sequencing data
Source: BMC Plant Biol. 2022 Aug 1;22:381. doi: 10.1186/s12870-022-03758-8 (PMC9341072; doi:10.1186/s12870-022-03758-8)
Supplement: Supplementary file 1 — Additional file 1: Supplementary Fig. S1. Volcano plots of expression comparisons in different drought treatment time. Supplementary Fig. S2. KEGG enrichment among the WGCNA modules most significantly correlated with drought-treated samples. The figure shows the heat map and KEGG enrichment of four drought-treated samples (D1h, D6h, D24h, D48h) [30–32]. Supplementary Table S1. Summary of primers used in this study. Supplementary Table S2. The number of differentially expressed genes. Supplementary Table S3. FPKM, fold changes, FDR and functional annotation of DEGs. Supplementary Table S4. Intersection data of DEGs in six samples. Supplementary Table S5. Prediction of lncRNA target genes based on co-expression. Supplementary Table S6. Statistics and localization of genes with poly (A) sites. [file 12870_2022_3758_MOESM1_ESM.zip › table S5.xlsx]

## Sheet: W429.lncRNA
Table S5. Prediction of lncRNA target genes based on co-expression
Type	Gene ID
LncRNA	PB.17741.39
Target_genes	RHC05H1G1797.2.gene
Target_genes	RHC05H1G1798.2.gene
Target_genes	RHC05H1G1799.2.gene
Target_genes	RHC05H1G1800.2.gene
Target_genes	RHC05H1G1801.2.gene
Target_genes	RHC05H1G1802.2.gene
Target_genes	RHC05H1G1803.2.gene
Target_genes	RHC05H1G1804.2.gene
Target_genes	RHC05H1G1805.2.gene
LncRNA	PB.20631.1
Target_genes	RHC06H2G1257.2.gene
Target_genes	RHC06H2G1258.2.gene
Target_genes	RHC06H2G1259.2.gene
Target_genes	RHC06H2G1260.2.gene
Target_genes	RHC06H2G1261.2.gene
Target_genes	RHC06H2G1262.2.gene
Target_genes	RHC06H2G1263.2.gene
Target_genes	RHC06H2G1264.2.gene
Target_genes	RHC06H2G1265.2.gene
Target_genes	RHC06H2G1266.2.gene
Target_genes	RHC06H2G1267.2.gene
Target_genes	RHC06H2G1268.2.gene
Target_genes	RHC06H2G1269.2.gene
Target_genes	RHC06H2G1270.2.gene
Target_genes	RHC06H2G1271.2.gene
Target_genes	RHC06H2G1272.2.gene
LncRNA	PB.7060.7
Target_genes	RHC01H2G3700.2.gene
Target_genes	RHC01H2G3701.2.gene
Target_genes	RHC01H2G3702.2.gene
Target_genes	RHC01H2G3703.2.gene
Target_genes	RHC01H2G3704.2.gene
Target_genes	RHC01H2G3705.2.gene
Target_genes	RHC01H2G3706.2.gene
Target_genes	RHC01H2G3707.2.gene
Target_genes	RHC01H2G3709.2.gene
Target_genes	RHC01H2G3710.2.gene
Target_genes	RHC01H2G3711.2.gene
Target_genes	RHC01H2G3712.2.gene
Target_genes	RHC01H2G3713.2.gene
Target_genes	RHC01H2G3714.2.gene
Target_genes	RHC01H2G3715.2.gene
Target_genes	RHC01H2G3716.2.gene
Target_genes	RHC01H2G3717.2.gene
Target_genes	RHC01H2G3718.2.gene
Target_genes	RHC01H2G3719.2.gene
LncRNA	PB.2148.1
Target_genes	RHC01H1G0450.2.gene
Target_genes	RHC01H1G0451.2.gene
Target_genes	RHC01H1G0452.2.gene
Target_genes	RHC01H1G0453.2.gene
Target_genes	RHC01H1G0454.2.gene
Target_genes	RHC01H1G0455.2.gene
Target_genes	RHC01H1G0456.2.gene
Target_genes	RHC01H1G0457.2.gene
Target_genes	RHC01H1G0458.2.gene
Target_genes	RHC01H1G0459.2.gene
Target_genes	RHC01H1G0460.2.gene
Target_genes	RHC01H1G0462.2.gene
Target_genes	RHC01H1G0463.2.gene
Target_genes	RHC01H1G0464.2.gene
Target_genes	RHC01H1G0465.2.gene
Target_genes	RHC01H1G0466.2.gene
Target_genes	RHC01H1G0467.2.gene
LncRNA	PB.18519.3
Target_genes	PB.10586.2
Target_genes	PB.11804.1
Target_genes	PB.17526.1
Target_genes	RHC05H2G0809.2.gene
Target_genes	RHC05H2G0810.2.gene
Target_genes	RHC05H2G0811.2.gene
Target_genes	RHC05H2G0812.2.gene
Target_genes	RHC05H2G0813.2.gene
Target_genes	RHC05H2G0814.2.gene
Target_genes	RHC05H2G0815.2.gene
Target_genes	RHC05H2G0816.2.gene
Target_genes	RHC07H1G0973.2
Target_genes	RHC09H2G0196.2
Target_genes	RHC09H2G0896.2
LncRNA	PB.8427.1
Target_genes	RHC12H1G2724.2.gene
Target_genes	RHC12H1G2725.2.gene
Target_genes	RHC12H1G2726.2.gene
Target_genes	RHC12H1G2727.2.gene
Target_genes	RHC12H1G2728.2.gene
Target_genes	RHC12H1G2729.2.gene
Target_genes	RHC12H1G2730.2.gene
Target_genes	RHC12H1G2731.2.gene
Target_genes	RHC12H1G2732.2.gene
Target_genes	RHC12H1G2733.2.gene
Target_genes	RHC12H1G2734.2.gene
Target_genes	RHC12H1G2735.2.gene
Target_genes	RHC12H1G2736.2.gene
Target_genes	RHC12H1G2737.2.gene
Target_genes	RHC12H1G2738.2.gene
Target_genes	RHC12H1G2739.2.gene
Target_genes	RHC12H1G2740.2.gene
Target_genes	RHC12H1G2741.2.gene
Target_genes	RHC12H1G2742.2.gene
Target_genes	RHC12H1G2743.2.gene
Target_genes	RHC12H1G2744.2.gene
Target_genes	RHC12H1G2745.2.gene
Target_genes	RHC12H1G2746.2.gene
Target_genes	RHC12H1G2747.2.gene
Target_genes	RHC12H1G2748.2.gene
Target_genes	RHC12H1G2749.2.gene
LncRNA	PB.1176.1
Target_genes	RHC10H1G2800.2.gene
Target_genes	RHC10H1G2801.2.gene
Target_genes	RHC10H1G2802.2.gene
Target_genes	RHC10H1G2803.2.gene
Target_genes	RHC10H1G2804.2.gene
Target_genes	RHC10H1G2805.2.gene
Target_genes	RHC10H1G2806.2.gene
Target_genes	RHC10H1G2807.2.gene
Target_genes	RHC10H1G2808.2.gene
Target_genes	RHC10H1G2809.2.gene
Target_genes	RHC10H1G2810.2.gene
Target_genes	RHC10H1G2811.2.gene
Target_genes	RHC10H1G2812.2.gene
Target_genes	RHC10H1G2813.2.gene
Target_genes	RHC10H1G2814.2.gene
Target_genes	RHC10H1G2815.2.gene
Target_genes	RHC10H1G2816.2.gene
Target_genes	RHC10H1G2817.2.gene
Target_genes	RHC10H1G2818.2.gene
LncRNA	PB.19028.1
Target_genes	RHC06H1G0098.2.gene
LncRNA	PB.13525.2
Target_genes	RHC03H2G0751.2.gene
Target_genes	RHC03H2G0752.2.gene
Target_genes	RHC03H2G0753.2.gene
LncRNA	PB.19808.5
Target_genes	RHC06H1G2258.2.gene
Target_genes	RHC06H1G2259.2.gene
Target_genes	RHC06H1G2260.2.gene
Target_genes	RHC06H1G2261.2.gene
Target_genes	RHC06H1G2262.2.gene
Target_genes	RHC06H1G2263.2.gene
Target_genes	RHC06H1G2264.2.gene
Target_genes	RHC06H1G2265.2.gene
Target_genes	RHC06H1G2267.2.gene
Target_genes	RHC06H1G2268.2.gene
Target_genes	RHC06H1G2269.2.gene
Target_genes	RHC06H1G2270.2.gene
Target_genes	RHC06H1G2271.2.gene
LncRNA	PB.3830.1
Target_genes	RHC11H1G0090.2.gene
Target_genes	RHC11H1G0091.2.gene
Target_genes	RHC11H1G0092.2.gene
Target_genes	RHC11H1G0093.2.gene
Target_genes	RHC11H1G0094.2.gene
Target_genes	RHC11H1G0095.2.gene
Target_genes	RHC11H1G0096.2.gene
Target_genes	RHC11H1G0097.2.gene
Target_genes	RHC11H1G0100.2.gene
Target_genes	RHC11H1G0101.2.gene
Target_genes	RHC11H1G0102.2.gene
Target_genes	RHC11H1G0103.2.gene
Target_genes	RHC11H1G0104.2.gene
Target_genes	RHC11H1G0105.2.gene
Target_genes	RHC11H1G0106.2.gene
Target_genes	RHC11H1G0107.2.gene
Target_genes	RHC11H1G0108.2.gene
Target_genes	RHC11H1G0109.2.gene
Target_genes	RHC11H1G0110.2.gene
LncRNA	PB.5533.1
Target_genes	RHC11H2G1955.2.gene
Target_genes	RHC11H2G1956.2.gene
Target_genes	RHC11H2G1957.2.gene
Target_genes	RHC11H2G1958.2.gene
Target_genes	RHC11H2G1959.2.gene
Target_genes	RHC11H2G1960.2.gene
Target_genes	RHC11H2G1961.2.gene
Target_genes	RHC11H2G1962.2.gene
Target_genes	RHC11H2G1964.2.gene
Target_genes	RHC11H2G1965.2.gene
Target_genes	RHC11H2G1966.2.gene
Target_genes	RHC11H2G1967.2.gene
Target_genes	RHC11H2G1968.2.gene
Target_genes	RHC11H2G1969.2.gene
Target_genes	RHC11H2G1970.2.gene
Target_genes	RHC11H2G1971.2.gene
LncRNA	PB.13687.2
Target_genes	RHC03H2G1317.2.gene
Target_genes	RHC03H2G1318.2.gene
Target_genes	RHC03H2G1319.2.gene
Target_genes	RHC03H2G1320.2.gene
Target_genes	RHC03H2G1321.2.gene
Target_genes	RHC03H2G1322.2.gene
Target_genes	RHC03H2G1323.2.gene
Target_genes	RHC03H2G1324.2.gene
LncRNA	PB.16689.1
Target_genes	RHC04H2G2253.2.gene
Target_genes	RHC04H2G2254.2.gene
Target_genes	RHC04H2G2255.2.gene
Target_genes	RHC04H2G2256.2.gene
Target_genes	RHC04H2G2257.2.gene
Target_genes	RHC04H2G2258.2.gene
Target_genes	RHC04H2G2259.2.gene
Target_genes	RHC04H2G2260.2.gene
Target_genes	RHC04H2G2261.2.gene
Target_genes	RHC04H2G2262.2.gene
Target_genes	RHC04H2G2263.2.gene
Target_genes	RHC04H2G2264.2.gene
Target_genes	RHC04H2G2265.2.gene
Target_genes	RHC04H2G2266.2.gene
Target_genes	RHC04H2G2267.2.gene
Target_genes	RHC04H2G2268.2.gene
Target_genes	RHC04H2G2269.2.gene
Target_genes	RHC04H2G2270.2.gene
Target_genes	RHC04H2G2271.2.gene
Target_genes	RHC04H2G2272.2.gene
Target_genes	RHC04H2G2273.2.gene
Target_genes	RHC04H2G2274.2.gene
Target_genes	RHC04H2G2275.2.gene
Target_genes	RHC04H2G2276.2.gene
LncRNA	PB.5467.1
Target_genes	RHC11H2G1808.2.gene
Target_genes	RHC11H2G1809.2.gene
Target_genes	RHC11H2G1810.2.gene
Target_genes	RHC11H2G1811.2.gene
Target_genes	RHC11H2G1812.2.gene
Target_genes	RHC11H2G1813.2.gene
Target_genes	RHC11H2G1814.2.gene
Target_genes	RHC11H2G1815.2.gene
LncRNA	PB.3946.1
Target_genes	RHC11H1G0350.2.gene
Target_genes	RHC11H1G0351.2.gene
Target_genes	RHC11H1G0352.2.gene
Target_genes	RHC11H1G0353.2.gene
Target_genes	RHC11H1G0354.2.gene
Target_genes	RHC11H1G0356.2.gene
Target_genes	RHC11H1G0357.2.gene
Target_genes	RHC11H1G0358.2.gene
Target_genes	RHC11H1G0359.2.gene
Target_genes	RHC11H1G0360.2.gene
Target_genes	RHC11H1G0361.2.gene
Target_genes	RHC11H1G0362.2.gene
Target_genes	RHC11H1G0363.2.gene
Target_genes	RHC11H1G0364.2.gene
Target_genes	RHC11H1G0365.2.gene
Target_genes	RHC11H1G0366.2.gene
Target_genes	RHC11H1G0367.2.gene
Target_genes	RHC11H1G0368.2.gene
LncRNA	PB.1576.24
Target_genes	RHC06H1G2027.2
Target_genes	RHC10H2G1012.2.gene
Target_genes	RHC10H2G1013.2.gene
Target_genes	RHC10H2G1014.2.gene
Target_genes	RHC10H2G1015.2.gene
LncRNA	PB.24846.1
Target_genes	RHC08H2G0523.2.gene
Target_genes	RHC08H2G0524.2.gene
Target_genes	RHC08H2G0525.2.gene
Target_genes	RHC08H2G0526.2.gene
Target_genes	RHC08H2G0527.2.gene
Target_genes	RHC08H2G0528.2.gene
Target_genes	RHC08H2G0529.2.gene
Target_genes	RHC08H2G0530.2.gene
Target_genes	RHC08H2G0531.2.gene
Target_genes	RHC08H2G0532.2.gene
Target_genes	RHC08H2G0533.2.gene
Target_genes	RHC08H2G0534.2.gene
LncRNA	PB.1903.1
Target_genes	RHC10H2G2263.2.gene
Target_genes	RHC10H2G2264.2.gene
Target_genes	RHC10H2G2265.2.gene
Target_genes	RHC10H2G2266.2.gene
Target_genes	RHC10H2G2267.2.gene
Target_genes	RHC10H2G2268.2.gene
Target_genes	RHC10H2G2269.2.gene
Target_genes	RHC10H2G2270.2.gene
Target_genes	RHC10H2G2271.2.gene
Target_genes	RHC10H2G2272.2.gene
Target_genes	RHC10H2G2273.2.gene
Target_genes	RHC10H2G2274.2.gene
Target_genes	RHC10H2G2275.2.gene
Target_genes	RHC10H2G2276.2.gene
Target_genes	RHC10H2G2277.2.gene
Target_genes	RHC10H2G2278.2.gene
Target_genes	RHC10H2G2279.2.gene
Target_genes	RHC10H2G2280.2.gene
Target_genes	RHC10H2G2281.2.gene
Target_genes	RHC10H2G2282.2.gene
Target_genes	RHC10H2G2283.2.gene
Target_genes	RHC10H2G2284.2.gene
Target_genes	RHC10H2G2285.2.gene
Target_genes	RHC10H2G2286.2.gene
LncRNA	PB.4689.5
Target_genes	RHC11H1G2248.2.gene
Target_genes	RHC11H1G2249.2.gene
Target_genes	RHC11H1G2250.2.gene
Target_genes	RHC11H1G2251.2.gene
Target_genes	RHC11H1G2252.2.gene
Target_genes	RHC11H1G2253.2.gene
Target_genes	RHC11H1G2254.2.gene
Target_genes	RHC11H1G2255.2.gene
Target_genes	RHC11H1G2256.2.gene
Target_genes	RHC11H1G2257.2.gene
Target_genes	RHC11H1G2259.2.gene
Target_genes	RHC11H1G2260.2.gene
Target_genes	RHC11H1G2261.2.gene
Target_genes	RHC11H1G2262.2.gene
Target_genes	RHC11H1G2263.2.gene
Target_genes	RHC11H1G2264.2.gene
Target_genes	RHC11H1G2265.2.gene
Target_genes	RHC11H1G2266.2.gene
Target_genes	RHC11H1G2267.2.gene
Target_genes	RHC11H1G2268.2.gene
Target_genes	RHC11H1G2269.2.gene
Target_genes	RHC11H1G2270.2.gene
Target_genes	RHC11H1G2271.2.gene
Target_genes	RHC11H1G2272.2.gene
Target_genes	RHC11H1G2273.2.gene
LncRNA	PB.27184.4
Target_genes	RHC09H2G1353.2.gene
Target_genes	RHC09H2G1354.2.gene
LncRNA	PB.10060.1
Target_genes	PB.11032.5
Target_genes	PB.14857.1
Target_genes	PB.22477.1
Target_genes	PB.23483.1
Target_genes	PB.24170.1
Target_genes	PB.26510.1
Target_genes	PB.5767.2
Target_genes	PB.6214.4
Target_genes	PB.9977.1
Target_genes	RHC01H2G2622.2
Target_genes	RHC02H1G0563.2
Target_genes	RHC02H1G1613.2.gene
Target_genes	RHC02H1G1614.2.gene
Target_genes	RHC02H1G1615.2.gene
Target_genes	RHC02H1G1617.2.gene
Target_genes	RHC02H1G1618.2.gene
Target_genes	RHC02H1G1619.2.gene
Target_genes	RHC02H1G1620.2.gene
Target_genes	RHC02H1G1621.2.gene
Target_genes	RHC02H1G1622.2.gene
Target_genes	RHC02H1G1623.2.gene
Target_genes	RHC02H1G1624.2.gene
Target_genes	RHC02H1G1625.2.gene
Target_genes	RHC02H1G1626.2.gene
Target_genes	RHC02H1G2074.2
Target_genes	RHC02H1G2565.2
Target_genes	RHC03H1G1638.2
Target_genes	RHC04H1G3182.2
Target_genes	RHC04H2G3125.2
Target_genes	RHC05H2G0158.2
Target_genes	RHC06H1G2848.2
Target_genes	RHC06H2G1891.2
Target_genes	RHC07H2G2563.2
Target_genes	RHC09H1G2030.2
Target_genes	RHC09H2G0258.2
LncRNA	PB.27184.8
Target_genes	RHC09H2G1353.2.gene
Target_genes	RHC09H2G1354.2.gene
LncRNA	PB.14973.1
Target_genes	RHC04H1G0492.2.gene
Target_genes	RHC04H1G0493.2.gene
Target_genes	RHC04H1G0494.2.gene
Target_genes	RHC04H1G0495.2.gene
Target_genes	RHC04H1G0496.2.gene
Target_genes	RHC04H1G0497.2.gene
Target_genes	RHC04H1G0499.2.gene
Target_genes	RHC04H1G0500.2.gene
Target_genes	RHC04H1G0501.2.gene
Target_genes	RHC04H1G0502.2.gene
Target_genes	RHC04H1G0503.2.gene
Target_genes	RHC04H1G0504.2.gene
Target_genes	RHC04H1G0505.2.gene
Target_genes	RHC04H1G0506.2.gene
Target_genes	RHC04H1G0507.2.gene
Target_genes	RHC04H1G0508.2.gene
Target_genes	RHC04H1G0509.2.gene
Target_genes	RHC04H1G0510.2.gene
Target_genes	RHC04H1G0511.2.gene
Target_genes	RHC04H1G0512.2.gene
LncRNA	PB.6897.1
Target_genes	RHC01H2G3449.2.gene
Target_genes	RHC01H2G3450.2.gene
Target_genes	RHC01H2G3451.2.gene
Target_genes	RHC01H2G3452.2.gene
Target_genes	RHC01H2G3453.2.gene
Target_genes	RHC01H2G3454.2.gene
Target_genes	RHC01H2G3455.2.gene
Target_genes	RHC01H2G3456.2.gene
Target_genes	RHC01H2G3457.2.gene
Target_genes	RHC01H2G3458.2.gene
Target_genes	RHC01H2G3459.2.gene
Target_genes	RHC01H2G3460.2.gene
Target_genes	RHC01H2G3461.2.gene
Target_genes	RHC01H2G3462.2.gene
Target_genes	RHC01H2G3463.2.gene
Target_genes	RHC01H2G3464.2.gene
Target_genes	RHC01H2G3465.2.gene
LncRNA	PB.447.1
Target_genes	RHC10H1G0892.2.gene
LncRNA	PB.24001.4
Target_genes	RHC01H1G4685.2
Target_genes	RHC04H1G0630.2
Target_genes	RHC08H1G0785.2.gene
Target_genes	RHC08H1G0786.2.gene
Target_genes	RHC08H1G0787.2.gene
Target_genes	RHC08H1G0788.2.gene
LncRNA	PB.629.1
Target_genes	PB.11193.1
Target_genes	PB.12909.1
Target_genes	PB.13463.1
Target_genes	PB.15120.1
Target_genes	PB.15514.2
Target_genes	PB.15782.1
Target_genes	PB.17014.2
Target_genes	PB.1751.1
Target_genes	PB.18266.1
Target_genes	PB.20018.1
Target_genes	PB.20797.2
Target_genes	PB.21591.1
Target_genes	PB.22172.1
Target_genes	PB.22826.2
Target_genes	PB.23234.1
Target_genes	PB.25270.1
Target_genes	PB.25756.4
Target_genes	PB.26535.8
Target_genes	PB.27611.2
Target_genes	PB.34.3
Target_genes	PB.4284.4
Target_genes	PB.4915.1
Target_genes	PB.5115.2
Target_genes	PB.628.4
Target_genes	PB.6585.6
Target_genes	PB.6628.6
Target_genes	PB.6853.1
Target_genes	PB.7834.1
Target_genes	PB.7934.1
Target_genes	PB.8872.2
Target_genes	PB.9270.1
Target_genes	PB.9980.8
Target_genes	RHC01H1G0956.2
Target_genes	RHC01H1G3255.2
Target_genes	RHC01H2G3355.2
Target_genes	RHC01H2G4027.2
Target_genes	RHC02H1G0736.2
Target_genes	RHC02H2G1290.2
Target_genes	RHC03H1G1771.2
Target_genes	RHC03H1G1781.2
Target_genes	RHC03H2G2189.2
Target_genes	RHC03H2G2752.2
Target_genes	RHC04H2G2551.2
Target_genes	RHC05H2G0219.2
Target_genes	RHC06H1G0229.2
Target_genes	RHC06H1G1430.2
Target_genes	RHC06H1G1859.2
Target_genes	RHC06H1G2206.2
Target_genes	RHC06H2G1296.2
Target_genes	RHC06H2G2569.2
Target_genes	RHC06H2G3371.2
Target_genes	RHC06H2G3477.2
Target_genes	RHC07H2G1629.2
Target_genes	RHC07H2G2506.2
Target_genes	RHC08H1G0024.2
Target_genes	RHC08H1G0279.2
Target_genes	RHC08H1G1499.2
Target_genes	RHC08H1G1890.2
Target_genes	RHC08H1G2107.2
Target_genes	RHC08H2G1818.2
Target_genes	RHC08H2G1884.2
Target_genes	RHC09H1G2531.2
Target_genes	RHC09H2G0132.2
Target_genes	RHC09H2G0777.2
Target_genes	RHC09H2G2679.2
Target_genes	RHC10H1G1829.2.gene
Target_genes	RHC10H1G1830.2.gene
Target_genes	RHC10H1G1831.2.gene
Target_genes	RHC10H1G1832.2.gene
Target_genes	RHC10H1G1833.2
Target_genes	RHC10H1G1833.2.gene
Target_genes	RHC10H1G1834.2
Target_genes	RHC10H1G1834.2.gene
Target_genes	RHC10H1G1835.2.gene
Target_genes	RHC10H1G1836.2
Target_genes	RHC10H1G1836.2.gene
Target_genes	RHC10H1G1837.2
Target_genes	RHC10H1G1838.2
Target_genes	RHC10H1G1839.2
Target_genes	RHC10H1G1840.2
Target_genes	RHC10H1G1840.2.gene
Target_genes	RHC10H1G1841.2.gene
Target_genes	RHC10H1G1842.2.gene
Target_genes	RHC10H1G1843.2.gene
Target_genes	RHC10H1G1844.2.gene
Target_genes	RHC10H1G1845.2
Target_genes	RHC10H1G1845.2.gene
Target_genes	RHC10H1G1846.2.gene
Target_genes	RHC10H1G1847.2.gene
Target_genes	RHC10H1G1848.2.gene
Target_genes	RHC10H1G1849.2.gene
Target_genes	RHC10H2G2651.2
Target_genes	RHC11H1G2379.2
Target_genes	RHC11H2G0794.2
Target_genes	RHC12H1G2471.2
Target_genes	RHC12H1G2766.2
Target_genes	RHC12H2G2783.2
Target_genes	RHC12H2G2814.2
LncRNA	PB.11886.1
Target_genes	RHC02H2G2238.2.gene
Target_genes	RHC02H2G2239.2.gene
Target_genes	RHC02H2G2240.2.gene
Target_genes	RHC02H2G2241.2.gene
Target_genes	RHC02H2G2242.2.gene
Target_genes	RHC02H2G2243.2.gene
Target_genes	RHC02H2G2244.2.gene
Target_genes	RHC02H2G2245.2.gene
Target_genes	RHC02H2G2246.2.gene
Target_genes	RHC02H2G2247.2.gene
Target_genes	RHC02H2G2248.2.gene
Target_genes	RHC02H2G2249.2.gene
Target_genes	RHC02H2G2250.2.gene
Target_genes	RHC02H2G2251.2.gene
Target_genes	RHC02H2G2252.2.gene
Target_genes	RHC02H2G2253.2.gene
Target_genes	RHC02H2G2254.2.gene
Target_genes	RHC02H2G2255.2.gene
Target_genes	RHC02H2G2256.2.gene
Target_genes	RHC02H2G2257.2.gene
Target_genes	RHC02H2G2258.2.gene
Target_genes	RHC02H2G2259.2.gene
Target_genes	RHC02H2G2260.2.gene
Target_genes	RHC02H2G2261.2.gene
Target_genes	RHC02H2G2262.2.gene
Target_genes	RHC02H2G2263.2.gene
Target_genes	RHC02H2G2264.2.gene
LncRNA	PB.14440.1
Target_genes	RHC03H2G2812.2.gene
Target_genes	RHC03H2G2813.2.gene
Target_genes	RHC03H2G2814.2.gene
Target_genes	RHC03H2G2815.2.gene
Target_genes	RHC03H2G2816.2.gene
Target_genes	RHC03H2G2817.2.gene
Target_genes	RHC03H2G2818.2.gene
Target_genes	RHC03H2G2819.2.gene
Target_genes	RHC03H2G2820.2.gene
Target_genes	RHC03H2G2821.2.gene
Target_genes	RHC03H2G2822.2.gene
Target_genes	RHC03H2G2824.2.gene
Target_genes	RHC03H2G2825.2.gene
Target_genes	RHC03H2G2826.2.gene
Target_genes	RHC03H2G2827.2.gene
Target_genes	RHC03H2G2828.2.gene
Target_genes	RHC03H2G2829.2.gene
Target_genes	RHC03H2G2830.2.gene
Target_genes	RHC03H2G2831.2.gene
Target_genes	RHC03H2G2832.2.gene
Target_genes	RHC03H2G2833.2.gene
Target_genes	RHC03H2G2834.2.gene
Target_genes	RHC03H2G2835.2.gene
Target_genes	RHC03H2G2836.2.gene
LncRNA	PB.17498.18
Target_genes	RHC05H1G0967.2.gene
Target_genes	RHC05H1G0968.2.gene
Target_genes	RHC05H1G0969.2.gene
Target_genes	RHC05H1G0970.2.gene
Target_genes	RHC05H1G0971.2.gene
Target_genes	RHC05H1G0972.2.gene
Target_genes	RHC05H1G0973.2.gene
Target_genes	RHC05H1G0974.2.gene
Target_genes	RHC05H1G0975.2.gene
Target_genes	RHC05H1G0976.2.gene
LncRNA	PB.15793.1
Target_genes	RHC04H1G2879.2.gene
Target_genes	RHC04H1G2880.2.gene
Target_genes	RHC04H1G2881.2.gene
Target_genes	RHC04H1G2882.2.gene
Target_genes	RHC04H1G2883.2.gene
Target_genes	RHC04H1G2884.2.gene
Target_genes	RHC04H1G2885.2.gene
Target_genes	RHC04H1G2886.2.gene
Target_genes	RHC04H1G2887.2.gene
Target_genes	RHC04H1G2888.2.gene
Target_genes	RHC04H1G2889.2.gene
Target_genes	RHC04H1G2890.2.gene
Target_genes	RHC04H1G2891.2.gene
Target_genes	RHC04H1G2892.2.gene
Target_genes	RHC04H1G2894.2.gene
Target_genes	RHC04H1G2895.2.gene
LncRNA	PB.9085.1
Target_genes	PB.14052.3
Target_genes	PB.14979.1
Target_genes	PB.23534.16
Target_genes	RHC12H2G2076.2.gene
Target_genes	RHC12H2G2077.2.gene
Target_genes	RHC12H2G2078.2.gene
Target_genes	RHC12H2G2079.2.gene
Target_genes	RHC12H2G2080.2.gene
Target_genes	RHC12H2G2081.2.gene
Target_genes	RHC12H2G2082.2.gene
Target_genes	RHC12H2G2083.2.gene
Target_genes	RHC12H2G2084.2.gene
Target_genes	RHC12H2G2085.2.gene
LncRNA	PB.6577.1
Target_genes	RHC01H2G2837.2.gene
Target_genes	RHC01H2G2838.2.gene
Target_genes	RHC01H2G2839.2.gene
Target_genes	RHC01H2G2840.2.gene
Target_genes	RHC01H2G2841.2.gene
Target_genes	RHC01H2G2842.2.gene
Target_genes	RHC01H2G2843.2.gene
Target_genes	RHC01H2G2845.2.gene
Target_genes	RHC01H2G2846.2.gene
Target_genes	RHC01H2G2847.2.gene
Target_genes	RHC01H2G2848.2.gene
Target_genes	RHC01H2G2849.2.gene
Target_genes	RHC01H2G2850.2.gene
LncRNA	PB.7583.1
Target_genes	RHC12H1G0107.2.gene
Target_genes	RHC12H1G0108.2.gene
Target_genes	RHC12H1G0109.2.gene
Target_genes	RHC12H1G0110.2.gene
Target_genes	RHC12H1G0112.2.gene
Target_genes	RHC12H1G0113.2.gene
Target_genes	RHC12H1G0114.2.gene
Target_genes	RHC12H1G0115.2.gene
Target_genes	RHC12H1G0116.2.gene
Target_genes	RHC12H1G0117.2.gene
Target_genes	RHC12H1G0118.2.gene
Target_genes	RHC12H1G0119.2.gene
Target_genes	RHC12H1G0120.2.gene
Target_genes	RHC12H1G0121.2.gene
Target_genes	RHC12H1G0122.2.gene
Target_genes	RHC12H1G0123.2.gene
Target_genes	RHC12H1G0124.2.gene
LncRNA	PB.16184.2
Target_genes	RHC04H2G0463.2.gene
Target_genes	RHC04H2G0464.2.gene
Target_genes	RHC04H2G0465.2.gene
Target_genes	RHC04H2G0466.2.gene
Target_genes	RHC04H2G0467.2.gene
Target_genes	RHC04H2G0468.2.gene
Target_genes	RHC04H2G0469.2.gene
LncRNA	PB.97.1
Target_genes	PB.1484.1
Target_genes	PB.15240.1
Target_genes	PB.1713.4
Target_genes	PB.18617.1
Target_genes	PB.18897.6
Target_genes	PB.20927.3
Target_genes	PB.24884.1
Target_genes	RHC01H1G2139.2
Target_genes	RHC03H1G2087.2
Target_genes	RHC04H1G2804.2
Target_genes	RHC06H2G2542.2
Target_genes	RHC07H2G0257.2
Target_genes	RHC08H1G1326.2
Target_genes	RHC0G00906.2.gene
Target_genes	RHC0G00907.2.gene
Target_genes	RHC0G00908.2.gene
Target_genes	RHC0G00909.2.gene
Target_genes	RHC0G00923.2.gene
Target_genes	RHC0G00924.2.gene
Target_genes	RHC0G00925.2.gene
Target_genes	RHC0G00926.2.gene
Target_genes	RHC0G00927.2.gene
Target_genes	RHC0G00928.2.gene
Target_genes	RHC0G00929.2.gene
Target_genes	RHC0G00930.2.gene
Target_genes	RHC0G00931.2.gene
Target_genes	RHC0G00932.2.gene
Target_genes	RHC0G00933.2.gene
Target_genes	RHC11H1G0564.2
Target_genes	RHC12H1G0618.2
Target_genes	RHC12H2G1384.2
LncRNA	PB.23348.1
Target_genes	PB.1195.1
Target_genes	PB.12382.1
Target_genes	PB.21577.3
Target_genes	PB.714.25
Target_genes	PB.7859.1
Target_genes	RHC01H2G2699.2
Target_genes	RHC05H1G0596.2
Target_genes	RHC07H2G1720.2.gene
Target_genes	RHC07H2G1721.2.gene
Target_genes	RHC07H2G1722.2.gene
Target_genes	RHC07H2G1723.2.gene
Target_genes	RHC07H2G1724.2.gene
Target_genes	RHC07H2G1725.2.gene
Target_genes	RHC07H2G1726.2.gene
Target_genes	RHC07H2G1727.2.gene
Target_genes	RHC07H2G1728.2.gene
Target_genes	RHC07H2G1729.2.gene
Target_genes	RHC07H2G1730.2.gene
Target_genes	RHC07H2G1731.2.gene
LncRNA	PB.25297.1
Target_genes	PB.10851.1
Target_genes	PB.1436.1
Target_genes	PB.16343.5
Target_genes	PB.16343.7
Target_genes	PB.16593.6
Target_genes	PB.19821.2
Target_genes	PB.22700.1
Target_genes	PB.23479.1
Target_genes	PB.24494.1
Target_genes	PB.25047.3
Target_genes	PB.25666.2
Target_genes	PB.26497.1
Target_genes	PB.3226.1
Target_genes	PB.370.1
Target_genes	PB.8128.1
Target_genes	PB.8250.1
Target_genes	PB.8861.7
Target_genes	PB.9230.1
Target_genes	RHC01H2G0882.2
Target_genes	RHC02H1G1647.2
Target_genes	RHC02H1G2510.2
Target_genes	RHC02H2G1365.2
Target_genes	RHC02H2G1626.2
Target_genes	RHC02H2G2214.2
Target_genes	RHC02H2G2366.2
Target_genes	RHC03H1G1257.2
Target_genes	RHC03H1G2398.2
Target_genes	RHC03H2G0261.2
Target_genes	RHC03H2G1494.2
Target_genes	RHC03H2G1737.2
Target_genes	RHC03H2G2785.2
Target_genes	RHC03H2G2923.2
Target_genes	RHC03H2G3119.2
Target_genes	RHC04H1G0031.2
Target_genes	RHC04H1G2530.2
Target_genes	RHC04H1G2912.2
Target_genes	RHC04H2G0860.2
Target_genes	RHC05H2G0506.2
Target_genes	RHC06H2G0351.2
Target_genes	RHC06H2G2218.2
Target_genes	RHC06H2G3029.2
Target_genes	RHC07H1G2172.2
Target_genes	RHC07H2G2225.2
Target_genes	RHC08H2G1886.2.gene
Target_genes	RHC08H2G1887.2.gene
Target_genes	RHC08H2G1888.2.gene
Target_genes	RHC08H2G1889.2.gene
Target_genes	RHC08H2G1890.2.gene
Target_genes	RHC08H2G1891.2.gene
Target_genes	RHC08H2G1892.2.gene
Target_genes	RHC08H2G1893.2.gene
Target_genes	RHC08H2G1894.2.gene
Target_genes	RHC08H2G1895.2.gene
Target_genes	RHC08H2G1896.2.gene
Target_genes	RHC08H2G1897.2.gene
Target_genes	RHC08H2G1898.2.gene
Target_genes	RHC08H2G1899.2.gene
Target_genes	RHC08H2G1900.2.gene
Target_genes	RHC08H2G1901.2.gene
Target_genes	RHC08H2G1902.2.gene
Target_genes	RHC08H2G1959.2
Target_genes	RHC08H2G2371.2
Target_genes	RHC09H1G1895.2
Target_genes	RHC09H1G2994.2
Target_genes	RHC09H2G2624.2
Target_genes	RHC09H2G3127.2
Target_genes	RHC10H2G0346.2
Target_genes	RHC11H1G1896.2
Target_genes	RHC11H1G2420.2
Target_genes	RHC11H2G1957.2
Target_genes	RHC12H2G1104.2
LncRNA	PB.21750.2
Target_genes	RHC07H1G0188.2.gene
Target_genes	RHC07H1G0189.2.gene
Target_genes	RHC07H1G0190.2.gene
Target_genes	RHC07H1G0191.2.gene
Target_genes	RHC07H1G0192.2.gene
Target_genes	RHC07H1G0193.2.gene
Target_genes	RHC07H1G0194.2.gene
Target_genes	RHC07H1G0195.2.gene
Target_genes	RHC07H1G0196.2.gene
Target_genes	RHC07H1G0197.2.gene
Target_genes	RHC07H1G0198.2.gene
Target_genes	RHC07H1G0199.2.gene
Target_genes	RHC07H1G0200.2.gene
Target_genes	RHC07H1G0201.2.gene
Target_genes	RHC07H1G0202.2.gene
LncRNA	PB.3275.2
Target_genes	RHC01H1G3809.2.gene
Target_genes	RHC01H1G3810.2.gene
Target_genes	RHC01H1G3811.2.gene
Target_genes	RHC01H1G3812.2.gene
Target_genes	RHC01H1G3813.2.gene
Target_genes	RHC01H1G3814.2.gene
Target_genes	RHC01H1G3815.2.gene
Target_genes	RHC01H1G3816.2.gene
Target_genes	RHC01H1G3817.2.gene
Target_genes	RHC01H1G3818.2.gene
Target_genes	RHC01H1G3820.2.gene
Target_genes	RHC01H1G3821.2.gene
Target_genes	RHC01H1G3822.2.gene
Target_genes	RHC01H1G3823.2.gene
Target_genes	RHC01H1G3824.2.gene
Target_genes	RHC01H1G3825.2.gene
Target_genes	RHC01H1G3826.2.gene
Target_genes	RHC01H1G3827.2.gene
Target_genes	RHC01H1G3828.2.gene
Target_genes	RHC01H1G3829.2.gene
LncRNA	PB.19425.1
Target_genes	PB.910.3
Target_genes	PB.9336.2
Target_genes	RHC04H1G0391.2
Target_genes	RHC06H1G1424.2.gene
Target_genes	RHC06H1G1425.2.gene
Target_genes	RHC06H1G1426.2.gene
Target_genes	RHC06H1G1427.2.gene
Target_genes	RHC06H1G1429.2.gene
Target_genes	RHC06H1G1430.2.gene
Target_genes	RHC06H1G1431.2.gene
Target_genes	RHC06H1G1432.2.gene
Target_genes	RHC06H1G1433.2.gene
Target_genes	RHC11H2G0423.2
LncRNA	PB.5306.1
Target_genes	PB.14044.4
Target_genes	PB.14449.1
Target_genes	PB.15189.1
Target_genes	PB.19210.1
Target_genes	PB.20417.1
Target_genes	PB.21468.5
Target_genes	PB.22718.3
Target_genes	PB.2397.1
Target_genes	PB.24184.18
Target_genes	PB.2423.1
Target_genes	PB.26332.1
Target_genes	PB.26606.1
Target_genes	PB.27209.1
Target_genes	PB.27331.1
Target_genes	PB.4715.1
Target_genes	PB.5499.1
Target_genes	PB.6836.1
Target_genes	PB.7945.1
Target_genes	RHC01H1G2652.2
Target_genes	RHC01H1G3167.2
Target_genes	RHC01H2G1833.2
Target_genes	RHC01H2G3131.2
Target_genes	RHC02H1G2073.2
Target_genes	RHC02H1G2598.2
Target_genes	RHC03H1G1010.2
Target_genes	RHC03H1G1405.2
Target_genes	RHC03H1G1666.2
Target_genes	RHC03H2G0241.2
Target_genes	RHC03H2G2902.2
Target_genes	RHC03H2G3054.2
Target_genes	RHC04H2G0210.2
Target_genes	RHC04H2G0564.2
Target_genes	RHC06H2G0002.2
Target_genes	RHC07H1G0006.2
Target_genes	RHC07H1G1890.2
Target_genes	RHC07H1G2505.2
Target_genes	RHC07H2G2430.2
Target_genes	RHC08H1G1440.2
Target_genes	RHC09H1G2927.2
Target_genes	RHC10H1G2627.2
Target_genes	RHC10H1G2706.2
Target_genes	RHC11H2G1062.2.gene
Target_genes	RHC11H2G1063.2.gene
Target_genes	RHC11H2G1064.2.gene
Target_genes	RHC11H2G1065.2.gene
Target_genes	RHC11H2G1066.2.gene
Target_genes	RHC11H2G1067.2.gene
Target_genes	RHC11H2G1068.2.gene
Target_genes	RHC11H2G1069.2.gene
Target_genes	RHC11H2G1070.2.gene
Target_genes	RHC11H2G1072.2.gene
Target_genes	RHC11H2G1073.2.gene
Target_genes	RHC12H2G2151.2
LncRNA	PB.47.2
Target_genes	PB.10149.3
Target_genes	PB.10556.4
Target_genes	PB.10718.3
Target_genes	PB.10740.3
Target_genes	PB.10773.2
Target_genes	PB.12093.6
Target_genes	PB.12719.3
Target_genes	PB.12759.2
Target_genes	PB.13280.5
Target_genes	PB.13314.3
Target_genes	PB.13564.29
Target_genes	PB.13988.3
Target_genes	PB.14250.2
Target_genes	PB.15055.2
Target_genes	PB.15137.4
Target_genes	PB.15463.11
Target_genes	PB.16455.3
Target_genes	PB.1800.3
Target_genes	PB.1827.1
Target_genes	PB.18272.7
Target_genes	PB.18762.3
Target_genes	PB.18787.3
Target_genes	PB.18833.4
Target_genes	PB.19237.9
Target_genes	PB.19282.2
Target_genes	PB.19585.5
Target_genes	PB.19695.2
Target_genes	PB.19986.1
Target_genes	PB.20156.2
Target_genes	PB.20489.3
Target_genes	PB.20654.7
Target_genes	PB.20876.8
Target_genes	PB.2093.6
Target_genes	PB.21486.4
Target_genes	PB.21639.6
Target_genes	PB.22200.12
Target_genes	PB.22200.13
Target_genes	PB.22211.14
Target_genes	PB.22243.2
Target_genes	PB.22989.1
Target_genes	PB.22989.6
Target_genes	PB.23260.1
Target_genes	PB.2382.2
Target_genes	PB.23871.4
Target_genes	PB.23871.5
Target_genes	PB.23966.2
Target_genes	PB.24037.2
Target_genes	PB.24146.3
Target_genes	PB.24232.1
Target_genes	PB.2443.2
Target_genes	PB.24777.1
Target_genes	PB.24777.4
Target_genes	PB.25131.11
Target_genes	PB.25131.3
Target_genes	PB.25131.4
Target_genes	PB.25131.5
Target_genes	PB.25140.1
Target_genes	PB.25315.5
Target_genes	PB.25368.3
Target_genes	PB.25373.3
Target_genes	PB.26793.6
Target_genes	PB.27084.1
Target_genes	PB.27340.2
Target_genes	PB.27425.1
Target_genes	PB.27555.4
Target_genes	PB.2812.7
Target_genes	PB.2873.2
Target_genes	PB.3797.1
Target_genes	PB.4191.2
Target_genes	PB.4361.5
Target_genes	PB.4451.1
Target_genes	PB.5007.6
Target_genes	PB.5205.1
Target_genes	PB.5798.8
Target_genes	PB.5890.9
Target_genes	PB.5978.2
Target_genes	PB.6118.1
Target_genes	PB.7170.3
Target_genes	PB.7482.2
Target_genes	PB.7565.1
Target_genes	PB.7592.1
Target_genes	PB.7750.2
Target_genes	PB.8032.10
Target_genes	PB.8107.7
Target_genes	PB.8305.2
Target_genes	PB.8431.3
Target_genes	PB.8518.2
Target_genes	PB.8883.5
Target_genes	PB.9121.2
Target_genes	PB.9247.4
Target_genes	PB.9299.3
Target_genes	PB.9565.3
Target_genes	PB.9728.1
Target_genes	RHC01H1G0517.2
Target_genes	RHC01H1G0722.2
Target_genes	RHC01H1G0934.2
Target_genes	RHC01H1G1069.2
Target_genes	RHC01H1G1109.2
Target_genes	RHC01H1G3015.2
Target_genes	RHC01H1G3946.2
Target_genes	RHC01H1G4005.2
Target_genes	RHC01H1G4399.2
Target_genes	RHC01H1G4472.2
Target_genes	RHC01H2G0883.2
Target_genes	RHC01H2G0939.2
Target_genes	RHC01H2G1148.2
Target_genes	RHC01H2G1409.2
Target_genes	RHC01H2G1616.2
Target_genes	RHC01H2G2120.2
Target_genes	RHC01H2G4148.2
Target_genes	RHC01H2G4470.2
Target_genes	RHC01H2G4699.2
Target_genes	RHC02H1G0146.2
Target_genes	RHC02H1G0175.2
Target_genes	RHC02H1G0399.2
Target_genes	RHC02H1G0491.2
Target_genes	RHC02H1G0634.2
Target_genes	RHC02H1G0663.2
Target_genes	RHC02H1G0899.2
Target_genes	RHC02H1G1144.2
Target_genes	RHC02H1G1173.2
Target_genes	RHC02H1G2729.2
Target_genes	RHC02H1G2946.2
Target_genes	RHC02H1G2987.2
Target_genes	RHC02H2G0169.2
Target_genes	RHC02H2G0203.2
Target_genes	RHC02H2G0207.2
Target_genes	RHC02H2G0229.2
Target_genes	RHC02H2G0444.2
Target_genes	RHC02H2G1524.2
Target_genes	RHC02H2G2076.2
Target_genes	RHC02H2G2716.2
Target_genes	RHC02H2G2780.2
Target_genes	RHC03H1G0041.2
Target_genes	RHC03H1G0406.2
Target_genes	RHC03H1G1734.2
Target_genes	RHC03H1G1854.2
Target_genes	RHC03H1G1981.2
Target_genes	RHC03H2G0019.2
Target_genes	RHC03H2G0206.2
Target_genes	RHC03H2G0525.2
Target_genes	RHC03H2G0539.2
Target_genes	RHC03H2G1161.2
Target_genes	RHC03H2G1568.2
Target_genes	RHC03H2G1585.2
Target_genes	RHC03H2G3327.2
Target_genes	RHC04H1G0297.2
Target_genes	RHC04H1G0731.2
Target_genes	RHC04H1G0940.2
Target_genes	RHC04H1G1765.2
Target_genes	RHC04H1G2981.2
Target_genes	RHC04H2G0007.2
Target_genes	RHC04H2G0031.2
Target_genes	RHC04H2G0281.2
Target_genes	RHC04H2G0376.2
Target_genes	RHC04H2G0385.2
Target_genes	RHC04H2G0689.2
Target_genes	RHC04H2G1091.2
Target_genes	RHC04H2G1334.2
Target_genes	RHC04H2G1735.2
Target_genes	RHC04H2G2522.2
Target_genes	RHC05H1G0073.2
Target_genes	RHC05H1G1116.2
Target_genes	RHC05H1G1927.2
Target_genes	RHC05H1G1942.2
Target_genes	RHC05H1G2579.2
Target_genes	RHC05H2G0627.2
Target_genes	RHC05H2G0822.2
Target_genes	RHC05H2G1942.2
Target_genes	RHC06H1G0280.2
Target_genes	RHC06H1G0976.2
Target_genes	RHC06H1G1684.2
Target_genes	RHC06H1G2059.2
Target_genes	RHC06H1G2214.2
Target_genes	RHC06H1G2410.2
Target_genes	RHC06H1G2680.2
Target_genes	RHC06H1G2830.2
Target_genes	RHC06H1G2914.2
Target_genes	RHC06H1G2928.2
Target_genes	RHC06H2G0898.2
Target_genes	RHC06H2G1587.2
Target_genes	RHC06H2G2037.2
Target_genes	RHC06H2G2284.2
Target_genes	RHC06H2G2990.2
Target_genes	RHC06H2G3356.2
Target_genes	RHC07H1G0158.2
Target_genes	RHC07H1G0317.2
Target_genes	RHC07H1G1276.2
Target_genes	RHC07H1G2409.2
Target_genes	RHC07H1G2436.2
Target_genes	RHC07H1G2477.2
Target_genes	RHC07H1G2618.2
Target_genes	RHC07H2G0117.2
Target_genes	RHC07H2G0312.2
Target_genes	RHC07H2G0820.2
Target_genes	RHC07H2G1774.2
Target_genes	RHC07H2G2096.2
Target_genes	RHC07H2G2567.2
Target_genes	RHC08H1G0014.2
Target_genes	RHC08H1G0277.2
Target_genes	RHC08H1G0375.2
Target_genes	RHC08H1G0389.2
Target_genes	RHC08H1G0759.2
Target_genes	RHC08H1G0901.2
Target_genes	RHC08H1G1136.2
Target_genes	RHC08H1G1844.2
Target_genes	RHC08H1G2064.2
Target_genes	RHC08H1G2547.2
Target_genes	RHC08H2G0502.2
Target_genes	RHC08H2G0680.2
Target_genes	RHC08H2G0969.2
Target_genes	RHC08H2G1112.2
Target_genes	RHC08H2G1151.2
Target_genes	RHC08H2G1719.2
Target_genes	RHC08H2G1996.2
Target_genes	RHC08H2G2136.2
Target_genes	RHC08H2G2174.2
Target_genes	RHC09H1G0076.2
Target_genes	RHC09H1G1898.2
Target_genes	RHC09H1G2907.2
Target_genes	RHC09H2G0161.2
Target_genes	RHC09H2G0661.2
Target_genes	RHC09H2G1160.2
Target_genes	RHC09H2G1674.2
Target_genes	RHC09H2G1787.2
Target_genes	RHC09H2G1910.2
Target_genes	RHC09H2G2808.2
Target_genes	RHC09H2G3180.2
Target_genes	RHC09H2G3204.2
Target_genes	RHC09H2G3222.2
Target_genes	RHC0G00003.2
Target_genes	RHC0G00394.2.gene
Target_genes	RHC0G00395.2.gene
Target_genes	RHC0G00396.2.gene
Target_genes	RHC0G00397.2.gene
Target_genes	RHC0G00398.2.gene
Target_genes	RHC0G00399.2.gene
Target_genes	RHC0G00400.2.gene
Target_genes	RHC0G00401.2.gene
Target_genes	RHC0G00402.2.gene
Target_genes	RHC0G00403.2.gene
Target_genes	RHC0G00404.2.gene
Target_genes	RHC0G00405.2.gene
Target_genes	RHC0G00406.2.gene
Target_genes	RHC0G00750.2
Target_genes	RHC0G01223.2
Target_genes	RHC0G01302.2
Target_genes	RHC0G01592.2
Target_genes	RHC0G01616.2
Target_genes	RHC10H1G0025.2
Target_genes	RHC10H1G0373.2
Target_genes	RHC10H1G2024.2
Target_genes	RHC10H1G2403.2
Target_genes	RHC10H1G2413.2
Target_genes	RHC10H1G2710.2
Target_genes	RHC10H1G2934.2
Target_genes	RHC10H2G0701.2
Target_genes	RHC10H2G1521.2
Target_genes	RHC10H2G1952.2
Target_genes	RHC10H2G2040.2
Target_genes	RHC10H2G2103.2
Target_genes	RHC10H2G2581.2
Target_genes	RHC11H1G0244.2
Target_genes	RHC11H1G0271.2
Target_genes	RHC11H1G0531.2
Target_genes	RHC11H1G0575.2
Target_genes	RHC11H1G1059.2
Target_genes	RHC11H1G1734.2
Target_genes	RHC11H1G1899.2
Target_genes	RHC11H1G2060.2
Target_genes	RHC11H1G2333.2
Target_genes	RHC11H1G2625.2
Target_genes	RHC11H1G2633.2
Target_genes	RHC11H1G2642.2
Target_genes	RHC11H2G0437.2
Target_genes	RHC11H2G0618.2
Target_genes	RHC11H2G1108.2
Target_genes	RHC11H2G1714.2
Target_genes	RHC11H2G2255.2
Target_genes	RHC11H2G2349.2
Target_genes	RHC12H1G0475.2
Target_genes	RHC12H1G0481.2
Target_genes	RHC12H1G0676.2
Target_genes	RHC12H1G0880.2
Target_genes	RHC12H1G1412.2
Target_genes	RHC12H1G1752.2
Target_genes	RHC12H1G2057.2
Target_genes	RHC12H2G0170.2
Target_genes	RHC12H2G0856.2
Target_genes	RHC12H2G0922.2
Target_genes	RHC12H2G1242.2
Target_genes	RHC12H2G1496.2
Target_genes	RHC12H2G1728.2
Target_genes	RHC12H2G1739.2
Target_genes	RHC12H2G1761.2
Target_genes	RHC12H2G2294.2
Target_genes	RHC12H2G2510.2
Target_genes	RHC12H2G2691.2
Target_genes	RHC12H2G2868.2
LncRNA	PB.18112.1
Target_genes	RHC05H1G2683.2.gene
Target_genes	RHC05H1G2684.2.gene
Target_genes	RHC05H1G2685.2.gene
Target_genes	RHC05H1G2686.2.gene
Target_genes	RHC05H1G2687.2.gene
Target_genes	RHC05H1G2688.2.gene
Target_genes	RHC05H1G2689.2.gene
Target_genes	RHC05H1G2690.2.gene
Target_genes	RHC05H1G2691.2.gene
Target_genes	RHC05H1G2692.2.gene
Target_genes	RHC05H1G2693.2.gene
Target_genes	RHC05H1G2694.2.gene
Target_genes	RHC05H1G2695.2.gene
Target_genes	RHC05H1G2696.2.gene
Target_genes	RHC05H1G2697.2.gene
Target_genes	RHC05H1G2698.2.gene
Target_genes	RHC05H1G2700.2.gene
Target_genes	RHC05H1G2701.2.gene
Target_genes	RHC05H1G2702.2.gene
Target_genes	RHC05H1G2703.2.gene
Target_genes	RHC05H1G2704.2.gene
Target_genes	RHC05H1G2705.2.gene
Target_genes	RHC05H1G2706.2.gene
Target_genes	RHC05H1G2707.2.gene
Target_genes	RHC05H1G2708.2.gene
Target_genes	RHC05H1G2709.2.gene
LncRNA	PB.7835.1
Target_genes	PB.11256.14
Target_genes	PB.11256.16
Target_genes	PB.11371.1
Target_genes	PB.1155.2
Target_genes	PB.11660.1
Target_genes	PB.12749.175
Target_genes	PB.12794.6
Target_genes	PB.12901.2
Target_genes	PB.12908.1
Target_genes	PB.13693.15
Target_genes	PB.13967.3
Target_genes	PB.14341.1
Target_genes	PB.15766.1
Target_genes	PB.16223.1
Target_genes	PB.18208.1
Target_genes	PB.19214.3
Target_genes	PB.19293.1
Target_genes	PB.1966.1
Target_genes	PB.20401.2
Target_genes	PB.2067.1
Target_genes	PB.2091.1
Target_genes	PB.20991.2
Target_genes	PB.21544.8
Target_genes	PB.21842.1
Target_genes	PB.21890.7
Target_genes	PB.21911.3
Target_genes	PB.22182.1
Target_genes	PB.22499.1
Target_genes	PB.23444.1
Target_genes	PB.25359.2
Target_genes	PB.25647.3
Target_genes	PB.25806.1
Target_genes	PB.26535.10
Target_genes	PB.26535.13
Target_genes	PB.26776.1
Target_genes	PB.26826.2
Target_genes	PB.26954.2
Target_genes	PB.2712.83
Target_genes	PB.27480.2
Target_genes	PB.27803.2
Target_genes	PB.4014.1
Target_genes	PB.4052.1
Target_genes	PB.4615.1
Target_genes	PB.5100.3
Target_genes	PB.5111.2
Target_genes	PB.519.1
Target_genes	PB.5280.1
Target_genes	PB.6735.49
Target_genes	PB.6869.3
Target_genes	PB.7335.1
Target_genes	PB.8213.1
Target_genes	PB.8322.1
Target_genes	PB.8508.2
Target_genes	PB.8577.1
Target_genes	PB.8583.35
Target_genes	PB.8739.1
Target_genes	PB.8739.4
Target_genes	PB.8739.5
Target_genes	PB.9036.2
Target_genes	PB.9842.1
Target_genes	RHC01H1G0369.2
Target_genes	RHC01H1G3508.2
Target_genes	RHC01H1G4407.2
Target_genes	RHC01H2G1408.2
Target_genes	RHC01H2G4189.2
Target_genes	RHC02H1G0242.2
Target_genes	RHC02H1G1382.2
Target_genes	RHC02H1G1467.2
Target_genes	RHC02H1G1952.2
Target_genes	RHC02H1G2893.2
Target_genes	RHC02H2G0233.2
Target_genes	RHC02H2G1811.2
Target_genes	RHC02H2G1844.2
Target_genes	RHC02H2G2483.2
Target_genes	RHC02H2G2736.2
Target_genes	RHC03H1G1510.2
Target_genes	RHC03H1G1535.2
Target_genes	RHC03H1G1786.2
Target_genes	RHC03H1G1796.2
Target_genes	RHC03H2G1574.2
Target_genes	RHC03H2G1576.2
Target_genes	RHC03H2G1577.2
Target_genes	RHC03H2G1578.2
Target_genes	RHC03H2G1579.2
Target_genes	RHC03H2G1906.2
Target_genes	RHC03H2G2732.2
Target_genes	RHC04H1G0917.2
Target_genes	RHC04H1G1465.2
Target_genes	RHC04H2G2580.2
Target_genes	RHC04H2G2624.2
Target_genes	RHC05H1G1337.2
Target_genes	RHC05H1G2084.2
Target_genes	RHC05H2G0162.2
Target_genes	RHC05H2G0677.2
Target_genes	RHC05H2G1110.2
Target_genes	RHC05H2G1981.2
Target_genes	RHC06H1G0485.2
Target_genes	RHC06H1G2729.2
Target_genes	RHC06H1G2736.2
Target_genes	RHC06H1G3054.2
Target_genes	RHC06H2G0459.2
Target_genes	RHC06H2G0951.2
Target_genes	RHC06H2G2908.2
Target_genes	RHC08H2G0424.2
Target_genes	RHC08H2G1933.2
Target_genes	RHC08H2G2428.2
Target_genes	RHC08H2G2474.2
Target_genes	RHC08H2G2736.2
Target_genes	RHC09H1G0432.2
Target_genes	RHC09H1G2527.2
Target_genes	RHC09H1G2629.2
Target_genes	RHC09H2G0213.2
Target_genes	RHC09H2G2249.2
Target_genes	RHC09H2G2396.2
Target_genes	RHC09H2G2682.2
Target_genes	RHC0G00971.2
Target_genes	RHC10H1G2298.2
Target_genes	RHC10H2G2039.2
Target_genes	RHC11H2G0154.2
Target_genes	RHC11H2G0446.2
Target_genes	RHC11H2G0519.2
Target_genes	RHC11H2G2042.2
Target_genes	RHC12H1G0683.2.gene
Target_genes	RHC12H1G0684.2.gene
Target_genes	RHC12H1G0685.2.gene
Target_genes	RHC12H1G0686.2.gene
Target_genes	RHC12H1G0687.2.gene
Target_genes	RHC12H1G0688.2.gene
Target_genes	RHC12H1G0689.2.gene
Target_genes	RHC12H1G0690.2.gene
Target_genes	RHC12H1G0691.2.gene
Target_genes	RHC12H1G0692.2.gene
Target_genes	RHC12H1G0693.2.gene
Target_genes	RHC12H1G0694.2.gene
Target_genes	RHC12H1G0695.2.gene
Target_genes	RHC12H1G0696.2.gene
Target_genes	RHC12H1G0697.2.gene
Target_genes	RHC12H1G0698.2.gene
Target_genes	RHC12H2G1876.2
LncRNA	PB.11116.25
Target_genes	RHC02H2G0781.2.gene
Target_genes	RHC02H2G0782.2.gene
Target_genes	RHC02H2G0783.2.gene
Target_genes	RHC02H2G0784.2.gene
Target_genes	RHC02H2G0785.2.gene
Target_genes	RHC02H2G0786.2.gene
Target_genes	RHC02H2G0787.2.gene
Target_genes	RHC02H2G0788.2.gene
Target_genes	RHC02H2G0789.2.gene
Target_genes	RHC02H2G0790.2.gene
Target_genes	RHC02H2G0791.2.gene
Target_genes	RHC02H2G0792.2.gene
Target_genes	RHC02H2G0793.2.gene
Target_genes	RHC02H2G0794.2.gene
Target_genes	RHC02H2G0795.2.gene
Target_genes	RHC02H2G0796.2.gene
Target_genes	RHC02H2G0797.2.gene
Target_genes	RHC02H2G0798.2.gene
Target_genes	RHC02H2G0799.2.gene
LncRNA	PB.19267.1
Target_genes	PB.10864.1
Target_genes	PB.1158.3
Target_genes	PB.12841.4
Target_genes	PB.1328.1
Target_genes	PB.1725.1
Target_genes	PB.1876.1
Target_genes	PB.19819.1
Target_genes	PB.20064.1
Target_genes	PB.20429.1
Target_genes	PB.20473.1
Target_genes	PB.205.1
Target_genes	PB.20871.3
Target_genes	PB.21281.1
Target_genes	PB.21422.1
Target_genes	PB.21973.2
Target_genes	PB.23487.2
Target_genes	PB.27727.2
Target_genes	PB.3032.3
Target_genes	PB.307.1
Target_genes	PB.3159.20
Target_genes	PB.3683.1
Target_genes	PB.5242.1
Target_genes	PB.5594.1
Target_genes	PB.5596.1
Target_genes	PB.6406.3
Target_genes	PB.7778.1
Target_genes	PB.779.3
Target_genes	PB.8989.2
Target_genes	PB.996.1
Target_genes	RHC01H1G0316.2
Target_genes	RHC01H1G0661.2
Target_genes	RHC01H1G0876.2
Target_genes	RHC01H1G2960.2
Target_genes	RHC02H1G2776.2
Target_genes	RHC02H2G2608.2
Target_genes	RHC04H2G2579.2
Target_genes	RHC06H1G0682.2.gene
Target_genes	RHC06H1G0683.2.gene
Target_genes	RHC06H1G0685.2.gene
Target_genes	RHC06H1G0686.2.gene
Target_genes	RHC06H1G0687.2.gene
Target_genes	RHC07H2G2264.2
Target_genes	RHC08H1G0294.2
Target_genes	RHC09H1G0267.2
Target_genes	RHC09H1G2416.2
Target_genes	RHC12H1G2668.2
LncRNA	PB.3892.14
Target_genes	PB.10194.2
Target_genes	PB.10468.3
Target_genes	PB.10543.2
Target_genes	PB.10710.2
Target_genes	PB.10757.1
Target_genes	PB.11528.7
Target_genes	PB.11557.1
Target_genes	PB.12749.112
Target_genes	PB.12964.2
Target_genes	PB.13008.1
Target_genes	PB.13409.4
Target_genes	PB.13536.5
Target_genes	PB.13564.18
Target_genes	PB.13825.1
Target_genes	PB.14102.4
Target_genes	PB.14180.3
Target_genes	PB.14486.2
Target_genes	PB.14603.1
Target_genes	PB.1501.4
Target_genes	PB.15147.8
Target_genes	PB.15223.1
Target_genes	PB.15625.2
Target_genes	PB.16048.1
Target_genes	PB.16130.48
Target_genes	PB.16130.67
Target_genes	PB.16252.3
Target_genes	PB.16707.11
Target_genes	PB.16707.7
Target_genes	PB.16792.2
Target_genes	PB.16898.1
Target_genes	PB.17399.2
Target_genes	PB.17405.2
Target_genes	PB.17418.2
Target_genes	PB.17597.6
Target_genes	PB.18330.1
Target_genes	PB.18370.13
Target_genes	PB.18447.3
Target_genes	PB.18477.4
Target_genes	PB.18477.7
Target_genes	PB.18483.4
Target_genes	PB.18750.1
Target_genes	PB.18913.6
Target_genes	PB.19062.3
Target_genes	PB.19078.8
Target_genes	PB.19209.2
Target_genes	PB.19669.2
Target_genes	PB.20275.3
Target_genes	PB.20551.3
Target_genes	PB.20551.5
Target_genes	PB.20654.11
Target_genes	PB.21442.6
Target_genes	PB.21555.3
Target_genes	PB.21626.6
Target_genes	PB.21639.2
Target_genes	PB.2187.1
Target_genes	PB.22020.1
Target_genes	PB.22020.6
Target_genes	PB.22211.19
Target_genes	PB.22353.2
Target_genes	PB.22755.2
Target_genes	PB.22916.1
Target_genes	PB.22995.4
Target_genes	PB.23037.2
Target_genes	PB.23179.2
Target_genes	PB.23179.7
Target_genes	PB.23191.6
Target_genes	PB.23350.2
Target_genes	PB.23568.1
Target_genes	PB.2360.3
Target_genes	PB.24215.13
Target_genes	PB.24609.3
Target_genes	PB.25033.1
Target_genes	PB.25051.5
Target_genes	PB.25101.1
Target_genes	PB.25229.2
Target_genes	PB.25245.3
Target_genes	PB.25305.7
Target_genes	PB.25310.1
Target_genes	PB.25490.9
Target_genes	PB.2566.1
Target_genes	PB.25710.2
Target_genes	PB.26112.6
Target_genes	PB.26689.3
Target_genes	PB.26727.2
Target_genes	PB.27419.2
Target_genes	PB.27693.7
Target_genes	PB.27693.8
Target_genes	PB.3145.2
Target_genes	PB.3237.2
Target_genes	PB.3299.4
Target_genes	PB.3541.4
Target_genes	PB.3761.4
Target_genes	PB.3772.2
Target_genes	PB.3772.4
Target_genes	PB.3787.1
Target_genes	PB.3826.1
Target_genes	PB.3892.2
Target_genes	PB.4159.1
Target_genes	PB.4372.5
Target_genes	PB.5050.1
Target_genes	PB.5074.4
Target_genes	PB.5305.4
Target_genes	PB.5892.1
Target_genes	PB.59.5
Target_genes	PB.6125.7
Target_genes	PB.6209.3
Target_genes	PB.6591.2
Target_genes	PB.6735.12
Target_genes	PB.6759.1
Target_genes	PB.6864.1
Target_genes	PB.7037.1
Target_genes	PB.7090.5
Target_genes	PB.7103.6
Target_genes	PB.7276.8
Target_genes	PB.7352.1
Target_genes	PB.7405.4
Target_genes	PB.7793.2
Target_genes	PB.7930.1
Target_genes	PB.7936.3
Target_genes	PB.8044.11
Target_genes	PB.8060.9
Target_genes	PB.8162.1
Target_genes	PB.8191.5
Target_genes	PB.8338.7
Target_genes	PB.8597.5
Target_genes	PB.8668.3
Target_genes	PB.8735.1
Target_genes	PB.8903.4
Target_genes	PB.9334.1
Target_genes	PB.960.3
Target_genes	PB.9739.1
Target_genes	PB.9790.2
Target_genes	RHC01H1G0042.2
Target_genes	RHC01H1G0632.2
Target_genes	RHC01H1G0885.2
Target_genes	RHC01H1G0987.2
Target_genes	RHC01H1G1162.2
Target_genes	RHC01H1G1332.2
Target_genes	RHC01H1G1365.2
Target_genes	RHC01H1G1628.2
Target_genes	RHC01H1G1818.2
Target_genes	RHC01H1G2871.2
Target_genes	RHC01H1G2887.2
Target_genes	RHC01H1G3061.2
Target_genes	RHC01H1G3092.2
Target_genes	RHC01H1G3839.2
Target_genes	RHC01H1G4012.2
Target_genes	RHC01H1G4241.2
Target_genes	RHC01H2G0177.2
Target_genes	RHC01H2G0454.2
Target_genes	RHC01H2G0554.2
Target_genes	RHC01H2G0983.2
Target_genes	RHC01H2G1043.2
Target_genes	RHC01H2G1250.2
Target_genes	RHC01H2G1428.2
Target_genes	RHC01H2G1923.2
Target_genes	RHC01H2G2033.2
Target_genes	RHC01H2G2381.2
Target_genes	RHC01H2G2430.2
Target_genes	RHC01H2G2440.2
Target_genes	RHC01H2G2502.2
Target_genes	RHC01H2G3531.2
Target_genes	RHC01H2G3606.2
Target_genes	RHC01H2G3612.2
Target_genes	RHC01H2G3656.2
Target_genes	RHC01H2G3697.2
Target_genes	RHC01H2G4239.2
Target_genes	RHC01H2G4327.2
Target_genes	RHC01H2G4359.2
Target_genes	RHC01H2G4489.2
Target_genes	RHC02H1G0662.2
Target_genes	RHC02H1G1453.2
Target_genes	RHC02H1G1515.2
Target_genes	RHC02H1G1874.2
Target_genes	RHC02H1G2221.2
Target_genes	RHC02H1G2225.2
Target_genes	RHC02H2G0359.2
Target_genes	RHC02H2G0532.2
Target_genes	RHC02H2G0575.2
Target_genes	RHC02H2G0628.2
Target_genes	RHC02H2G0784.2
Target_genes	RHC02H2G1113.2
Target_genes	RHC02H2G1452.2
Target_genes	RHC02H2G1456.2
Target_genes	RHC02H2G1861.2
Target_genes	RHC02H2G1979.2
Target_genes	RHC02H2G3116.2
Target_genes	RHC03H1G0007.2
Target_genes	RHC03H1G0029.2
Target_genes	RHC03H1G0343.2
Target_genes	RHC03H1G0623.2
Target_genes	RHC03H1G0646.2
Target_genes	RHC03H1G0709.2
Target_genes	RHC03H1G1150.2
Target_genes	RHC03H1G1478.2
Target_genes	RHC03H1G1600.2
Target_genes	RHC03H1G1902.2
Target_genes	RHC03H1G2333.2
Target_genes	RHC03H1G2436.2
Target_genes	RHC03H2G0132.2
Target_genes	RHC03H2G0136.2
Target_genes	RHC03H2G0153.2
Target_genes	RHC03H2G0156.2
Target_genes	RHC03H2G0200.2
Target_genes	RHC03H2G0264.2
Target_genes	RHC03H2G0465.2
Target_genes	RHC03H2G0477.2
Target_genes	RHC03H2G0499.2
Target_genes	RHC03H2G0784.2
Target_genes	RHC03H2G2117.2
Target_genes	RHC03H2G3115.2
Target_genes	RHC03H2G3210.2
Target_genes	RHC04H1G0155.2
Target_genes	RHC04H1G0465.2
Target_genes	RHC04H1G0516.2
Target_genes	RHC04H1G0747.2
Target_genes	RHC04H1G1603.2
Target_genes	RHC04H1G1715.2
Target_genes	RHC04H1G2321.2
Target_genes	RHC04H1G2390.2
Target_genes	RHC04H1G3228.2
Target_genes	RHC04H2G0094.2
Target_genes	RHC04H2G0399.2
Target_genes	RHC04H2G0610.2
Target_genes	RHC04H2G1639.2
Target_genes	RHC04H2G1803.2
Target_genes	RHC04H2G2046.2
Target_genes	RHC05H1G0993.2
Target_genes	RHC05H1G1731.2
Target_genes	RHC05H1G1834.2
Target_genes	RHC05H1G1911.2
Target_genes	RHC05H1G1912.2
Target_genes	RHC05H1G2324.2
Target_genes	RHC05H1G2325.2
Target_genes	RHC05H1G2426.2
Target_genes	RHC05H1G2437.2
Target_genes	RHC05H1G2672.2
Target_genes	RHC05H2G0568.2
Target_genes	RHC05H2G1191.2
Target_genes	RHC05H2G1718.2
Target_genes	RHC05H2G1980.2
Target_genes	RHC05H2G2012.2
Target_genes	RHC05H2G2441.2
Target_genes	RHC06H1G0152.2
Target_genes	RHC06H1G0206.2
Target_genes	RHC06H1G0540.2
Target_genes	RHC06H1G0784.2
Target_genes	RHC06H1G1038.2
Target_genes	RHC06H1G1092.2
Target_genes	RHC06H1G1170.2
Target_genes	RHC06H1G2375.2
Target_genes	RHC06H1G2852.2
Target_genes	RHC06H2G0027.2
Target_genes	RHC06H2G0478.2
Target_genes	RHC06H2G0486.2
Target_genes	RHC06H2G0771.2
Target_genes	RHC06H2G0855.2
Target_genes	RHC06H2G0972.2
Target_genes	RHC06H2G1094.2
Target_genes	RHC06H2G1295.2
Target_genes	RHC06H2G1813.2
Target_genes	RHC06H2G1932.2
Target_genes	RHC06H2G2132.2
Target_genes	RHC06H2G3262.2
Target_genes	RHC07H1G0589.2
Target_genes	RHC07H1G0892.2
Target_genes	RHC07H1G0967.2
Target_genes	RHC07H1G1038.2
Target_genes	RHC07H1G1168.2
Target_genes	RHC07H1G1664.2
Target_genes	RHC07H1G1981.2
Target_genes	RHC07H1G2371.2
Target_genes	RHC07H1G2410.2
Target_genes	RHC07H1G2428.2
Target_genes	RHC07H2G0273.2
Target_genes	RHC07H2G0477.2
Target_genes	RHC07H2G0490.2
Target_genes	RHC07H2G0502.2
Target_genes	RHC07H2G1106.2
Target_genes	RHC07H2G1184.2
Target_genes	RHC07H2G1238.2
Target_genes	RHC07H2G1999.2
Target_genes	RHC08H1G0281.2
Target_genes	RHC08H1G0908.2
Target_genes	RHC08H1G1275.2
Target_genes	RHC08H1G2256.2
Target_genes	RHC08H1G2317.2
Target_genes	RHC08H1G2358.2
Target_genes	RHC08H2G0011.2
Target_genes	RHC08H2G0049.2
Target_genes	RHC08H2G0072.2
Target_genes	RHC08H2G0449.2
Target_genes	RHC08H2G0467.2
Target_genes	RHC08H2G0995.2
Target_genes	RHC08H2G1009.2
Target_genes	RHC08H2G1036.2
Target_genes	RHC08H2G1361.2
Target_genes	RHC08H2G1644.2
Target_genes	RHC08H2G1686.2
Target_genes	RHC08H2G2115.2
Target_genes	RHC08H2G2564.2
Target_genes	RHC09H1G0516.2
Target_genes	RHC09H1G0794.2
Target_genes	RHC09H1G1004.2
Target_genes	RHC09H1G1304.2
Target_genes	RHC09H1G1999.2
Target_genes	RHC09H1G2185.2
Target_genes	RHC09H1G2191.2
Target_genes	RHC09H1G2411.2
Target_genes	RHC09H1G2819.2
Target_genes	RHC09H1G3047.2
Target_genes	RHC09H2G0001.2
Target_genes	RHC09H2G0375.2
Target_genes	RHC09H2G0755.2
Target_genes	RHC09H2G0839.2
Target_genes	RHC09H2G1023.2
Target_genes	RHC09H2G1164.2
Target_genes	RHC09H2G2113.2
Target_genes	RHC09H2G2711.2
Target_genes	RHC09H2G3015.2
Target_genes	RHC09H2G3138.2
Target_genes	RHC0G00146.2
Target_genes	RHC0G00323.2
Target_genes	RHC0G00597.2
Target_genes	RHC0G00690.2
Target_genes	RHC0G00720.2
Target_genes	RHC0G00790.2
Target_genes	RHC0G01622.2
Target_genes	RHC0G01752.2
Target_genes	RHC10H1G0166.2
Target_genes	RHC10H1G0544.2
Target_genes	RHC10H1G0551.2
Target_genes	RHC10H1G0782.2
Target_genes	RHC10H1G1005.2
Target_genes	RHC10H1G1414.2
Target_genes	RHC10H1G1678.2
Target_genes	RHC10H1G2124.2
Target_genes	RHC10H1G2228.2
Target_genes	RHC10H2G0047.2
Target_genes	RHC10H2G0529.2
Target_genes	RHC10H2G0615.2
Target_genes	RHC10H2G0868.2
Target_genes	RHC10H2G1041.2
Target_genes	RHC10H2G1093.2
Target_genes	RHC10H2G1380.2
Target_genes	RHC10H2G1543.2
Target_genes	RHC10H2G1715.2
Target_genes	RHC10H2G2378.2
Target_genes	RHC10H2G2396.2
Target_genes	RHC10H2G2598.2
Target_genes	RHC11H1G0223.2
Target_genes	RHC11H1G0251.2.gene
Target_genes	RHC11H1G0252.2.gene
Target_genes	RHC11H1G0253.2.gene
Target_genes	RHC11H1G0254.2.gene
Target_genes	RHC11H1G0255.2.gene
Target_genes	RHC11H1G0256.2.gene
Target_genes	RHC11H1G0257.2.gene
Target_genes	RHC11H1G0258.2.gene
Target_genes	RHC11H1G0259.2.gene
Target_genes	RHC11H1G0846.2
Target_genes	RHC11H1G0922.2
Target_genes	RHC11H1G0970.2
Target_genes	RHC11H1G1079.2
Target_genes	RHC11H1G1664.2
Target_genes	RHC11H1G1665.2
Target_genes	RHC11H1G1710.2
Target_genes	RHC11H1G1972.2
Target_genes	RHC11H1G2266.2
Target_genes	RHC11H2G0694.2
Target_genes	RHC11H2G1173.2
Target_genes	RHC11H2G1592.2
Target_genes	RHC11H2G1621.2
Target_genes	RHC11H2G1668.2
Target_genes	RHC11H2G1708.2
Target_genes	RHC11H2G1758.2
Target_genes	RHC11H2G1787.2
Target_genes	RHC12H1G0039.2
Target_genes	RHC12H1G0092.2
Target_genes	RHC12H1G0373.2
Target_genes	RHC12H1G0388.2
Target_genes	RHC12H1G0635.2
Target_genes	RHC12H1G0655.2
Target_genes	RHC12H1G1878.2
Target_genes	RHC12H1G1906.2
Target_genes	RHC12H1G2049.2
Target_genes	RHC12H1G2415.2
Target_genes	RHC12H1G2497.2
Target_genes	RHC12H1G2623.2
Target_genes	RHC12H1G2752.2
Target_genes	RHC12H1G2754.2
Target_genes	RHC12H1G2780.2
Target_genes	RHC12H1G2814.2
Target_genes	RHC12H2G0653.2
Target_genes	RHC12H2G1164.2
Target_genes	RHC12H2G1601.2
Target_genes	RHC12H2G2229.2
Target_genes	RHC12H2G2263.2
LncRNA	PB.12321.1
Target_genes	RHC03H1G0060.2.gene
Target_genes	RHC03H1G0061.2.gene
Target_genes	RHC03H1G0062.2.gene
Target_genes	RHC03H1G0063.2.gene
Target_genes	RHC03H1G0064.2.gene
Target_genes	RHC03H1G0065.2.gene
Target_genes	RHC03H1G0066.2.gene
Target_genes	RHC03H1G0067.2.gene
Target_genes	RHC03H1G0069.2.gene
Target_genes	RHC03H1G0070.2.gene
Target_genes	RHC03H1G0071.2.gene
Target_genes	RHC03H1G0072.2.gene
LncRNA	PB.13424.2
Target_genes	RHC03H2G0402.2.gene
Target_genes	RHC03H2G0403.2.gene
Target_genes	RHC03H2G0404.2.gene
Target_genes	RHC03H2G0405.2.gene
Target_genes	RHC03H2G0406.2.gene
Target_genes	RHC03H2G0407.2.gene
Target_genes	RHC03H2G0408.2.gene
Target_genes	RHC03H2G0409.2.gene
Target_genes	RHC03H2G0410.2.gene
Target_genes	RHC03H2G0411.2.gene
Target_genes	RHC03H2G0412.2.gene
Target_genes	RHC03H2G0413.2.gene
Target_genes	RHC03H2G0414.2.gene
Target_genes	RHC03H2G0416.2.gene
Target_genes	RHC03H2G0417.2.gene
Target_genes	RHC03H2G0418.2.gene
Target_genes	RHC03H2G0419.2.gene
Target_genes	RHC03H2G0420.2.gene
Target_genes	RHC03H2G0421.2.gene
Target_genes	RHC03H2G0422.2.gene
Target_genes	RHC03H2G0423.2.gene
LncRNA	PB.5841.5
Target_genes	RHC01H2G0360.2.gene
Target_genes	RHC01H2G0361.2.gene
Target_genes	RHC01H2G0362.2.gene
Target_genes	RHC01H2G0363.2.gene
Target_genes	RHC01H2G0364.2.gene
Target_genes	RHC01H2G0365.2.gene
Target_genes	RHC01H2G0366.2.gene
Target_genes	RHC01H2G0367.2.gene
Target_genes	RHC01H2G0368.2.gene
Target_genes	RHC01H2G0370.2.gene
Target_genes	RHC01H2G0371.2.gene
Target_genes	RHC01H2G0372.2.gene
Target_genes	RHC01H2G0373.2.gene
Target_genes	RHC01H2G0374.2.gene
Target_genes	RHC01H2G0375.2.gene
Target_genes	RHC01H2G0376.2.gene
Target_genes	RHC01H2G0377.2.gene
Target_genes	RHC01H2G0378.2.gene
Target_genes	RHC01H2G0379.2.gene
LncRNA	PB.24448.2
Target_genes	PB.15497.3
Target_genes	PB.24448.1
Target_genes	RHC01H1G4270.2
Target_genes	RHC03H2G1377.2
Target_genes	RHC08H1G2193.2.gene
Target_genes	RHC08H1G2194.2.gene
Target_genes	RHC08H1G2195.2.gene
Target_genes	RHC08H1G2196.2.gene
Target_genes	RHC08H1G2197.2.gene
Target_genes	RHC08H1G2198.2.gene
Target_genes	RHC08H1G2199.2.gene
Target_genes	RHC08H1G2200.2.gene
Target_genes	RHC08H1G2201.2.gene
Target_genes	RHC08H1G2202.2.gene
Target_genes	RHC08H1G2203.2.gene
Target_genes	RHC08H1G2204.2.gene
Target_genes	RHC08H1G2205.2.gene
Target_genes	RHC08H1G2206.2.gene
Target_genes	RHC08H1G2207.2.gene
Target_genes	RHC08H1G2208.2.gene
Target_genes	RHC08H1G2209.2.gene
Target_genes	RHC08H1G2210.2.gene
LncRNA	PB.22373.1
Target_genes	RHC07H1G1778.2.gene
Target_genes	RHC07H1G1779.2.gene
Target_genes	RHC07H1G1780.2.gene
Target_genes	RHC07H1G1781.2.gene
Target_genes	RHC07H1G1782.2.gene
Target_genes	RHC07H1G1783.2.gene
Target_genes	RHC07H1G1784.2.gene
Target_genes	RHC07H1G1785.2.gene
Target_genes	RHC07H1G1786.2.gene
Target_genes	RHC07H1G1788.2.gene
Target_genes	RHC07H1G1789.2.gene
Target_genes	RHC07H1G1790.2.gene
Target_genes	RHC07H1G1791.2.gene
Target_genes	RHC07H1G1792.2.gene
Target_genes	RHC07H1G1793.2.gene
Target_genes	RHC07H1G1794.2.gene
Target_genes	RHC07H1G1795.2.gene
LncRNA	PB.5733.8
Target_genes	RHC01H2G0053.2.gene
Target_genes	RHC01H2G0055.2.gene
Target_genes	RHC01H2G0056.2.gene
Target_genes	RHC01H2G0057.2.gene
Target_genes	RHC01H2G0058.2.gene
Target_genes	RHC01H2G0059.2.gene
Target_genes	RHC01H2G0060.2.gene
Target_genes	RHC01H2G0061.2.gene
Target_genes	RHC01H2G0062.2.gene
Target_genes	RHC01H2G0063.2.gene
Target_genes	RHC01H2G0064.2.gene
LncRNA	PB.23856.1
Target_genes	PB.10809.1
Target_genes	PB.12567.3
Target_genes	PB.8858.2
Target_genes	RHC03H2G2843.2
Target_genes	RHC05H2G0538.2
Target_genes	RHC08H1G0319.2.gene
Target_genes	RHC08H1G0320.2.gene
Target_genes	RHC08H1G0321.2.gene
Target_genes	RHC08H1G0322.2.gene
Target_genes	RHC08H1G0323.2.gene
Target_genes	RHC08H1G0325.2.gene
Target_genes	RHC08H1G0326.2.gene
Target_genes	RHC08H1G0327.2.gene
Target_genes	RHC08H1G0328.2.gene
Target_genes	RHC08H1G0329.2.gene
Target_genes	RHC08H1G0330.2.gene
Target_genes	RHC08H1G0331.2.gene
Target_genes	RHC08H1G0332.2.gene
Target_genes	RHC08H1G0333.2.gene
Target_genes	RHC08H1G0334.2.gene
Target_genes	RHC08H1G0335.2.gene
Target_genes	RHC10H2G2217.2
Target_genes	RHC11H2G0677.2
LncRNA	PB.21358.3
Target_genes	RHC06H2G2944.2.gene
Target_genes	RHC06H2G2945.2.gene
Target_genes	RHC06H2G2946.2.gene
Target_genes	RHC06H2G2947.2.gene
Target_genes	RHC06H2G2948.2.gene
Target_genes	RHC06H2G2949.2.gene
Target_genes	RHC06H2G2950.2.gene
Target_genes	RHC06H2G2951.2.gene
Target_genes	RHC06H2G2953.2.gene
Target_genes	RHC06H2G2954.2.gene
Target_genes	RHC06H2G2955.2.gene
Target_genes	RHC06H2G2956.2.gene
Target_genes	RHC06H2G2957.2.gene
Target_genes	RHC06H2G2958.2.gene
Target_genes	RHC06H2G2959.2.gene
Target_genes	RHC06H2G2960.2.gene
Target_genes	RHC06H2G2961.2.gene
Target_genes	RHC06H2G2962.2.gene
LncRNA	PB.7776.2
Target_genes	PB.22979.2
Target_genes	PB.753.3
Target_genes	RHC02H1G2989.2
Target_genes	RHC12H1G0541.2.gene
Target_genes	RHC12H1G0542.2.gene
Target_genes	RHC12H1G0543.2.gene
Target_genes	RHC12H1G0544.2.gene
Target_genes	RHC12H1G0545.2.gene
Target_genes	RHC12H1G0546.2.gene
Target_genes	RHC12H1G0547.2.gene
Target_genes	RHC12H1G0548.2.gene
Target_genes	RHC12H1G0549.2.gene
Target_genes	RHC12H1G0550.2.gene
Target_genes	RHC12H1G0551.2.gene
Target_genes	RHC12H1G0552.2.gene
Target_genes	RHC12H1G0553.2.gene
Target_genes	RHC12H1G0554.2.gene
Target_genes	RHC12H1G0555.2.gene
Target_genes	RHC12H1G0556.2.gene
Target_genes	RHC12H1G0557.2.gene
Target_genes	RHC12H1G0558.2.gene
Target_genes	RHC12H1G0559.2.gene
Target_genes	RHC12H1G0560.2.gene
Target_genes	RHC12H1G0561.2.gene
Target_genes	RHC12H1G0562.2.gene
LncRNA	PB.776.3
Target_genes	RHC10H1G2141.2.gene
Target_genes	RHC10H1G2142.2.gene
Target_genes	RHC10H1G2143.2.gene
Target_genes	RHC10H1G2144.2.gene
Target_genes	RHC10H1G2145.2.gene
Target_genes	RHC10H1G2146.2.gene
Target_genes	RHC10H1G2147.2.gene
Target_genes	RHC10H1G2148.2.gene
Target_genes	RHC10H1G2149.2.gene
Target_genes	RHC10H1G2150.2.gene
Target_genes	RHC10H1G2151.2.gene
Target_genes	RHC10H1G2152.2.gene
LncRNA	PB.6119.2
Target_genes	RHC01H2G1404.2.gene
Target_genes	RHC01H2G1405.2.gene
Target_genes	RHC01H2G1406.2.gene
Target_genes	RHC01H2G1407.2.gene
Target_genes	RHC01H2G1408.2.gene
[truncated: 150,887 more rows]
