# Supplementary material for: Construction of drought stress regulation networks in potato based on SMRT and RNA sequencing data
Source: BMC Plant Biol. 2022 Aug 1;22:381. doi: 10.1186/s12870-022-03758-8 (PMC9341072; doi:10.1186/s12870-022-03758-8)
Supplement: Supplementary file 1 — Additional file 1: Supplementary Fig. S1. Volcano plots of expression comparisons in different drought treatment time. Supplementary Fig. S2. KEGG enrichment among the WGCNA modules most significantly correlated with drought-treated samples. The figure shows the heat map and KEGG enrichment of four drought-treated samples (D1h, D6h, D24h, D48h) [30–32]. Supplementary Table S1. Summary of primers used in this study. Supplementary Table S2. The number of differentially expressed genes. Supplementary Table S3. FPKM, fold changes, FDR and functional annotation of DEGs. Supplementary Table S4. Intersection data of DEGs in six samples. Supplementary Table S5. Prediction of lncRNA target genes based on co-expression. Supplementary Table S6. Statistics and localization of genes with poly (A) sites. [file 12870_2022_3758_MOESM1_ESM.zip › table S6.xlsx]

## Sheet: Sheet1
Table S6. Statistics and localization of genes with poly A sites
Note: Gene stands for gene name, strand stands for chain information, aligned reads is the number of aligned reads, num sites is the number of polyA sites, and locations.
Gene	strand	aligned reads	num sites	locations
RHC06H1G1274.2.gene	+	4	1	40990477
RHC05H1G1094.2.gene	-	5	2	1612978216129800
RHC02H1G1985.2.gene	-	18	2	3817068038170640
RHC09H2G0120.2.gene	-	44	2	1319174913191690
RHC06H2G2394.2.gene	+	4	1	54809168
RHC03H2G2654.2.gene	+	5	1	56686725
RHC04H1G2637.2.gene	+	11	2	7820475678204730
RHC06H1G2504.2.gene	+	39	1	57244412
RHC07H2G2097.2.gene	+	13	2	5527935555279370
RHC01H2G4150.2.gene	+	29	5	8.88321e+39
RHC12H1G0335.2.gene	-	3	1	13497665
RHC10H2G2176.2.gene	+	5	1	55698478
RHC06H2G0710.2.gene	-	7	1	17882246
RHC03H2G1045.2.gene	-	6	2	3073519230735230
RHC08H1G2571.2.gene	+	8	1	55327931
RHC05H1G2799.2.gene	+	5	1	64177075
RHC08H1G2510.2.gene	-	5	1	54782610
RHC02H2G1026.2.gene	-	21	5	2.61419e+39
RHC08H1G0549.2.gene	-	6	1	9259115
RHC05H1G1183.2.gene	+	5	1	17592387
RHC11H1G1404.2.gene	-	4	1	28728420
RHC01H2G3052.2.gene	-	13	3	7.83219e+23
RHC12H2G0977.2.gene	+	2	1	13227789
RHC03H1G2501.2.gene	-	8	1	43248295
RHC10H2G0191.2.gene	-	9	2	22264772226549
RHC07H2G0195.2.gene	+	20	1	4491039
RHC07H1G0724.2.gene	+	8	1	16068821
RHC06H1G2877.2.gene	-	11	2	6054738560547470
RHC01H1G4614.2.gene	+	9	2	9186584791865870
RHC06H1G2701.2.gene	+	25	3	5.88935e+23
RHC07H1G2323.2.gene	-	11	2	5703052457030540
RHC04H1G0209.2.gene	-	6	1	14023484
RHC10H2G2474.2.gene	+	20	3	5.83113e+23
RHC01H2G3631.2.gene	+	5	1	84068522
RHC01H1G3620.2.gene	+	6	1	82552623
RHC06H2G3106.2.gene	+	7	1	61162653
RHC02H1G2679.2.gene	+	444	9	4.43832e+71
RHC08H1G1910.2.gene	-	6	1	47555805
RHC08H2G2384.2.gene	-	72	6	5.11214e+47
RHC03H1G2412.2.gene	+	5	1	42347220
RHC01H1G4101.2.gene	+	4	2	8720665987206690
RHC08H2G2145.2.gene	-	18	3	4.87429e+23
RHC02H1G0748.2.gene	-	2	1	23635326
RHC01H1G2817.2.gene	+	8	2	7398184073982000
RHC10H1G2346.2.gene	-	13	3	5.94732e+23
RHC01H1G4656.2.gene	-	9	1	92252982
RHC12H2G0544.2.gene	-	15	3	8.42459e+20
RHC04H2G2541.2.gene	+	3	1	64007526
RHC09H1G2716.2.gene	+	7	1	71091205
RHC03H1G1538.2.gene	-	5	1	33021608
RHC03H2G2381.2.gene	-	3	1	54132508
RHC06H1G1179.2.gene	-	3	1	37929043
RHC10H1G2414.2.gene	+	6	1	60104542
RHC05H1G1427.2.gene	-	15	1	25162089
RHC10H2G2181.2.gene	+	5	2	5573418455734260
RHC07H1G0434.2.gene	+	7	1	8615615
RHC04H2G1509.2.gene	-	33	6	4.49448e+47
RHC02H2G1000.2.gene	+	3	1	25947753
RHC10H1G2535.2.gene	+	62	3	6.11964e+23
RHC06H2G1781.2.gene	+	10	2	4806735948067280
RHC07H2G0347.2.gene	+	5	1	6439253
RHC03H1G1561.2.gene	-	3	1	33260236
RHC11H2G1667.2.gene	+	8	2	4051059340510570
RHC11H2G0304.2.gene	+	17	2	52538005253819
RHC12H1G0334.2.gene	+	17	2	1349490913494870
RHC03H1G2278.2.gene	+	8	1	41022889
RHC11H1G1910.2.gene	+	25	4	4.23703e+31
RHC02H2G1171.2.gene	+	15	3	2.77473e+23
RHC07H2G2441.2.gene	+	14	3	5.8289e+23
RHC03H1G1501.2.gene	-	7	2	3255959332559530
RHC10H1G2802.2.gene	+	2	1	63478768
RHC03H2G1990.2.gene	+	6	1	49315147
RHC03H2G3106.2.gene	+	9	1	60823723
RHC03H1G2324.2.gene	-	7	1	41432122
RHC02H1G0786.2.gene	-	4	1	24390842
RHC03H2G2861.2.gene	-	13	2	5847116058471190
RHC10H1G1899.2.gene	+	35	5	5.39876e+39
RHC02H1G2244.2.gene	+	2	1	40418384
RHC04H2G0356.2.gene	+	19	4	7.88922e+27
RHC08H2G1887.2.gene	+	12	1	45457246
RHC06H2G0886.2.gene	-	10	2	2754693127546910
RHC03H2G0212.2.gene	-	42	4	6.59378e+27
RHC12H2G2463.2.gene	-	4	1	63627533
RHC04H1G2318.2.gene	+	36	5	7.39558e+39
RHC08H1G1846.2.gene	+	18	3	4.64171e+23
RHC02H2G1849.2.gene	-	8	1	35258594
RHC01H1G2550.2.gene	-	16	3	7.06945e+23
RHC02H2G0855.2.gene	-	2	1	24203754
RHC06H1G2577.2.gene	-	12	4	5.79643e+31
RHC02H2G0920.2.gene	-	2	1	25123276
RHC01H2G4115.2.gene	-	8	1	88450189
RHC03H1G1578.2.gene	+	5	1	33399426
RHC08H1G1364.2.gene	-	3	1	38672152
RHC04H2G2784.2.gene	-	4	1	66657812
RHC09H2G2167.2.gene	+	30	3	6.91865e+23
RHC09H2G1436.2.gene	+	8	2	4325026843250290
RHC05H2G0136.2.gene	-	2	1	3170782
RHC07H2G2035.2.gene	-	32	3	5.46409e+23
RHC07H1G0127.2.gene	-	567	5	4.08151e+34
RHC07H1G1286.2.gene	+	12	4	4.46949e+31
RHC11H1G1712.2.gene	+	20	2	3845560438455580
RHC02H2G2543.2.gene	+	7	1	41797028
RHC11H1G0088.2.gene	+	5	2	20358052035870
RHC01H1G3333.2.gene	+	6	2	7959491179594970
RHC01H1G4631.2.gene	+	2	1	91975861
RHC04H1G0596.2.gene	-	16	1	18991053
RHC06H2G0264.2.gene	-	6	2	57991815799207
RHC02H1G1768.2.gene	+	14	1	35814704
RHC10H2G0935.2.gene	-	10	1	27091753
RHC10H1G2820.2.gene	-	13	2	6369919863699160
RHC03H1G2440.2.gene	+	7	2	4255813442561160
RHC05H1G0225.2.gene	+	5	1	4712308
RHC10H1G1690.2.gene	+	4	1	50213035
RHC01H1G3267.2.gene	+	7	2	7893592178936000
RHC07H2G1309.2.gene	-	16	2	4512966245129740
RHC07H1G1781.2.gene	+	24	3	5.15654e+23
RHC08H2G1764.2.gene	-	7	2	4359943943599220
RHC03H2G1887.2.gene	+	5	1	48264159
RHC09H2G0478.2.gene	-	7	2	1697357616973520
RHC03H2G0732.2.gene	+	7	1	15841184
RHC01H2G4291.2.gene	+	14	3	9.02759e+23
RHC02H2G2878.2.gene	-	14	3	4.48061e+23
RHC06H2G2437.2.gene	+	27	2	5530701655306930
RHC01H2G0528.2.gene	-	2	1	9557442
RHC11H2G0833.2.gene	+	3	1	11597371
RHC02H2G0346.2.gene	-	4	1	14531905
RHC06H2G3129.2.gene	+	29	5	6.13629e+39
RHC11H2G0989.2.gene	+	12	3	1.41012e+23
RHC06H2G1882.2.gene	+	4	1	49227587
RHC05H2G1267.2.gene	-	10	2	2522368425223700
RHC04H2G1488.2.gene	-	3	1	43889506
RHC03H2G2284.2.gene	+	17	3	5.32769e+23
RHC08H1G0455.2.gene	+	4	1	8364307
RHC01H1G3285.2.gene	-	14	4	7.91244e+31
RHC11H1G2392.2.gene	+	18	3	4.8544e+23
RHC04H2G2973.2.gene	-	5	1	68401680
RHC03H2G0624.2.gene	+	8	2	1265213012652190
RHC08H2G0355.2.gene	+	9	1	7992457
RHC02H2G1289.2.gene	+	8	2	2900612029006140
RHC01H1G0802.2.gene	+	6	1	14402988
RHC05H2G1894.2.gene	-	3	1	48288843
RHC04H2G1908.2.gene	+	578	5	5.42105e+39
RHC04H1G3061.2.gene	+	7	1	82941000
RHC03H2G2842.2.gene	+	44	7	5.83515e+55
RHC10H1G0649.2.gene	-	5	1	11342358
RHC02H2G2067.2.gene	-	21	6	3.74563e+47
RHC05H1G0719.2.gene	+	2	1	10395094
RHC07H1G1760.2.gene	-	7	1	51309182
RHC05H1G0913.2.gene	+	71	1	13064609
RHC11H1G0505.2.gene	+	3	1	7393202
RHC02H1G2695.2.gene	-	14	2	4452473744524650
RHC11H1G0587.2.gene	-	6	2	79146657914710
RHC11H2G0205.2.gene	-	5	1	3481286
RHC03H2G1107.2.gene	+	10	3	3.2847e+23
RHC09H1G2796.2.gene	+	22	4	7.19699e+31
RHC06H2G2406.2.gene	-	9	1	54972531
RHC02H1G1914.2.gene	-	296	5	3.74379e+39
RHC11H2G0849.2.gene	+	9	1	11891461
RHC02H2G2852.2.gene	-	4	1	44572814
RHC02H1G3076.2.gene	+	3	1	47856455
RHC09H2G2091.2.gene	+	23	2	6775503467755010
RHC06H1G0333.2.gene	-	2	1	6744900
RHC10H1G2176.2.gene	-	26	2	5795607657956000
RHC01H2G3787.2.gene	-	33	3	8.55656e+23
RHC06H2G1652.2.gene	-	3	1	46674909
RHC03H2G2228.2.gene	+	7	2	5263304552633080
RHC07H1G2194.2.gene	+	5	1	55947842
RHC01H1G2022.2.gene	+	26	3	6.03363e+23
RHC02H1G2321.2.gene	-	15	1	41121106
RHC04H1G2941.2.gene	-	10	2	8179088981790790
RHC11H1G0129.2.gene	-	8	1	2385648
RHC04H1G2822.2.gene	-	4	1	80488447
RHC06H1G0137.2.gene	+	7	2	42750954275213
RHC09H1G2682.2.gene	+	8	2	7061249470612510
RHC03H2G1978.2.gene	+	34	3	4.92102e+23
RHC08H2G0905.2.gene	+	7	2	2450672724506680
RHC09H2G2520.2.gene	+	19	4	7.45649e+31
RHC02H2G0647.2.gene	-	4	1	20956714
RHC08H2G1479.2.gene	-	8	1	39242379
RHC06H2G3176.2.gene	+	23	2	6186721761867190
RHC12H1G2450.2.gene	+	6	1	70968307
RHC04H1G1692.2.gene	+	38	2	6024587660245910
RHC03H2G1376.2.gene	+	6	1	39908561
RHC02H1G1767.2.gene	-	5	1	35796485
RHC01H1G4652.2.gene	+	11	2	9222206292222330
RHC01H2G4443.2.gene	+	5	1	91634492
RHC11H1G1678.2.gene	-	13	2	3693489836934920
RHC07H1G0710.2.gene	-	7	1	15302245
RHC02H1G1438.2.gene	-	10	3	3.19471e+23
RHC01H1G3440.2.gene	+	26	8	8.08213e+63
RHC08H2G2565.2.gene	-	16	1	52708904
RHC11H2G0484.2.gene	+	6	1	7427284
RHC04H1G1858.2.gene	-	2	1	65523093
RHC05H1G0686.2.gene	+	5	1	9808985
RHC12H1G1835.2.gene	-	9	2	6290174662901690
RHC04H2G1524.2.gene	+	47	2	4564886145648820
RHC02H2G0386.2.gene	-	8	2	1558199415581940
RHC01H1G0299.2.gene	+	5	1	5699709
RHC06H2G1197.2.gene	-	23	4	3.79127e+31
RHC02H2G1987.2.gene	-	8	1	36652721
RHC01H1G3879.2.gene	+	2	1	85116339
RHC01H2G3889.2.gene	-	7	1	86473910
RHC02H2G1222.2.gene	+	44	2	2825820628258240
RHC06H2G0192.2.gene	-	5	1	4976117
RHC04H2G1730.2.gene	-	5	2	5109536851095340
RHC09H2G2460.2.gene	-	3	1	73954536
RHC03H2G1769.2.gene	-	27	3	4.67651e+23
RHC04H2G1337.2.gene	+	5	1	35384167
RHC04H1G2691.2.gene	+	11	2	7890853178908850
RHC02H2G1847.2.gene	+	9	1	35236495
RHC10H1G1170.2.gene	+	4	1	35535845
RHC09H1G0729.2.gene	+	4	1	13818229
RHC03H2G1959.2.gene	-	25	2	4900930149009270
RHC11H1G0725.2.gene	+	4	1	10076087
RHC12H2G2259.2.gene	+	52	4	6.13773e+31
RHC02H1G1420.2.gene	+	10	2	3175457231754590
RHC01H1G3876.2.gene	+	6	1	85079449
RHC01H2G4159.2.gene	-	73	2	8888548588885500
RHC11H1G0914.2.gene	+	4	1	12542306
RHC02H1G1159.2.gene	-	19	3	2.89474e+23
RHC11H1G0331.2.gene	+	16	1	4914275
RHC10H1G0584.2.gene	+	6	1	10190651
RHC03H2G3033.2.gene	+	11	2	6002647760026490
RHC11H1G0303.2.gene	+	7	1	4583683
RHC08H2G0331.2.gene	-	14	3	7.70661e+20
RHC05H2G0820.2.gene	-	8	1	11595490
RHC02H2G1848.2.gene	+	14	2	3525827535258240
RHC05H1G0202.2.gene	+	5	1	4519917
RHC01H2G1899.2.gene	+	8	1	57168868
RHC01H1G4456.2.gene	+	15	3	9.05795e+23
RHC10H1G2506.2.gene	-	22	3	6.08903e+23
RHC02H2G2632.2.gene	+	18	2	4269870542698760
RHC05H2G1137.2.gene	-	15	2	1881472918814700
RHC04H1G2964.2.gene	+	3	1	82031902
RHC02H2G1004.2.gene	+	11	2	2597632225976350
RHC07H1G0376.2.gene	+	128	5	7.80983e+34
RHC10H1G0201.2.gene	-	12	3	6.38148e+20
RHC10H1G0188.2.gene	-	3	1	6200943
RHC03H2G2048.2.gene	+	10	2	5020198250202010
RHC02H2G0529.2.gene	-	3	1	18860938
RHC02H1G2999.2.gene	+	27	3	4.71684e+23
RHC08H2G2379.2.gene	-	9	2	5107544451075500
RHC12H1G2358.2.gene	+	5	1	70027071
RHC10H2G1020.2.gene	-	3	1	32541624
RHC10H1G0502.2.gene	+	5	1	9184296
RHC02H2G1179.2.gene	-	3	1	27805493
RHC03H2G2672.2.gene	-	13	1	56827835
RHC04H2G1630.2.gene	-	9	2	4908438649084430
RHC06H2G0195.2.gene	-	10	2	50095345011523
RHC09H1G2504.2.gene	+	10	2	6843573168435770
RHC05H1G0730.2.gene	+	6	1	10557186
RHC07H2G1225.2.gene	+	4	1	43448750
RHC03H2G2739.2.gene	+	8	2	5739222557392240
RHC04H2G1451.2.gene	-	8	2	4261607542616020
RHC10H1G2098.2.gene	-	24	3	5.64858e+23
RHC06H1G2722.2.gene	+	88	5	5.91095e+39
RHC07H1G0402.2.gene	-	8	1	8084858
RHC03H1G0339.2.gene	-	45	7	6.47808e+48
RHC02H2G1961.2.gene	+	17	2	3647655436476570
RHC06H1G2746.2.gene	-	55	7	5.92742e+55
RHC06H1G1439.2.gene	+	12	2	4405531844055330
RHC01H2G4424.2.gene	+	6	1	91471328
RHC02H1G2559.2.gene	+	35	1	43279317
RHC01H2G3149.2.gene	+	38	2	7931059679310540
RHC08H1G0248.2.gene	+	3	1	5578271
RHC09H1G0907.2.gene	-	15	1	17660392
RHC03H1G2430.2.gene	+	3	1	42464149
RHC09H2G2194.2.gene	+	2	1	69770243
RHC01H2G4035.2.gene	-	8	1	87737994
RHC11H2G0230.2.gene	+	2	1	3764294
RHC09H1G2516.2.gene	+	5	1	68597296
RHC11H2G0476.2.gene	+	54	3	7.3032e+20
RHC02H1G2887.2.gene	-	8	1	46215379
RHC11H1G0738.2.gene	+	4	1	10270773
RHC04H2G2904.2.gene	-	6	2	6778383167783770
RHC11H1G2312.2.gene	-	2	1	47335486
RHC01H2G0373.2.gene	-	71	1	7561213
RHC04H2G3060.2.gene	-	3	1	69486627
RHC07H2G1148.2.gene	-	3	1	40978969
RHC08H1G2429.2.gene	-	17	3	5.40731e+23
RHC03H2G2772.2.gene	-	62	10	5.77378e+79
RHC12H1G0831.2.gene	-	18	4	1.91546e+31
RHC01H1G0348.2.gene	+	11	2	62290376229070
RHC02H2G1059.2.gene	-	9	1	26477873
RHC03H1G1447.2.gene	-	2	1	32013424
RHC01H1G0564.2.gene	-	13	2	92327079225708
RHC05H1G0763.2.gene	-	12	2	1095464010953870
RHC11H2G1980.2.gene	+	21	1	46523766
RHC02H2G1904.2.gene	-	31	4	3.58394e+31
RHC01H1G3713.2.gene	-	29	2	8342293583422960
RHC01H1G3781.2.gene	+	2	1	84041167
RHC09H1G0241.2.gene	-	8	2	82443328244354
RHC06H2G2212.2.gene	+	11	2	5303669153036670
RHC07H2G0268.2.gene	-	4	2	54341405434118
RHC02H1G2650.2.gene	+	21	4	4.41089e+31
RHC01H2G2525.2.gene	+	65	6	7.21642e+47
RHC04H1G2706.2.gene	+	15	2	7917276679172780
RHC01H1G0716.2.gene	+	13	3	1.22557e+23
RHC04H1G2672.2.gene	-	10	1	78585701
RHC08H2G2351.2.gene	-	4	1	50860923
RHC07H2G1511.2.gene	+	8	2	4832909948329120
RHC07H1G1847.2.gene	-	7	2	5223780952237830
RHC01H2G2493.2.gene	+	15	2	7179791071797870
RHC02H1G1549.2.gene	-	24	4	3.32463e+31
RHC02H2G0649.2.gene	+	6	1	20982615
RHC03H1G1582.2.gene	-	5	1	33430266
RHC05H1G1236.2.gene	+	77	2	1889657318896510
RHC08H2G1892.2.gene	-	11	3	4.55016e+23
RHC07H1G1925.2.gene	+	32	4	5.29114e+31
RHC03H2G1510.2.gene	-	3	1	42530920
RHC11H1G0798.2.gene	+	8	1	10958045
RHC10H1G0460.2.gene	+	5	1	8466596
RHC02H2G2819.2.gene	+	3	1	44267449
RHC10H1G2466.2.gene	+	24	4	6.04951e+31
RHC07H1G0468.2.gene	+	8	2	91900929190116
RHC08H1G2121.2.gene	-	5	1	50969994
RHC01H2G2872.2.gene	-	13	4	7.63374e+31
RHC09H2G0343.2.gene	-	3	1	15291367
RHC02H2G0592.2.gene	-	10	2	2018043720196580
RHC08H2G2587.2.gene	+	8	2	5291294152913010
RHC09H1G0642.2.gene	-	15	4	1.25048e+31
RHC02H1G0423.2.gene	+	10	2	1724181217241780
RHC01H1G1579.2.gene	+	5	1	45996451
RHC01H1G4695.2.gene	+	6	1	92617060
RHC05H2G0491.2.gene	+	12	1	6886770
RHC06H1G0671.2.gene	+	5	1	15747005
RHC03H1G1174.2.gene	+	3	1	28120151
RHC12H2G1648.2.gene	+	63	3	4.58779e+23
RHC03H1G2149.2.gene	+	2	1	39699034
RHC01H1G1358.2.gene	-	3	1	35108682
RHC06H2G1368.2.gene	+	10	1	41231515
RHC09H1G2988.2.gene	-	2	1	74206491
RHC04H1G0665.2.gene	+	8	1	19816950
RHC11H1G0926.2.gene	+	3	1	12786839
RHC05H2G0863.2.gene	-	19	2	1221551712215440
RHC05H2G0471.2.gene	-	35	5	6.73774e+34
RHC02H1G1506.2.gene	+	57	3	3.28464e+23
RHC04H1G2352.2.gene	+	7	1	74527844
RHC08H1G2092.2.gene	+	2	1	50720228
RHC10H2G1765.2.gene	-	32	4	5.09399e+31
RHC05H2G0747.2.gene	-	8	1	10403600
RHC05H1G2766.2.gene	+	2	1	63917754
RHC06H1G0618.2.gene	-	3	1	12752222
RHC07H2G1384.2.gene	+	151	5	4.63933e+39
RHC06H2G0745.2.gene	-	3	1	21843493
RHC11H2G1021.2.gene	-	19	3	1.46867e+23
RHC07H2G1908.2.gene	+	7	1	53095382
RHC12H1G2327.2.gene	+	22	2	6978129269781340
RHC02H2G2169.2.gene	-	16	3	3.82223e+23
RHC01H1G2903.2.gene	+	41	3	7.47498e+23
RHC08H2G2377.2.gene	+	13	2	5106744151067500
RHC06H1G2636.2.gene	-	10	2	5842378958423830
RHC08H2G1819.2.gene	+	62	2	4450586244505840
RHC06H2G0310.2.gene	+	4	1	6557559
RHC06H2G1814.2.gene	-	9	1	48447354
RHC07H2G1807.2.gene	+	9	1	52146751
RHC04H2G0495.2.gene	-	4	1	9829443
RHC06H1G0286.2.gene	-	8	1	6255700
RHC01H2G4469.2.gene	-	3	1	91894052
RHC04H1G0161.2.gene	+	3	1	13528556
RHC12H1G0833.2.gene	+	8	2	1917964819179680
RHC02H1G2600.2.gene	-	10	2	4364899443649020
RHC12H1G1125.2.gene	-	20	3	2.68814e+23
RHC04H2G0469.2.gene	+	10	3	9.38593e+20
RHC01H1G4182.2.gene	-	5	1	88043537
RHC05H1G0248.2.gene	+	2	1	4935958
RHC01H2G4006.2.gene	+	20	2	8749392987493940
RHC04H2G2759.2.gene	-	3	1	66447548
RHC06H2G1807.2.gene	+	4	1	48397546
RHC05H1G2586.2.gene	+	6	1	62258398
RHC06H1G2016.2.gene	-	4	1	52017546
RHC06H1G1904.2.gene	+	3	1	50770753
RHC12H2G1132.2.gene	-	43	3	1.72099e+23
RHC12H2G0664.2.gene	-	6	1	8956976
RHC06H2G2107.2.gene	+	5	1	51982610
RHC07H1G0498.2.gene	-	14	1	9713781
RHC08H2G1738.2.gene	+	20	4	4.31508e+31
RHC11H1G0109.2.gene	+	8	2	22438092243880
RHC11H2G2316.2.gene	+	15	4	5.09676e+31
RHC09H2G1855.2.gene	+	3	1	62412629
RHC04H2G0395.2.gene	-	64	3	8.7131e+20
RHC12H2G1870.2.gene	-	10	1	51949845
RHC06H2G0163.2.gene	-	12	1	4697792
RHC03H2G1408.2.gene	-	2	1	40487402
RHC01H2G1439.2.gene	+	9	2	3376179833761760
RHC08H2G1414.2.gene	+	3	1	38413621
RHC08H1G0640.2.gene	-	3	1	11971069
RHC12H1G0921.2.gene	-	56	6	2.11294e+47
RHC03H2G3134.2.gene	+	5	2	6108885361088880
RHC01H1G3124.2.gene	-	17	1	77593191
RHC02H2G1813.2.gene	-	2	1	34852831
RHC04H1G0291.2.gene	+	50	5	1.51875e+39
RHC04H1G0996.2.gene	-	36	2	2382753123827500
RHC11H1G0180.2.gene	-	10	1	2773467
RHC06H1G2089.2.gene	+	36	4	5.30611e+31
RHC09H1G0682.2.gene	+	3	1	13094464
RHC05H1G0375.2.gene	+	17	2	59873725987401
RHC01H1G3055.2.gene	+	12	2	7666337176663300
RHC02H2G2079.2.gene	+	20	3	3.75768e+23
RHC05H1G0759.2.gene	-	4	1	10920140
RHC08H2G2192.2.gene	+	46	9	4.92583e+71
RHC09H1G0199.2.gene	+	12	2	77837897781475
RHC03H1G1252.2.gene	+	6	1	29491630
RHC03H2G2079.2.gene	+	208	9	5.0647e+71
RHC12H2G0502.2.gene	-	5	1	7994612
RHC06H2G0203.2.gene	-	8	1	5100078
RHC11H2G0499.2.gene	+	4	1	7719905
RHC12H2G2821.2.gene	+	13	3	6.71802e+23
RHC03H2G2919.2.gene	-	24	2	5902195359022500
RHC02H2G1608.2.gene	-	5	1	32434932
RHC02H1G0540.2.gene	-	2	1	19952631
RHC03H1G2099.2.gene	+	17	2	3914805339148020
RHC01H2G3034.2.gene	+	30	3	7.81512e+23
RHC01H1G3288.2.gene	+	23	6	7.91813e+47
RHC03H1G1473.2.gene	+	5	1	32299074
RHC01H2G1903.2.gene	-	5	1	57268084
RHC05H2G1180.2.gene	-	10	1	20419393
RHC03H2G3209.2.gene	+	7	2	6182371061823730
RHC02H1G1474.2.gene	-	10	2	3249531032495400
RHC05H2G0825.2.gene	+	114	7	1.16284e+55
RHC12H1G2700.2.gene	+	103	9	7.31651e+71
RHC03H2G2706.2.gene	-	21	2	5712474357124710
RHC03H2G2730.2.gene	-	6	1	57312868
RHC10H1G2460.2.gene	-	6	2	6044874360448830
RHC01H1G3188.2.gene	+	30	2	7821305378213080
RHC02H2G2556.2.gene	-	4	1	41949845
RHC07H2G1391.2.gene	+	7	1	46484568
RHC06H2G0352.2.gene	-	12	2	69046606904636
RHC03H1G2144.2.gene	+	31	1	39660145
RHC03H1G1513.2.gene	-	12	2	3275092732750900
RHC07H1G1937.2.gene	-	89	4	5.30102e+31
RHC01H2G4173.2.gene	+	14	1	88977626
RHC03H2G2278.2.gene	-	16	4	5.32337e+31
RHC11H2G0401.2.gene	+	10	2	62608466260822
RHC05H1G0192.2.gene	-	9	2	43922374392201
RHC02H1G1000.2.gene	-	4	1	27438722
RHC03H2G0780.2.gene	-	2	1	18841404
RHC08H2G1641.2.gene	+	9	1	41820156
RHC04H1G0478.2.gene	+	36	4	1.75898e+31
RHC12H2G2418.2.gene	-	3	1	63248392
RHC01H2G2578.2.gene	-	9	1	72771322
RHC08H2G2421.2.gene	-	4	1	51490792
RHC02H1G1364.2.gene	+	9	2	3125172731251690
RHC09H1G0687.2.gene	+	3	1	13162764
RHC08H1G2371.2.gene	-	6	1	53428676
RHC01H2G1008.2.gene	+	4	1	17923367
RHC04H1G2472.2.gene	-	26	4	7.60469e+31
RHC07H1G2258.2.gene	+	9	2	5651657256516610
RHC03H2G3206.2.gene	-	12	3	6.17613e+23
RHC01H2G3706.2.gene	+	4	1	84780497
RHC01H1G2831.2.gene	+	21	1	74125653
RHC06H2G3138.2.gene	-	3	1	61451490
RHC11H2G1909.2.gene	+	29	4	4.57002e+31
RHC07H2G0881.2.gene	+	5	1	28658937
RHC11H1G2128.2.gene	+	32	2	4488235444882320
RHC07H2G0289.2.gene	-	8	2	57018645702081
RHC09H2G0218.2.gene	-	4	1	13995194
RHC03H2G3066.2.gene	-	13	2	6035481860354780
RHC03H2G3076.2.gene	+	2	1	60452726
RHC08H2G1669.2.gene	+	3	1	42147405
RHC03H2G2001.2.gene	+	4	1	49399153
RHC07H1G0369.2.gene	-	16	2	77107167710654
RHC01H2G4071.2.gene	+	11	1	88097728
RHC04H1G2709.2.gene	+	24	4	7.92196e+31
RHC02H1G2889.2.gene	+	2	1	46242107
RHC12H1G2693.2.gene	-	2	1	73112342
RHC02H2G1270.2.gene	-	23	2	2877639328776430
RHC06H2G3134.2.gene	-	5	1	61399110
RHC05H2G0718.2.gene	-	14	1	10005017
RHC07H2G2416.2.gene	+	12	2	5802208858029290
RHC08H1G0802.2.gene	+	40	3	1.77605e+23
RHC12H2G2394.2.gene	-	7	1	63001236
RHC02H1G1729.2.gene	+	9	1	35339673
RHC01H1G3208.2.gene	+	10	1	78391989
RHC01H1G3493.2.gene	-	29	4	8.13311e+31
RHC07H1G1171.2.gene	-	9	1	41529125
RHC06H2G0487.2.gene	+	2	1	9481300
RHC02H2G1291.2.gene	+	11	2	2902199729025580
RHC05H2G2173.2.gene	-	10	2	5130120851301370
RHC05H1G2450.2.gene	+	38	4	6.08134e+31
RHC02H1G1615.2.gene	-	23	5	3.40237e+39
RHC09H2G1417.2.gene	-	3	1	42055278
RHC01H1G0715.2.gene	-	8	1	12190604
RHC09H2G0046.2.gene	+	238	6	2.27837e+41
RHC02H1G0998.2.gene	-	2	1	27411400
RHC01H2G3347.2.gene	+	7	1	81364711
RHC02H2G2122.2.gene	-	4	2	3783796137838010
RHC10H1G0347.2.gene	-	13	2	75161747516206
RHC03H1G1892.2.gene	+	4	1	36988770
RHC07H2G2384.2.gene	-	5	1	57764856
RHC09H2G2378.2.gene	-	8	2	7283442572834490
RHC03H2G0584.2.gene	-	5	2	1149067911490750
RHC12H1G2670.2.gene	+	3	1	72891890
RHC07H2G0149.2.gene	+	6	2	38744183874453
RHC09H2G2415.2.gene	-	5	1	73437769
RHC07H2G0139.2.gene	-	6	2	36996973699754
RHC08H2G1805.2.gene	+	13	1	44371306
RHC11H2G0463.2.gene	+	5	1	7138645
RHC10H1G0359.2.gene	+	4	1	7634622
RHC01H1G0642.2.gene	-	3	1	10482790
RHC08H1G1623.2.gene	-	14	3	4.2931e+23
RHC05H1G1364.2.gene	+	11	2	2297388822973840
RHC01H2G0160.2.gene	-	8	2	39180723918116
RHC06H1G2325.2.gene	+	3	1	55514873
RHC04H1G0168.2.gene	-	22	3	1.35622e+23
RHC01H1G3361.2.gene	-	7	1	79903750
RHC07H2G1936.2.gene	+	70	6	5.3426e+47
RHC08H2G0581.2.gene	+	6	1	11640261
RHC01H2G3507.2.gene	-	12	1	82824689
RHC07H1G0414.2.gene	-	442	10	8.21572e+69
RHC11H2G0428.2.gene	+	2	1	6519831
RHC08H2G0523.2.gene	+	45	2	1061257810612640
RHC09H2G2170.2.gene	+	5	1	69251492
RHC06H2G1459.2.gene	+	5	1	42546465
RHC03H2G3051.2.gene	-	6	2	6021482260214840
RHC09H1G0556.2.gene	+	9	2	1177793811777960
RHC02H1G1580.2.gene	+	13	1	33610475
RHC07H2G0637.2.gene	+	18	3	1.36901e+23
RHC09H1G2887.2.gene	+	15	2	7294822272948170
RHC03H2G3042.2.gene	-	6	2	6013369260133720
RHC07H2G1632.2.gene	+	4	2	4993936349939390
RHC03H1G2064.2.gene	-	19	3	3.87867e+23
RHC01H2G3012.2.gene	+	5	2	7791398877914000
RHC12H2G0495.2.gene	-	24	3	7.92491e+20
RHC01H1G1802.2.gene	+	7	1	52601983
RHC07H1G2345.2.gene	-	4	1	57204304
RHC07H1G0532.2.gene	+	13	2	1081836610818380
RHC06H1G2189.2.gene	-	7	2	5404785054047780
RHC04H2G2181.2.gene	+	13	3	5.94118e+23
RHC08H2G0385.2.gene	-	48	2	85677168567638
RHC03H1G1841.2.gene	+	6	1	36508609
RHC05H1G2566.2.gene	-	38	5	6.19285e+39
RHC10H2G0155.2.gene	-	6	1	1884377
RHC04H1G0578.2.gene	-	3	1	18756199
RHC03H2G2803.2.gene	+	10	2	5804395758044110
RHC02H2G1069.2.gene	+	14	3	2.65975e+23
RHC10H1G0609.2.gene	-	2	1	10589572
RHC10H1G2693.2.gene	-	2	1	62701153
RHC09H1G1885.2.gene	+	175	4	5.91973e+31
RHC04H2G0409.2.gene	-	5	1	8860129
RHC07H1G0547.2.gene	+	10	2	1100145311001520
RHC07H2G2382.2.gene	-	3	1	57752553
RHC09H2G0916.2.gene	+	9	2	2294263022942690
RHC01H1G3024.2.gene	-	3	1	76283013
RHC02H1G2767.2.gene	+	8	2	4513858345138600
RHC03H1G0117.2.gene	-	11	1	3692239
RHC02H2G2071.2.gene	-	4	1	37491952
RHC12H1G2542.2.gene	+	4	1	71743766
RHC12H2G2679.2.gene	-	11	1	65804705
RHC07H1G1427.2.gene	+	19	4	4.71223e+31
RHC01H2G3105.2.gene	+	17	3	7.89385e+23
RHC03H2G0076.2.gene	-	5	1	2136258
RHC05H2G1858.2.gene	-	7	1	47858974
RHC02H2G1491.2.gene	-	7	1	31144282
RHC02H2G1861.2.gene	-	11	1	35388551
RHC05H1G2255.2.gene	+	6	2	5850062558500600
RHC01H2G3744.2.gene	-	9	2	8513512985135090
RHC01H1G3142.2.gene	-	2	1	77802311
RHC08H2G0190.2.gene	+	14	3	5.47106e+20
RHC08H2G2315.2.gene	+	15	3	5.04549e+23
RHC10H1G0333.2.gene	+	51	6	7.41521e+41
RHC05H2G2272.2.gene	-	7	2	5202392052023940
RHC04H1G0429.2.gene	-	3	1	17008397
RHC02H1G1697.2.gene	+	2	1	35049755
RHC08H2G2317.2.gene	-	4	1	50462325
RHC02H1G2953.2.gene	+	10	2	4676232846762360
RHC09H1G1883.2.gene	+	30	5	5.91408e+39
RHC09H1G1917.2.gene	-	6	1	59775509
RHC03H1G0300.2.gene	-	7	2	58757795875799
RHC02H1G2583.2.gene	+	10	3	4.35292e+23
RHC05H1G1252.2.gene	-	13	3	1.95665e+23
RHC12H1G2144.2.gene	-	9	1	67692517
RHC08H1G2528.2.gene	+	5	2	5495106154951080
RHC02H2G2880.2.gene	+	5	1	44837451
RHC01H1G4706.2.gene	-	41	4	9.27003e+31
RHC07H2G0181.2.gene	-	29	4	4.2782e+27
RHC02H1G1604.2.gene	-	25	2	3391707033924460
RHC12H2G0309.2.gene	-	3	1	6097507
RHC04H1G2210.2.gene	-	20	2	7226597672265940
RHC03H2G1469.2.gene	-	19	3	4.17276e+23
RHC01H2G3583.2.gene	-	14	3	8.35032e+23
RHC04H2G0954.2.gene	+	6	2	1676086316760840
RHC03H2G0252.2.gene	-	12	1	6885157
RHC07H1G0663.2.gene	-	6	1	13728786
RHC07H1G2047.2.gene	+	2	1	54410943
RHC03H1G2126.2.gene	+	6	1	39443046
RHC09H2G2608.2.gene	-	82	4	7.54813e+31
RHC05H1G2563.2.gene	+	9	2	6188822361888170
RHC07H2G2383.2.gene	+	7	3	5.77646e+23
RHC07H2G2156.2.gene	+	2	1	55865411
RHC01H1G2334.2.gene	+	2	1	67504779
RHC04H2G0343.2.gene	+	3	1	7704814
RHC12H1G2466.2.gene	-	5	1	71091398
RHC03H2G1322.2.gene	+	22	3	3.85609e+23
RHC03H2G2822.2.gene	+	13	2	5818494058184900
RHC10H2G0633.2.gene	-	16	3	9.45509e+20
RHC05H1G1288.2.gene	+	5	2	2085048020850500
RHC08H1G2287.2.gene	-	7	2	5255961552559680
RHC11H2G1978.2.gene	-	15	1	46497748
RHC12H2G0474.2.gene	-	28	1	7699438
RHC05H2G0135.2.gene	-	9	1	3163772
RHC05H1G1424.2.gene	-	13	4	2.50877e+31
RHC11H2G1490.2.gene	-	22	4	3.2488e+31
RHC06H1G2850.2.gene	+	21	3	6.02409e+23
RHC10H1G0837.2.gene	+	6	1	17678833
RHC05H1G2772.2.gene	-	37	2	6395772863957700
RHC04H1G1876.2.gene	-	7	2	6587812665878140
RHC12H2G0444.2.gene	-	7	2	73447887344757
RHC04H2G2018.2.gene	-	23	4	5.63604e+31
RHC07H2G1034.2.gene	+	21	4	3.60649e+31
RHC11H1G0142.2.gene	+	2	1	2489707
RHC05H2G2160.2.gene	+	7	2	5122604451226070
RHC03H2G3170.2.gene	+	4	1	61438202
RHC01H1G2406.2.gene	-	3	1	68470614
RHC11H2G1825.2.gene	-	6	1	44449565
RHC09H2G2128.2.gene	-	41	7	6.8716e+55
RHC12H1G0383.2.gene	+	11	2	1408089114080940
RHC12H1G2711.2.gene	-	9	2	7323054373230500
RHC01H1G4036.2.gene	+	11	2	8660809886608120
RHC02H2G2583.2.gene	+	3	1	42292128
RHC09H1G0507.2.gene	-	3	1	11035215
RHC02H2G2714.2.gene	+	61	3	4.3393e+23
RHC08H2G2011.2.gene	-	2	1	47202003
RHC12H2G1131.2.gene	+	57	6	1.71746e+47
RHC09H2G0546.2.gene	-	13	4	1.76309e+31
RHC07H2G1806.2.gene	+	9	2	5211451252114610
RHC08H2G0349.2.gene	+	3	1	7912969
RHC01H1G2843.2.gene	+	8	1	74247056
RHC05H1G1029.2.gene	+	60	2	1499878214998750
RHC03H2G1131.2.gene	+	4	1	33437158
RHC08H2G2316.2.gene	-	4	1	50456753
RHC08H2G0255.2.gene	-	71	6	6.23809e+41
RHC01H2G2847.2.gene	+	15	3	7.59796e+23
RHC01H2G2519.2.gene	-	24	3	7.20754e+23
RHC03H2G1188.2.gene	-	2	1	35279387
RHC03H1G2039.2.gene	+	42	3	3.8553e+23
RHC08H1G0962.2.gene	+	38	3	2.72856e+23
RHC02H1G1423.2.gene	+	3	1	31793776
RHC02H2G1440.2.gene	-	14	2	3064791930647930
RHC10H1G2627.2.gene	+	22	4	6.20749e+31
RHC02H1G3161.2.gene	-	3	1	48539849
RHC01H1G0414.2.gene	-	6	1	7097997
RHC01H2G3906.2.gene	+	14	3	8.66375e+23
RHC03H2G2719.2.gene	-	3	1	57210033
RHC03H1G2049.2.gene	+	7	2	3867721238677180
RHC03H2G2908.2.gene	+	15	2	5884176058841640
RHC01H1G4303.2.gene	-	5	1	89081327
RHC03H2G2113.2.gene	-	7	2	5101011251010130
RHC08H2G0649.2.gene	-	4	1	13044429
RHC07H1G0201.2.gene	-	5	1	5639736
RHC04H1G1920.2.gene	+	41	5	6.6833e+39
RHC05H1G1877.2.gene	-	6	1	45427685
RHC12H1G0932.2.gene	-	12	2	2136206221362080
RHC12H1G0910.2.gene	+	6	1	20935940
RHC07H1G2517.2.gene	+	22	3	5.86686e+23
RHC01H2G3680.2.gene	-	6	1	84498224
RHC01H1G3516.2.gene	+	39	6	8.15918e+47
RHC07H2G1083.2.gene	-	13	3	3.83366e+23
RHC09H2G0175.2.gene	-	31	2	1366010113660120
RHC03H2G2343.2.gene	-	4	1	53771888
RHC02H2G1678.2.gene	+	2	1	33210861
RHC05H1G2173.2.gene	+	249	4	5.71203e+31
RHC06H2G1308.2.gene	-	5	1	40246419
RHC06H1G2493.2.gene	+	5	1	57105107
RHC02H1G1708.2.gene	-	11	1	35126365
RHC05H2G1350.2.gene	-	10	1	29824431
RHC02H1G1906.2.gene	+	6	1	37349034
RHC05H2G0381.2.gene	+	22	1	6037611
RHC01H1G3654.2.gene	+	16	2	8282402882823950
RHC01H1G4542.2.gene	+	757	8	9.13952e+63
RHC01H1G1328.2.gene	+	21	2	3365803733658190
RHC03H1G0499.2.gene	+	17	2	87489508748921
RHC05H2G0511.2.gene	+	7	1	7098296
RHC01H2G3873.2.gene	-	2	1	86351873
RHC02H1G2060.2.gene	+	6	1	38784166
RHC09H1G1815.2.gene	+	11	1	57499124
RHC04H1G0573.2.gene	+	3	1	18719058
RHC10H1G2298.2.gene	+	8	1	59047284
RHC05H1G2509.2.gene	+	3	1	61391405
RHC06H2G2418.2.gene	+	12	1	55106221
RHC06H1G2097.2.gene	-	14	1	53117397
RHC01H2G0393.2.gene	-	3	1	7895209
RHC03H2G3113.2.gene	+	28	5	6.08794e+39
RHC07H1G1144.2.gene	+	4	1	40739145
RHC10H1G2626.2.gene	+	5	2	6206884062068870
RHC03H2G1375.2.gene	+	11	2	3989642139896440
RHC06H1G2353.2.gene	-	6	1	55775815
RHC08H2G2090.2.gene	+	10	3	4.81734e+23
RHC03H1G1717.2.gene	-	2	1	34973767
RHC02H2G2633.2.gene	+	42	7	4.271e+55
RHC01H2G4206.2.gene	-	13	2	8943463189434650
RHC09H2G2177.2.gene	-	8	1	69328569
RHC03H1G0333.2.gene	+	2	1	6421427
RHC09H2G2176.2.gene	+	46	2	6932743269327410
RHC10H1G0472.2.gene	+	17	3	8.72315e+20
RHC01H2G3447.2.gene	+	13	2	8219846682198510
RHC03H1G0793.2.gene	+	101	4	1.90372e+31
RHC07H2G0182.2.gene	+	3	1	4292851
RHC02H2G1416.2.gene	+	4	1	30469434
RHC06H1G2827.2.gene	-	8	1	59966992
RHC09H2G0285.2.gene	+	13	1	14714375
RHC07H2G1244.2.gene	-	3	1	43909825
RHC01H2G1062.2.gene	+	12	2	2008126020081290
RHC10H1G0290.2.gene	+	13	2	71457607145783
RHC08H1G1456.2.gene	+	37	2	4033296540332860
RHC10H1G2125.2.gene	+	21	3	5.73606e+23
RHC04H1G2762.2.gene	-	7	2	7991682779916780
RHC01H1G4717.2.gene	-	8	1	92805931
RHC03H2G1675.2.gene	-	7	1	45384036
RHC04H2G1903.2.gene	+	3	1	54162800
RHC04H1G1986.2.gene	+	40	3	6.81284e+23
RHC06H1G1052.2.gene	-	69	2	3451592634515940
RHC03H2G1940.2.gene	+	57	4	4.8804e+31
RHC01H2G4292.2.gene	+	24	6	9.02893e+47
RHC07H1G2529.2.gene	+	3	1	58795637
RHC06H2G2532.2.gene	-	36	2	5616912556169100
RHC02H2G2399.2.gene	-	6	1	40414755
RHC03H2G0823.2.gene	+	3	1	21538427
RHC08H2G2285.2.gene	-	2	1	50101461
RHC03H2G0255.2.gene	+	8	2	69195906919571
RHC03H2G1882.2.gene	+	8	2	4818220548182180
RHC06H2G2279.2.gene	-	3	1	53702789
RHC08H1G0894.2.gene	+	64	4	2.29508e+31
RHC02H1G2853.2.gene	+	13	2	4591794045918140
RHC11H2G0452.2.gene	-	6	2	67386496738618
RHC02H2G0939.2.gene	+	36	4	2.54377e+31
RHC06H1G0252.2.gene	+	12	1	5895118
RHC02H2G2617.2.gene	-	2	1	42601187
RHC05H1G2759.2.gene	-	3	1	63870417
RHC02H1G2573.2.gene	+	8	2	4342780643427840
RHC01H1G4106.2.gene	-	37	4	8.72306e+31
RHC02H1G2780.2.gene	-	3	1	45272672
RHC03H2G2972.2.gene	-	10	4	5.95126e+31
RHC06H2G2622.2.gene	-	46	6	5.69377e+47
RHC05H1G0547.2.gene	-	6	2	80236698023739
RHC12H2G2691.2.gene	-	13	2	6590075965900780
RHC06H1G0587.2.gene	-	36	5	1.14447e+39
RHC06H2G2169.2.gene	+	9	3	5.26224e+23
RHC09H2G2985.2.gene	-	6	2	8006895580068990
RHC07H1G2429.2.gene	+	3	1	57810950
RHC08H2G2184.2.gene	+	35	3	4.91476e+23
RHC10H2G1606.2.gene	-	6	1	48222118
RHC07H2G2415.2.gene	-	5	1	57998236
RHC01H2G4503.2.gene	+	5	1	92306506
RHC01H1G2405.2.gene	+	4	1	68470251
RHC04H1G0928.2.gene	+	26	3	2.29749e+23
RHC10H2G0643.2.gene	-	5	1	10167477
RHC03H2G2790.2.gene	+	3	1	57904849
RHC01H1G3444.2.gene	-	6	2	8088756380887760
RHC04H2G0094.2.gene	+	6	1	4701900
RHC01H2G1134.2.gene	+	11	2	2184072921840780
RHC06H2G3151.2.gene	+	27	5	6.1582e+39
RHC01H1G0247.2.gene	-	3	1	5363826
RHC03H1G1288.2.gene	-	20	2	2998680329986830
RHC07H2G1888.2.gene	+	6	2	5292273852922840
RHC01H1G3647.2.gene	+	4	1	82770731
RHC12H1G2153.2.gene	+	56	5	6.78135e+39
RHC06H2G1408.2.gene	+	21	1	41697234
RHC06H2G1965.2.gene	+	3	1	50478061
RHC08H2G2137.2.gene	-	6	2	4868427548684310
RHC02H1G0815.2.gene	-	4	1	24771315
RHC07H2G1017.2.gene	+	59	6	3.50995e+47
RHC05H1G0708.2.gene	-	7	1	10256973
RHC02H2G0676.2.gene	+	2	1	21407454
RHC07H2G2047.2.gene	+	7	1	54747407
RHC07H2G0179.2.gene	+	12	2	42674514267384
RHC06H2G2717.2.gene	-	13	2	5778582557785860
RHC10H2G2211.2.gene	-	4	1	56013861
RHC01H2G3980.2.gene	-	3	1	87236737
RHC07H2G2482.2.gene	+	724	5	5.86839e+39
RHC02H1G2562.2.gene	-	15	2	4332131043321400
RHC08H2G1182.2.gene	+	6	1	34092124
RHC07H2G1218.2.gene	-	22	2	4309655243096440
RHC11H2G1524.2.gene	+	5	1	33847530
RHC03H1G2156.2.gene	-	4	1	39745380
RHC06H1G2045.2.gene	-	4	1	52434814
RHC04H2G0468.2.gene	-	25	5	9.37061e+34
RHC02H2G1145.2.gene	+	23	5	2.74664e+39
RHC08H1G2190.2.gene	-	3	1	51647831
RHC02H2G2746.2.gene	+	4	1	43637466
RHC07H2G1466.2.gene	+	20	4	4.77843e+31
RHC02H1G3122.2.gene	-	2	1	48173703
RHC01H1G4405.2.gene	-	5	1	90089751
RHC01H1G3264.2.gene	+	7	2	7890583478906400
RHC01H2G3759.2.gene	+	4	1	85277534
RHC06H1G0135.2.gene	+	5	1	4265659
RHC07H1G1372.2.gene	+	8	1	46226091
RHC04H2G1101.2.gene	+	14	3	2.26349e+23
RHC05H2G0398.2.gene	-	21	3	6.17684e+20
RHC12H1G2423.2.gene	-	14	4	7.07327e+31
RHC10H2G1115.2.gene	-	16	3	3.54776e+23
RHC05H1G2400.2.gene	-	4	1	60321407
RHC10H2G0253.2.gene	+	27	3	2.80621e+20
RHC11H1G1397.2.gene	-	5	1	28590601
RHC09H2G0651.2.gene	+	5	1	19001748
RHC02H2G1662.2.gene	+	3	1	33048494
RHC11H2G1831.2.gene	+	6	2	4461843044618450
RHC06H1G3089.2.gene	+	14	2	6222135662221400
RHC12H2G0116.2.gene	+	3	1	4055883
RHC11H1G1050.2.gene	+	4	1	15538863
RHC05H2G1559.2.gene	-	4	1	37793744
RHC10H1G0084.2.gene	+	5	1	2046665
RHC03H2G2577.2.gene	+	8	1	55955136
RHC08H1G1703.2.gene	-	4	1	44026089
RHC10H1G2072.2.gene	+	7	1	56231799
RHC02H2G1792.2.gene	-	5	1	34474302
RHC02H1G1694.2.gene	+	44	2	3502047935020500
RHC05H1G2115.2.gene	-	3	1	56121612
RHC11H1G0737.2.gene	+	4	1	10263610
RHC03H2G2729.2.gene	-	8	2	5730185257301880
RHC12H1G0145.2.gene	-	3	1	11850629
RHC05H1G0747.2.gene	-	5	1	10744677
RHC11H1G1983.2.gene	-	5	1	43205695
RHC10H2G1153.2.gene	-	6	2	3649516736495220
RHC05H1G2404.2.gene	-	6	2	6034085660340780
RHC01H2G0292.2.gene	-	4	1	6925918
RHC08H1G2420.2.gene	-	10	2	5396952553969540
RHC12H1G0460.2.gene	-	4	1	14928975
RHC07H2G1815.2.gene	+	6	2	5220488252204900
RHC06H1G0627.2.gene	+	4	1	13276610
RHC03H2G1849.2.gene	-	4	1	47729171
RHC03H2G0353.2.gene	-	25	5	7.93566e+34
RHC01H1G2707.2.gene	-	6	2	7275506972755640
RHC09H2G3126.2.gene	+	5	1	81762084
RHC04H2G2075.2.gene	-	11	2	5720601457206030
RHC07H2G1437.2.gene	+	5	1	47136961
RHC09H1G2293.2.gene	+	33	2	6593808265938110
RHC10H1G2562.2.gene	+	8	1	61519697
RHC02H1G0759.2.gene	-	7	2	2386890123868920
RHC12H1G2385.2.gene	-	5	2	7033417970334070
RHC09H2G2137.2.gene	-	2	1	68839152
RHC03H2G1950.2.gene	-	14	2	4891258248912650
RHC05H1G0720.2.gene	-	12	2	1039774310397760
RHC07H1G0477.2.gene	+	62	5	9.37524e+34
RHC10H1G2038.2.gene	+	4	1	55738661
RHC01H2G4170.2.gene	+	49	8	8.8961e+63
RHC09H2G1851.2.gene	+	3	1	62279784
RHC02H2G0935.2.gene	-	2	1	25344101
RHC01H2G2507.2.gene	+	68	5	7.1981e+39
RHC02H2G2134.2.gene	-	19	2	3794614637946090
RHC08H1G0211.2.gene	-	2	1	5144823
RHC03H2G2789.2.gene	-	23	3	5.78694e+23
RHC01H2G2600.2.gene	+	9	2	7314191573141850
RHC03H2G2705.2.gene	+	3	1	57124420
RHC01H1G0691.2.gene	-	4	1	11764246
RHC08H2G1466.2.gene	+	18	3	3.91289e+23
RHC03H1G1461.2.gene	-	16	4	3.22035e+31
RHC01H1G4123.2.gene	+	29	4	8.75891e+31
RHC01H2G4080.2.gene	+	13	4	8.81674e+31
RHC08H1G2404.2.gene	-	8	1	53789594
RHC02H2G2111.2.gene	+	49	3	3.77381e+23
RHC09H1G0541.2.gene	-	6	1	11525693
RHC08H2G2550.2.gene	+	46	4	5.25844e+31
RHC02H1G2383.2.gene	-	18	4	4.16234e+31
RHC03H1G0198.2.gene	+	2	1	4608091
RHC05H1G2561.2.gene	+	6	1	61866111
RHC01H1G2299.2.gene	+	4	1	67003125
RHC06H2G0892.2.gene	-	5	1	28130721
RHC06H2G1663.2.gene	+	244	5	4.6831e+39
RHC10H1G2280.2.gene	+	5	1	58897576
RHC01H2G4189.2.gene	-	8	1	89234205
RHC04H2G1821.2.gene	+	4	1	52801334
RHC01H1G2139.2.gene	+	8	2	6372616263726230
RHC10H1G0395.2.gene	-	21	3	7.93376e+20
RHC02H1G1339.2.gene	+	9	3	3.09376e+23
RHC01H2G1290.2.gene	+	20	4	2.85434e+31
RHC04H2G0064.2.gene	-	21	3	4.29099e+20
RHC05H2G1957.2.gene	+	4	1	48969033
RHC07H1G2447.2.gene	-	11	2	5794585957945870
RHC04H2G2251.2.gene	+	7	2	6026939360269330
RHC10H1G2855.2.gene	+	30	5	6.39721e+39
RHC02H2G2331.2.gene	+	42	3	3.97311e+23
RHC02H2G2656.2.gene	-	23	3	4.28923e+23
RHC05H2G1164.2.gene	-	19	3	1.9917e+23
RHC08H1G0654.2.gene	+	15	4	1.23554e+31
RHC01H2G4339.2.gene	+	17	4	9.08534e+31
RHC07H1G1989.2.gene	-	11	3	5.35974e+23
RHC12H1G0307.2.gene	-	22	3	1.32872e+23
RHC07H1G0557.2.gene	-	48	2	1119911611199090
RHC01H2G3173.2.gene	+	3	1	79567247
RHC01H1G3962.2.gene	-	10	1	85883806
RHC01H2G4133.2.gene	+	3	1	88663045
RHC08H1G1863.2.gene	-	20	2	4668761946687580
RHC07H1G2244.2.gene	+	13	1	56396701
RHC07H2G1830.2.gene	+	8	1	52379312
RHC07H2G1289.2.gene	+	15	2	4480506444805120
RHC04H2G2356.2.gene	-	120	5	6.17345e+39
RHC07H1G2445.2.gene	-	6	1	57936175
RHC09H1G2724.2.gene	-	16	3	7.11362e+23
RHC06H1G2692.2.gene	+	56	7	5.88208e+55
RHC01H1G0699.2.gene	-	17	3	1.19729e+23
RHC01H2G3758.2.gene	-	6	1	85253112
RHC10H1G2803.2.gene	-	3	1	63479790
RHC03H2G2072.2.gene	-	7	1	50537394
RHC05H2G1406.2.gene	-	11	1	33821360
RHC07H2G1915.2.gene	+	17	2	5314048553140450
RHC06H1G1800.2.gene	+	36	2	4960325849603200
RHC08H1G0785.2.gene	+	23	6	1.6959e+47
RHC07H2G0243.2.gene	-	19	4	5.10716e+27
RHC02H2G0402.2.gene	+	6	2	1601588016015900
RHC11H2G1982.2.gene	-	10	2	4653528046535320
RHC11H1G2484.2.gene	-	9	2	4975071449750750
RHC08H1G0164.2.gene	+	3	1	4450187
RHC02H2G1405.2.gene	-	9	2	3025144430282630
RHC01H1G2955.2.gene	+	5	2	7554911975549150
RHC01H2G4097.2.gene	-	2	1	88274493
RHC03H2G1299.2.gene	-	6	1	38116438
RHC10H1G0197.2.gene	+	4	1	6355218
RHC05H1G1454.2.gene	-	8	1	26066473
RHC06H2G1314.2.gene	-	10	2	4034891940349010
RHC11H1G2142.2.gene	+	71	8	4.50109e+63
RHC02H2G1713.2.gene	+	5	1	33681003
RHC02H1G1724.2.gene	-	2	1	35297626
RHC02H1G2256.2.gene	-	2	1	40518926
RHC10H1G1993.2.gene	-	18	3	5.51766e+23
RHC05H1G1369.2.gene	-	12	1	23154738
RHC09H2G1890.2.gene	-	4	1	63059747
RHC05H2G0930.2.gene	+	115	3	1.32466e+23
RHC09H1G0906.2.gene	+	25	5	1.76594e+39
RHC04H1G1634.2.gene	-	11	3	5.75891e+23
RHC04H1G3002.2.gene	+	9	2	8238187882381830
RHC01H2G2433.2.gene	+	7	1	71117601
RHC02H1G1948.2.gene	-	4	1	37821995
RHC02H1G3175.2.gene	+	21	1	48636637
RHC03H1G0659.2.gene	+	7	2	1325855613258580
RHC02H2G1795.2.gene	-	15	1	34492932
RHC01H2G2948.2.gene	+	15	3	7.72549e+23
RHC03H2G2012.2.gene	+	99	6	4.95561e+47
RHC06H2G2598.2.gene	+	17	1	56750199
RHC01H2G1416.2.gene	+	25	2	3300298933002950
RHC06H1G0794.2.gene	+	51	6	2.24128e+47
RHC01H2G3085.2.gene	+	11	2	7865233978651760
RHC09H1G0164.2.gene	-	5	1	7384595
RHC01H1G4347.2.gene	-	13	2	8953514089535180
RHC01H2G2548.2.gene	-	38	3	7.25105e+23
RHC05H1G1266.2.gene	+	38	4	1.98136e+31
RHC04H1G2036.2.gene	-	8	2	6903761269037580
RHC05H1G0205.2.gene	-	5	1	4530478
RHC02H1G0948.2.gene	-	91	4	2.6904e+31
RHC09H1G0345.2.gene	+	6	2	92839079283930
RHC08H2G2000.2.gene	-	5	1	47014554
RHC01H1G4055.2.gene	-	21	4	8.6755e+31
RHC12H1G2713.2.gene	-	9	3	7.32406e+23
RHC03H2G2643.2.gene	-	5	1	56552764
RHC01H1G1900.2.gene	+	2	1	55479713
RHC01H1G3688.2.gene	+	7	1	83213095
RHC03H2G2022.2.gene	-	96	6	4.96334e+47
RHC07H1G0398.2.gene	+	7	1	8055831
RHC02H2G0706.2.gene	+	8	1	21982368
RHC06H1G2248.2.gene	-	11	2	5465912654659140
RHC01H2G3598.2.gene	-	4	1	83655649
RHC09H2G2183.2.gene	+	6	1	69617509
RHC12H2G2676.2.gene	+	10	1	65795189
RHC03H1G1635.2.gene	+	6	2	3415702934157170
RHC12H1G0976.2.gene	+	11	2	2228477822284690
RHC09H1G1814.2.gene	-	45	3	5.7441e+23
RHC06H2G2404.2.gene	-	9	1	54939798
RHC03H2G0926.2.gene	+	5	1	25383077
RHC03H2G2989.2.gene	-	4	1	59668254
RHC06H2G0388.2.gene	+	4	1	7372114
RHC01H2G0733.2.gene	+	10	1	12545153
RHC11H1G1986.2.gene	+	4	1	43255597
RHC07H1G2568.2.gene	+	7	2	5916098659161060
RHC02H2G1087.2.gene	+	53	8	2.68621e+63
RHC05H2G1532.2.gene	+	35	5	3.72024e+39
RHC07H2G1672.2.gene	+	2	1	50455006
RHC02H1G0335.2.gene	-	12	1	14264566
RHC01H1G3541.2.gene	+	3	1	81821510
RHC05H1G2119.2.gene	+	6	1	56196934
RHC08H2G2470.2.gene	-	4	1	51965280
RHC11H1G0352.2.gene	+	28	4	5.09234e+27
RHC03H1G0981.2.gene	-	2	1	24592096
RHC07H2G1889.2.gene	-	63	3	5.29235e+23
RHC08H2G1905.2.gene	-	57	4	4.56691e+31
RHC03H2G0690.2.gene	-	5	1	14510191
RHC03H2G2522.2.gene	+	6	1	55323918
RHC03H2G0432.2.gene	+	3	1	8857882
RHC05H1G2094.2.gene	+	12	4	5.57833e+31
RHC08H1G2355.2.gene	-	6	1	53291510
RHC01H1G3744.2.gene	-	16	3	8.37144e+23
RHC11H2G1504.2.gene	-	5	2	3344366633443720
RHC11H2G0373.2.gene	-	10	1	6018136
RHC12H1G2433.2.gene	-	16	4	7.08088e+31
RHC02H2G2278.2.gene	-	7	1	39272210
RHC08H2G2445.2.gene	-	10	2	5172869851736930
RHC02H2G2174.2.gene	-	6	1	38303202
RHC08H1G0803.2.gene	-	8	1	17772898
RHC10H1G2423.2.gene	+	11	3	6.0176e+23
RHC0G00216.2.gene	+	111	2	53413205341341
RHC01H1G2933.2.gene	-	3	1	75229983
RHC01H1G0514.2.gene	-	8	1	8433573
RHC04H1G1713.2.gene	+	7	1	61057200
RHC05H1G0860.2.gene	+	2	1	12262438
RHC09H2G0564.2.gene	-	23	3	1.7879e+23
RHC02H2G2128.2.gene	+	4	1	37905234
RHC01H2G0734.2.gene	+	5	1	12554015
RHC11H1G0870.2.gene	-	128	5	1.18237e+39
RHC03H1G1313.2.gene	+	3	1	30259497
RHC11H1G2369.2.gene	-	5	1	48321145
RHC06H2G1219.2.gene	+	4	1	38450776
RHC02H2G2944.2.gene	+	8	2	4534132045341340
RHC06H2G0209.2.gene	-	6	2	51508285150884
RHC02H2G2397.2.gene	+	15	1	40407283
RHC01H2G2720.2.gene	+	174	5	7.44894e+39
RHC02H2G2715.2.gene	+	35	2	4340352743403500
RHC02H1G1764.2.gene	+	3	1	35760534
RHC06H2G0270.2.gene	+	2	1	5928808
RHC03H2G3097.2.gene	-	6	1	60723582
RHC09H2G2234.2.gene	+	4	1	70611063
RHC10H1G2274.2.gene	+	3	1	58841834
RHC02H1G2488.2.gene	+	18	2	4264188642654760
RHC11H1G0466.2.gene	+	6	1	6927232
RHC01H2G2243.2.gene	-	32	4	6.78602e+31
RHC02H2G0986.2.gene	-	22	2	2578816825787930
RHC05H1G1285.2.gene	+	5	1	20677435
RHC02H2G0372.2.gene	+	3	1	15152819
RHC02H1G2876.2.gene	+	5	1	46086926
RHC05H2G2064.2.gene	+	3	1	50246779
RHC02H1G2216.2.gene	-	10	3	4.01197e+23
RHC08H2G1512.2.gene	+	10	2	3992904039929060
RHC07H1G2494.2.gene	+	4	1	58370158
RHC01H2G0261.2.gene	+	14	1	6667681
RHC10H1G1846.2.gene	-	134	5	5.29649e+39
RHC11H2G0938.2.gene	-	8	1	13044846
RHC07H2G0811.2.gene	+	2	1	23098019
RHC01H2G2648.2.gene	+	5	1	73677199
RHC11H1G1430.2.gene	+	9	1	30071151
RHC12H1G1893.2.gene	+	16	2	6389972863899740
RHC03H1G1129.2.gene	-	4	1	27589848
RHC10H1G2336.2.gene	+	6	1	59350367
RHC01H2G3190.2.gene	+	5	1	79799577
RHC05H1G2746.2.gene	+	10	1	63731128
RHC11H2G2300.2.gene	+	4	1	50802042
RHC06H2G1828.2.gene	-	21	3	4.85375e+23
RHC06H1G3102.2.gene	-	28	7	6.23322e+55
RHC08H2G1935.2.gene	+	8	2	4608834546088320
RHC03H2G1521.2.gene	-	7	2	4274409442744120
RHC09H2G2473.2.gene	+	3	1	74087063
RHC08H2G0627.2.gene	+	4	2	1258638412586300
RHC01H1G3768.2.gene	+	7	2	8391973183919820
RHC04H1G2412.2.gene	-	4	1	75260228
RHC08H2G2460.2.gene	+	2	1	51901051
RHC02H2G2552.2.gene	-	9	1	41876045
RHC05H1G0378.2.gene	+	154	7	6.01497e+48
RHC03H1G2464.2.gene	+	3	1	42810491
RHC06H1G3058.2.gene	+	6	1	61983668
RHC06H2G2269.2.gene	-	40	1	53574199
RHC02H2G3019.2.gene	+	48	3	4.61386e+23
RHC12H2G2324.2.gene	+	5	1	62253579
RHC12H2G2604.2.gene	+	17	2	6503271565032670
RHC07H1G2023.2.gene	+	14	3	5.39978e+23
RHC02H2G0241.2.gene	+	2	1	11039340
RHC04H2G2971.2.gene	+	3	1	68397852
RHC05H1G0412.2.gene	+	10	3	6.51905e+20
RHC01H1G0876.2.gene	+	3	1	16970765
RHC01H1G4445.2.gene	+	11	4	9.04994e+31
RHC10H1G2289.2.gene	-	24	4	5.89504e+31
RHC04H1G0361.2.gene	+	2	1	16303732
RHC07H1G2042.2.gene	+	2	1	54263325
RHC08H2G1632.2.gene	+	33	5	4.17447e+39
RHC07H1G1929.2.gene	+	8	2	5293256152932630
RHC04H1G2014.2.gene	-	18	3	6.86512e+23
RHC08H2G1482.2.gene	-	7	1	39381226
RHC02H2G1982.2.gene	-	2	1	36611895
RHC06H2G2976.2.gene	-	2	1	60201499
RHC03H1G1618.2.gene	-	3	1	33941515
RHC05H1G1778.2.gene	+	5	1	42529447
RHC01H1G3644.2.gene	-	45	2	8273014782730170
RHC10H1G2008.2.gene	-	40	4	5.52804e+31
RHC01H2G2044.2.gene	+	52	4	6.23486e+31
RHC09H2G1450.2.gene	-	75	6	4.37588e+47
RHC09H2G2531.2.gene	+	6	1	74735069
RHC06H2G2720.2.gene	-	23	3	5.7803e+23
RHC03H1G0571.2.gene	-	14	3	1.03496e+23
RHC12H2G1394.2.gene	+	7	2	3157064731570730
RHC02H2G1754.2.gene	-	7	1	34075503
RHC03H1G0324.2.gene	-	5	2	62984426298468
RHC08H1G2365.2.gene	+	6	1	53386466
RHC05H2G2263.2.gene	+	5	1	51922232
RHC02H1G3009.2.gene	-	6	1	47233411
RHC09H1G2717.2.gene	-	6	2	7109174971091770
RHC07H1G2070.2.gene	+	4	1	54715473
RHC01H1G3152.2.gene	-	19	2	7787735877877330
RHC11H2G2335.2.gene	+	3	1	51369295
RHC03H2G2248.2.gene	+	19	4	5.28278e+31
RHC05H1G0438.2.gene	+	2	1	7065116
RHC12H2G2115.2.gene	-	14	2	5947231059472280
RHC10H2G2123.2.gene	+	4	1	55144351
RHC02H2G2874.2.gene	+	42	4	4.47918e+31
RHC07H1G0418.2.gene	+	4	1	8270454
RHC12H1G2438.2.gene	-	18	2	7084274470842710
RHC06H2G0915.2.gene	-	11	1	29608814
RHC11H1G0786.2.gene	+	22	3	1.07984e+23
RHC04H1G0569.2.gene	+	5	1	18684020
RHC01H2G3861.2.gene	-	11	3	8.62061e+23
RHC03H1G2236.2.gene	+	18	4	4.05599e+31
RHC04H1G0969.2.gene	-	4	1	23523934
RHC04H2G0825.2.gene	+	14	3	1.4042e+23
RHC09H1G0104.2.gene	+	3	1	6864286
RHC02H1G1481.2.gene	-	6	1	32550519
RHC10H1G1739.2.gene	-	12	2	5102006551020080
RHC07H2G0563.2.gene	-	30	2	1142203711422080
RHC08H2G1337.2.gene	-	2	1	37066028
RHC05H1G2474.2.gene	+	7	1	61030390
RHC08H2G1344.2.gene	+	176	10	3.71618e+79
RHC05H1G0236.2.gene	-	3	1	4801791
RHC07H1G0171.2.gene	+	3	1	5289552
RHC02H1G2521.2.gene	-	10	2	4287411942875160
RHC02H1G1984.2.gene	-	12	2	3816049938160530
RHC02H2G0520.2.gene	+	86	4	1.86999e+31
RHC11H1G0875.2.gene	+	4	1	11960552
RHC06H2G2537.2.gene	+	15	3	5.62274e+23
RHC04H2G2748.2.gene	-	6	1	66362291
RHC06H2G3121.2.gene	-	8	2	6130575161305720
RHC01H1G0714.2.gene	-	5	1	12172840
RHC02H1G2627.2.gene	+	10	1	43918143
RHC03H2G2154.2.gene	+	3	1	51406034
RHC03H1G0078.2.gene	+	5	1	3417808
RHC09H1G3023.2.gene	+	59	4	7.46142e+31
RHC03H1G1302.2.gene	-	34	1	30085541
RHC02H1G3140.2.gene	+	8	1	48336630
RHC01H1G4416.2.gene	+	27	4	9.01775e+31
RHC02H1G2432.2.gene	-	18	3	4.21098e+23
RHC01H1G4167.2.gene	-	3	1	87953286
RHC02H2G1692.2.gene	+	7	1	33370944
RHC09H2G2910.2.gene	+	12	3	7.92947e+23
RHC06H2G0280.2.gene	-	9	2	61744286174404
RHC01H1G2389.2.gene	-	6	1	68265853
RHC06H2G2119.2.gene	+	9	2	5212096652120920
RHC01H2G1851.2.gene	+	14	2	5528328755283380
RHC08H1G2364.2.gene	+	2	1	53378721
RHC02H1G0167.2.gene	+	8	1	7822808
RHC03H2G1496.2.gene	+	11	2	4237498142384630
RHC07H1G1890.2.gene	+	36	5	5.26369e+39
RHC06H2G3102.2.gene	+	32	5	6.11403e+39
RHC08H2G1196.2.gene	+	7	1	34395942
RHC10H1G2288.2.gene	-	12	1	58943378
RHC11H1G1217.2.gene	-	8	1	19711793
RHC11H2G1194.2.gene	-	18	2	1934390019343840
RHC04H1G0609.2.gene	+	2	1	19189916
RHC07H1G2231.2.gene	-	4	1	56232114
RHC06H2G3275.2.gene	-	13	3	6.27927e+23
RHC10H2G0435.2.gene	+	8	2	48173904817431
RHC05H2G1116.2.gene	+	2	1	18109557
RHC06H1G1516.2.gene	-	3	1	45145561
RHC02H2G2647.2.gene	-	7	1	42805422
RHC03H1G1336.2.gene	-	4	1	30534888
RHC01H1G0346.2.gene	-	3	1	6213743
RHC01H1G2963.2.gene	+	17	1	75610844
RHC08H2G0537.2.gene	-	8	3	1.08288e+23
RHC08H2G0006.2.gene	+	4	1	135825
RHC11H1G2255.2.gene	-	3	1	46472235
RHC03H2G1683.2.gene	+	5	1	45511990
RHC03H2G2451.2.gene	+	15	2	5475353354753480
RHC07H2G1399.2.gene	+	4	1	46619939
RHC11H1G1181.2.gene	-	20	1	18787377
RHC05H2G0533.2.gene	+	13	2	73739497374040
RHC08H2G0381.2.gene	+	4	1	8448618
RHC11H2G2131.2.gene	-	3	1	48084539
RHC01H1G0073.2.gene	-	9	1	1434162
RHC03H2G0914.2.gene	-	173	8	2.50292e+63
RHC12H1G0912.2.gene	-	4	1	20939423
RHC07H2G0904.2.gene	-	29	3	2.99555e+23
RHC10H2G1126.2.gene	-	25	4	3.58209e+31
RHC10H2G2300.2.gene	+	6	1	56933479
RHC10H1G2675.2.gene	+	7	1	62562315
RHC02H1G3004.2.gene	+	4	1	47214608
RHC02H1G0239.2.gene	+	2	1	10760407
RHC09H2G0662.2.gene	-	4	1	19121118
RHC04H1G0342.2.gene	+	3	1	16068080
RHC09H2G0547.2.gene	+	2	1	17650045
RHC12H2G1488.2.gene	-	8	1	36423861
RHC12H2G2555.2.gene	+	13	2	6432995964329930
RHC03H2G0643.2.gene	-	3	1	13506144
RHC03H1G0698.2.gene	+	3	1	15592031
RHC05H2G1209.2.gene	+	17	2	2148714721487180
RHC05H2G0249.2.gene	+	6	1	4259095
RHC03H1G2444.2.gene	+	3	1	42589057
RHC05H2G1910.2.gene	-	4	1	48463029
RHC02H2G1141.2.gene	-	21	3	2.7428e+23
RHC01H1G2646.2.gene	-	2	1	72071568
RHC04H1G3114.2.gene	+	3	1	83343709
RHC10H1G1831.2.gene	-	4	1	52821251
RHC08H2G2571.2.gene	+	10	1	52767930
RHC06H1G2223.2.gene	+	79	5	5.4457e+39
RHC02H2G2498.2.gene	+	7	1	41375029
RHC06H1G1779.2.gene	-	27	2	4937385349373820
RHC08H1G0680.2.gene	-	13	3	1.36e+23
RHC02H1G0840.2.gene	+	9	2	2517983625179900
RHC11H2G0704.2.gene	+	3	1	9674527
RHC08H2G2560.2.gene	+	5	1	52679061
RHC08H1G1441.2.gene	-	12	2	4004265340042610
RHC09H2G0888.2.gene	-	3	1	22476685
RHC10H1G2291.2.gene	+	3	1	58974651
RHC01H1G4071.2.gene	-	21	2	8693227686932300
RHC06H1G2293.2.gene	+	4	1	55253004
RHC09H1G0733.2.gene	-	2	1	13905501
RHC03H2G2320.2.gene	+	3	1	53603269
RHC02H1G2269.2.gene	+	10	1	40630931
RHC05H1G0535.2.gene	+	43	4	7.92236e+27
RHC07H1G0343.2.gene	-	13	3	7.37793e+20
RHC06H1G2414.2.gene	+	7	1	56370349
RHC01H2G3270.2.gene	+	11	1	80649026
RHC03H1G0687.2.gene	-	25	3	1.49154e+23
RHC08H1G1362.2.gene	+	18	2	3864482838644730
RHC06H1G2443.2.gene	+	11	1	56629568
RHC01H1G2364.2.gene	+	18	2	6790272267902690
RHC05H2G0085.2.gene	-	9	3	2.28348e+20
RHC05H1G2659.2.gene	-	15	2	6299601462996140
RHC05H2G0448.2.gene	-	3	1	6673616
RHC08H1G0202.2.gene	-	3	1	4856046
RHC02H2G0194.2.gene	+	7	2	95983239598366
RHC01H1G3352.2.gene	+	10	1	79808402
RHC11H1G2124.2.gene	-	13	2	4481908644819130
RHC03H2G3044.2.gene	+	9	2	6016233060162300
RHC03H1G1450.2.gene	-	6	1	32051335
RHC12H1G1882.2.gene	+	3	1	63772821
RHC05H1G1335.2.gene	+	17	4	2.22782e+31
RHC04H1G0368.2.gene	+	4	1	16399178
RHC02H1G2850.2.gene	-	5	1	45879391
RHC06H2G2304.2.gene	-	18	2	5399109453991120
RHC03H2G1278.2.gene	+	13	1	37568262
RHC07H2G0565.2.gene	+	41	10	1.15812e+79
RHC06H2G0307.2.gene	+	3	1	6505493
RHC01H1G3398.2.gene	+	4	1	80386837
RHC07H2G0468.2.gene	+	15	2	88223118822401
RHC02H2G1483.2.gene	-	8	1	31072760
RHC12H1G2454.2.gene	+	7	1	71000311
RHC01H2G0158.2.gene	+	10	2	39091003909124
RHC10H1G0588.2.gene	+	2	1	10236199
RHC01H1G3624.2.gene	-	4	1	82573336
RHC05H1G1416.2.gene	-	6	2	2465741224657460
RHC12H2G1039.2.gene	-	7	1	14146870
RHC03H2G2912.2.gene	-	24	4	5.88939e+31
RHC02H1G2173.2.gene	-	9	1	39807691
RHC02H1G2427.2.gene	+	18	3	4.20536e+23
RHC05H2G0433.2.gene	-	17	2	65003866500286
RHC03H2G2737.2.gene	-	49	3	5.73588e+23
RHC02H2G2191.2.gene	+	81	4	3.84439e+31
RHC01H1G4738.2.gene	-	12	3	9.32473e+23
RHC07H1G2550.2.gene	-	5	1	58978051
RHC06H1G2261.2.gene	-	12	2	5477973354779750
RHC05H1G0621.2.gene	+	9	1	8901140
RHC09H2G1156.2.gene	+	16	2	2886556528865530
RHC03H2G2991.2.gene	-	22	2	5968088459680920
RHC02H1G1512.2.gene	+	12	3	3.2921e+23
RHC05H2G1199.2.gene	-	9	1	21035669
RHC03H2G0940.2.gene	-	4	1	25595495
RHC01H1G3210.2.gene	-	59	2	7843170578431680
RHC03H2G2034.2.gene	-	14	4	4.97984e+31
RHC04H2G1097.2.gene	+	40	4	2.2286e+31
RHC07H2G2444.2.gene	+	6	2	5830151358301550
RHC02H2G1281.2.gene	+	2	1	28915495
RHC07H1G2203.2.gene	-	144	7	5.60136e+55
RHC06H2G1889.2.gene	+	11	4	4.93026e+31
RHC06H1G2266.2.gene	+	17	4	5.48437e+31
RHC10H2G0266.2.gene	+	24	2	29036192903381
RHC03H2G1529.2.gene	+	27	6	4.28158e+47
RHC04H1G1816.2.gene	-	3	1	64277150
RHC09H2G1112.2.gene	+	3	1	27937397
RHC05H1G1406.2.gene	-	15	3	2.4239e+23
RHC08H1G1439.2.gene	+	4	1	40026450
RHC11H2G0335.2.gene	-	14	1	5596742
RHC02H1G2841.2.gene	-	67	3	4.57988e+23
RHC03H2G1711.2.gene	-	13	1	45951377
RHC10H1G0305.2.gene	+	4	1	7248237
RHC11H1G1980.2.gene	-	19	2	4318559743185630
RHC08H2G0160.2.gene	+	2	1	5222255
RHC01H1G4113.2.gene	+	6	1	87330032
RHC04H1G0026.2.gene	-	5	1	863833
RHC04H1G2281.2.gene	+	17	2	7324368173243740
RHC07H1G0706.2.gene	+	10	2	1516003115160010
RHC01H1G3682.2.gene	+	43	6	8.31331e+47
RHC09H1G2276.2.gene	-	8	2	6577389665773850
RHC07H2G0769.2.gene	-	9	1	19976424
RHC01H1G2680.2.gene	+	14	3	7.2492e+23
RHC03H2G3016.2.gene	-	9	1	59863568
RHC02H2G1414.2.gene	-	6	2	3043450030434470
RHC06H1G2545.2.gene	+	11	2	5763016757630180
RHC03H1G2479.2.gene	+	35	4	4.29203e+31
RHC01H1G2947.2.gene	-	2	1	75410331
RHC03H1G1197.2.gene	+	4	1	28647848
RHC01H1G0726.2.gene	-	3	1	12486121
RHC01H1G0192.2.gene	-	6	1	4866818
RHC02H2G0433.2.gene	+	7	1	16846045
RHC11H2G0700.2.gene	-	4	1	9597231
RHC07H1G2273.2.gene	-	7	1	56606892
RHC08H1G1321.2.gene	+	4	1	37577394
RHC01H1G2859.2.gene	-	5	1	74380721
RHC03H1G1343.2.gene	+	8	2	3071219930712270
RHC02H1G2578.2.gene	-	5	1	43488355
RHC03H2G1470.2.gene	-	19	1	41734082
RHC09H1G0400.2.gene	+	2	1	9967398
RHC04H2G2596.2.gene	-	4	1	64679790
RHC02H2G1130.2.gene	+	8	2	2734751127351570
RHC07H2G2359.2.gene	-	2	1	57545875
RHC05H2G1208.2.gene	+	15	2	2145402521454060
RHC04H1G2862.2.gene	-	22	4	8.09502e+31
RHC06H1G1048.2.gene	+	7	2	3446681134466830
RHC06H1G2716.2.gene	-	7	1	59028408
RHC01H2G3602.2.gene	+	27	1	83733898
RHC02H2G2823.2.gene	+	15	2	4429196044291980
RHC06H2G0215.2.gene	+	8	1	5206241
RHC06H2G1928.2.gene	-	8	1	49805875
RHC07H2G1902.2.gene	-	4	2	5301808853018100
RHC08H1G2441.2.gene	+	5	1	54222726
RHC09H2G0123.2.gene	+	4	2	1323290313232860
RHC08H2G2057.2.gene	+	72	2	4785795047857880
RHC11H2G1174.2.gene	-	26	6	1.88146e+47
RHC03H2G2596.2.gene	-	3	1	56089262
RHC07H2G0991.2.gene	+	3	1	34227322
RHC05H1G2510.2.gene	+	44	3	6.13983e+23
RHC01H1G2208.2.gene	-	3	1	65172560
RHC04H1G2683.2.gene	-	4	1	78756050
RHC04H1G2250.2.gene	-	16	2	7289177772891810
RHC03H2G2697.2.gene	-	54	2	5701178057011740
RHC09H2G3099.2.gene	+	51	4	8.13032e+31
RHC10H2G1156.2.gene	-	7	2	3660446836604300
RHC01H1G2571.2.gene	-	3	1	70973335
RHC05H1G0460.2.gene	+	13	1	7264873
RHC01H2G0193.2.gene	+	8	1	4452561
RHC02H2G2388.2.gene	-	14	2	4026684840266870
RHC02H2G1832.2.gene	+	3	1	35071487
RHC06H2G0002.2.gene	-	3	1	45597
RHC08H2G1990.2.gene	-	10	1	46880619
RHC01H2G2909.2.gene	-	4	1	76840888
RHC07H1G1717.2.gene	-	4	1	50641449
RHC09H2G1955.2.gene	-	8	1	64932031
RHC01H2G2171.2.gene	-	7	1	66584056
RHC02H2G0576.2.gene	-	9	2	1987758819877620
RHC03H2G2826.2.gene	+	11	2	5823389258233910
RHC05H2G2315.2.gene	+	7	1	52408992
RHC04H2G2506.2.gene	+	5	1	63575760
RHC01H1G1936.2.gene	-	5	1	56999192
RHC02H1G3068.2.gene	+	14	2	4777127347771240
RHC07H2G2511.2.gene	-	12	3	5.89253e+23
RHC10H1G2830.2.gene	-	33	2	6381391163813940
RHC06H2G0355.2.gene	+	3	1	6946019
RHC08H2G0267.2.gene	-	82	2	69618886924498
RHC06H1G2685.2.gene	-	2	1	58761713
RHC07H1G2220.2.gene	-	12	2	5614706756147040
RHC10H1G2634.2.gene	+	10	1	62151543
RHC04H2G0804.2.gene	+	8	2	1373323113733270
RHC01H2G2659.2.gene	+	3	1	73937484
RHC02H1G1865.2.gene	+	8	1	36754819
RHC10H2G0089.2.gene	-	30	5	1.3557e+34
RHC01H2G4194.2.gene	+	44	3	8.93147e+23
RHC01H1G4053.2.gene	-	10	2	8673582886737300
RHC08H1G0441.2.gene	+	77	3	7.94442e+20
RHC07H1G0361.2.gene	-	10	2	75664557566549
RHC11H2G1906.2.gene	+	2	1	45659475
RHC09H2G1925.2.gene	-	11	2	6389351563893670
RHC11H1G0355.2.gene	+	42	3	5.15875e+20
RHC11H2G2129.2.gene	-	6	1	48062180
RHC02H2G1694.2.gene	+	18	3	3.34047e+23
RHC09H1G1227.2.gene	-	10	3	3.08158e+23
RHC12H1G2597.2.gene	+	10	1	72227758
RHC07H1G1810.2.gene	+	15	3	5.18762e+23
RHC02H2G0661.2.gene	+	3	1	21233805
RHC05H1G1876.2.gene	-	6	1	45366893
RHC08H1G2134.2.gene	+	30	2	5108739951087320
RHC06H1G2010.2.gene	-	4	1	51937146
RHC03H2G0927.2.gene	-	29	4	2.5384e+31
RHC06H2G2412.2.gene	-	171	5	5.50286e+39
RHC03H1G2022.2.gene	-	2	1	38397526
RHC06H2G2251.2.gene	-	17	4	5.33858e+31
RHC04H1G0148.2.gene	+	5	1	13417874
RHC08H2G1992.2.gene	-	48	4	4.69197e+31
RHC04H2G2906.2.gene	+	5	1	67807622
RHC11H1G0146.2.gene	-	21	2	25230132523036
RHC08H1G1468.2.gene	+	30	5	4.06749e+39
RHC03H1G1636.2.gene	-	2	1	34158923
RHC03H2G1110.2.gene	-	7	3	3.28905e+23
RHC04H1G0305.2.gene	+	6	1	15433272
RHC03H2G2276.2.gene	-	5	1	53197240
RHC07H1G0529.2.gene	+	55	6	1.07676e+47
RHC07H2G2199.2.gene	-	6	1	56277973
RHC10H1G0892.2.gene	+	4	1	21402976
RHC05H1G2604.2.gene	-	13	3	6.24186e+23
RHC08H2G2006.2.gene	+	15	2	4708192047081970
RHC09H1G0577.2.gene	+	12	1	12005169
RHC01H2G2434.2.gene	-	19	3	7.11182e+23
RHC01H2G3400.2.gene	+	3	1	81804823
RHC05H1G1970.2.gene	-	4	1	49291602
RHC08H1G2482.2.gene	+	8	2	5459782754597910
RHC01H2G4445.2.gene	+	80	5	9.16485e+39
RHC12H2G0172.2.gene	+	12	3	4.78596e+20
RHC06H1G3052.2.gene	+	35	3	6.19218e+23
RHC12H2G2683.2.gene	+	4	1	65839895
RHC03H2G2756.2.gene	+	2	1	57567586
RHC11H1G2275.2.gene	-	3	1	46693492
RHC03H1G2320.2.gene	-	3	1	41389005
RHC08H1G2433.2.gene	+	4	1	54118485
RHC10H2G2241.2.gene	+	6	1	56359580
RHC10H2G2143.2.gene	-	5	1	55357849
RHC04H1G0029.2.gene	+	78	4	9.37511e+23
RHC06H2G1519.2.gene	+	3	1	43699473
RHC08H2G1691.2.gene	+	16	3	4.23915e+23
RHC02H2G0473.2.gene	+	4	1	17789063
RHC08H1G0589.2.gene	-	3	1	10172306
RHC01H2G3704.2.gene	-	4	1	84767589
RHC10H2G0503.2.gene	+	17	4	6.14735e+27
RHC09H1G2820.2.gene	-	33	4	7.22268e+31
RHC01H2G3968.2.gene	-	3	1	87182092
RHC05H2G0722.2.gene	-	15	3	1.00682e+23
RHC01H1G3678.2.gene	+	12	3	8.3072e+23
RHC09H2G0686.2.gene	-	5	1	19487480
RHC02H1G2936.2.gene	-	69	4	4.66094e+31
RHC06H2G1962.2.gene	+	9	1	50455981
RHC01H1G0662.2.gene	+	5	1	10761073
RHC06H1G0141.2.gene	+	7	2	43161134316088
RHC04H2G2925.2.gene	+	17	5	6.80082e+39
RHC02H2G1486.2.gene	-	4	1	31102883
RHC07H2G0455.2.gene	+	10	1	8487627
RHC02H1G2895.2.gene	-	3	1	46274999
RHC04H2G1462.2.gene	-	13	1	43087901
RHC12H1G2562.2.gene	-	3	1	71858781
RHC01H1G2898.2.gene	-	14	1	74675069
RHC01H2G4254.2.gene	-	3	1	89861665
RHC01H1G2850.2.gene	+	17	4	7.42972e+31
RHC08H1G2548.2.gene	+	6	1	55133437
RHC12H2G2710.2.gene	-	71	8	6.60563e+63
RHC08H2G2267.2.gene	-	40	2	4993617449936250
RHC07H1G1136.2.gene	+	3	1	40054133
RHC09H2G0373.2.gene	+	10	3	1.55826e+23
RHC04H1G1796.2.gene	-	11	1	63668311
RHC11H2G0307.2.gene	+	3	1	5274710
RHC02H1G0202.2.gene	+	5	1	9798935
RHC09H1G2647.2.gene	-	15	2	7029050770290520
RHC06H2G3107.2.gene	-	21	5	6.11634e+39
RHC05H2G0859.2.gene	-	10	2	1215138612151620
RHC01H1G3450.2.gene	+	84	6	8.0957e+47
RHC07H1G1480.2.gene	-	5	2	4778385747783790
RHC05H1G1073.2.gene	-	16	4	1.57406e+31
RHC01H1G2982.2.gene	+	51	5	7.57865e+39
RHC10H1G2052.2.gene	+	8	2	5586201255862050
RHC11H2G0536.2.gene	-	4	1	8169945
RHC07H1G1501.2.gene	-	2	1	48010448
RHC01H2G3570.2.gene	-	10	2	8336506583364670
RHC11H2G1922.2.gene	+	3	1	45859584
RHC02H1G0850.2.gene	+	9	2	2536955725372630
RHC03H1G1583.2.gene	+	37	4	3.35088e+31
RHC01H1G4619.2.gene	+	4	1	91896373
RHC04H1G1753.2.gene	-	7	2	6237970362379670
RHC12H1G2645.2.gene	-	20	2	7268280072682840
RHC02H2G2599.2.gene	+	22	2	4242204442421970
RHC02H1G2257.2.gene	+	51	5	4.05328e+39
RHC11H2G0652.2.gene	-	2	1	9133482
RHC03H2G2280.2.gene	-	10	1	53247132
RHC04H1G0670.2.gene	+	20	3	1.99008e+23
RHC09H1G2480.2.gene	+	9	2	6818654868186630
RHC02H1G1699.2.gene	+	5	1	35083640
RHC07H1G2541.2.gene	-	15	3	5.88738e+23
RHC01H1G0947.2.gene	+	4	1	18995283
RHC06H1G3049.2.gene	-	7	2	6188691361887020
RHC09H2G0147.2.gene	-	6	2	1339681713396900
RHC04H1G2050.2.gene	+	5	2	6926418069264130
RHC02H2G1359.2.gene	-	46	4	2.96551e+31
RHC03H1G1753.2.gene	-	30	2	3533336135333390
RHC10H1G2175.2.gene	-	3	1	57951152
RHC04H2G2670.2.gene	+	9	2	6554789565547850
RHC01H1G4664.2.gene	-	15	2	9231714992316730
RHC05H1G0255.2.gene	-	9	2	49756834976498
RHC07H2G1505.2.gene	-	4	1	48249141
RHC02H2G0524.2.gene	+	4	1	18784899
RHC02H2G1081.2.gene	+	18	3	2.67841e+23
RHC01H2G4059.2.gene	+	14	3	8.79828e+23
RHC01H1G0212.2.gene	+	7	1	5091554
RHC01H2G3513.2.gene	-	14	2	8286690482866920
RHC09H2G3134.2.gene	+	10	2	8181716381817350
RHC03H1G1351.2.gene	-	9	1	30789842
RHC08H1G1299.2.gene	-	7	1	37142560
RHC03H1G1454.2.gene	+	14	3	3.21343e+23
RHC11H1G0976.2.gene	-	4	1	13688259
RHC11H1G0162.2.gene	+	5	1	2632931
RHC04H2G2795.2.gene	+	10	3	6.68078e+23
RHC03H2G2777.2.gene	-	11	1	57788264
RHC08H2G0164.2.gene	+	4	1	5274920
RHC09H1G2539.2.gene	-	6	1	68964875
RHC03H2G3072.2.gene	-	2	1	60387878
RHC11H2G0339.2.gene	+	2	1	5690128
RHC07H2G2168.2.gene	-	5	1	55946478
RHC05H1G0485.2.gene	+	6	1	7548318
RHC10H1G1532.2.gene	-	5	1	47241145
RHC03H2G2617.2.gene	+	2	1	56335865
RHC10H1G2155.2.gene	-	9	2	5773355557733570
RHC05H1G2508.2.gene	+	3	1	61385756
RHC04H2G1521.2.gene	+	10	1	45435254
RHC06H1G2442.2.gene	+	6	1	56623220
RHC02H1G0967.2.gene	+	2	1	27087688
RHC05H1G1245.2.gene	-	10	3	1.93536e+23
RHC07H1G1881.2.gene	-	4	1	52511099
RHC02H2G1350.2.gene	+	5	1	29561161
RHC07H1G2427.2.gene	+	7	2	5780032457800300
RHC07H2G1822.2.gene	-	11	3	5.22694e+23
RHC06H2G0868.2.gene	-	29	3	2.6836e+23
RHC02H2G2873.2.gene	+	6	2	4477295944772970
RHC08H1G1268.2.gene	-	43	4	3.66057e+31
RHC09H2G2050.2.gene	+	6	1	67154893
RHC06H2G0480.2.gene	-	7	2	93174509317542
RHC08H2G0892.2.gene	-	3	1	24072748
RHC04H1G2119.2.gene	-	6	1	70294150
RHC06H2G3100.2.gene	+	7	1	61133836
RHC03H2G2929.2.gene	-	14	2	5911603659116070
RHC05H1G2645.2.gene	+	13	2	6285167062851640
RHC08H2G0203.2.gene	+	3	1	5640696
RHC04H1G2463.2.gene	+	2	1	75883520
RHC10H2G0258.2.gene	-	27	3	2.85094e+20
RHC11H1G0098.2.gene	+	6	1	2153801
RHC02H2G0166.2.gene	+	44	4	8.12907e+27
RHC08H1G2143.2.gene	+	13	3	5.12273e+23
RHC01H2G4434.2.gene	+	4	1	91539942
RHC01H1G2443.2.gene	-	31	2	6896350568963460
RHC03H1G0098.2.gene	+	59	3	3.52735e+20
RHC09H2G2372.2.gene	-	17	4	7.27414e+31
RHC04H2G2544.2.gene	-	7	2	6404014164040330
RHC02H2G2201.2.gene	+	18	2	3853995538539970
RHC09H2G2481.2.gene	+	70	2	7413558674135610
RHC12H2G0167.2.gene	+	61	3	4.75128e+20
RHC10H2G0772.2.gene	-	5	2	1839148518391510
RHC01H1G3269.2.gene	-	3	1	78998763
RHC02H1G2574.2.gene	+	39	7	4.34358e+55
RHC06H1G0341.2.gene	-	6	2	68111626811132
RHC05H1G2440.2.gene	-	7	2	6073260760732550
RHC03H1G1707.2.gene	-	6	2	3489246134892540
RHC12H2G1599.2.gene	+	17	3	4.27081e+23
RHC02H1G1987.2.gene	-	3	1	38182920
RHC03H1G1959.2.gene	-	19	4	3.78388e+31
RHC06H1G2917.2.gene	+	13	1	60953287
RHC01H1G2005.2.gene	-	8	2	5983238859832420
RHC08H2G1059.2.gene	-	99	3	3.04698e+23
RHC07H1G2165.2.gene	-	22	3	5.56391e+23
RHC03H2G0686.2.gene	+	57	5	1.4418e+39
RHC11H1G1169.2.gene	-	12	2	1837009218370180
RHC02H2G0890.2.gene	+	21	2	2471186024711820
RHC01H1G2288.2.gene	-	52	4	6.68524e+31
RHC01H2G2098.2.gene	-	9	1	64329250
RHC09H2G1236.2.gene	+	9	2	3216036732160380
RHC06H2G0380.2.gene	+	54	4	7.28427e+27
RHC10H1G1654.2.gene	-	11	2	4976701449767030
RHC02H2G1500.2.gene	+	8	2	3125399331254010
RHC12H1G0463.2.gene	-	47	6	1.4952e+47
RHC05H1G0917.2.gene	-	78	5	1.31063e+39
RHC02H2G2455.2.gene	-	2	1	40941409
RHC01H2G0388.2.gene	-	20	2	77635707763599
RHC04H2G0144.2.gene	-	6	2	50993495099392
RHC10H2G1428.2.gene	-	6	1	44992748
RHC12H2G1092.2.gene	+	10	2	1606097716060900
RHC03H2G3067.2.gene	+	7	1	60369384
RHC11H2G0479.2.gene	+	9	2	73672757367199
RHC09H2G2059.2.gene	-	6	1	67227281
RHC07H1G1842.2.gene	-	3	1	52175939
RHC08H2G0146.2.gene	+	8	1	5085145
RHC02H2G2990.2.gene	-	8	1	45693121
RHC10H1G0586.2.gene	+	181	5	1.02078e+39
RHC04H2G2799.2.gene	-	35	4	6.68574e+31
RHC05H2G1994.2.gene	+	3	1	49264704
RHC07H1G2241.2.gene	+	8	2	5634124956341260
RHC11H1G0428.2.gene	-	7	1	5987798
RHC01H2G3355.2.gene	+	3	1	81447697
RHC07H2G2145.2.gene	-	7	2	5574930755749320
RHC11H2G1508.2.gene	-	10	2	3350917233509150
RHC07H2G2157.2.gene	+	4	1	55873174
RHC11H1G2311.2.gene	-	16	3	4.73254e+23
RHC05H2G1071.2.gene	+	19	4	1.68372e+31
RHC01H2G4403.2.gene	+	3	1	91235270
RHC12H1G0161.2.gene	+	43	3	1.20052e+23
RHC02H2G2384.2.gene	-	16	1	40198621
RHC02H1G0571.2.gene	-	4	1	20616114
RHC12H2G0120.2.gene	-	9	2	40851304085190
RHC01H1G3937.2.gene	-	7	2	8565411285654200
RHC07H2G1411.2.gene	-	26	3	4.67672e+23
RHC01H1G2304.2.gene	-	4	1	67046294
RHC03H1G1442.2.gene	-	3	1	31970060
RHC02H2G1349.2.gene	-	22	3	2.9524e+23
RHC11H2G1177.2.gene	+	9	2	1890774718908070
RHC08H2G1750.2.gene	+	80	4	4.33944e+31
RHC05H2G0344.2.gene	-	37	3	5.38703e+20
RHC04H2G0920.2.gene	+	5	1	15604742
RHC11H1G0834.2.gene	+	8	3	1.1461e+23
RHC06H2G2023.2.gene	+	6	1	51161363
RHC08H1G0246.2.gene	-	5	2	55328965532918
RHC01H1G2663.2.gene	+	7	1	72277419
RHC10H2G2063.2.gene	+	8	2	5454364254543730
RHC03H1G1399.2.gene	+	10	2	3147205531472150
RHC09H1G2675.2.gene	-	67	4	7.05495e+31
RHC12H2G2233.2.gene	+	14	1	60996006
RHC08H2G2188.2.gene	-	24	4	4.91914e+31
RHC05H2G1172.2.gene	+	22	3	2.01307e+23
RHC03H2G1085.2.gene	+	7	2	3215851332158480
RHC03H1G0513.2.gene	+	3	1	8987570
RHC03H1G1923.2.gene	-	20	3	3.7449e+23
RHC06H2G0401.2.gene	-	163	12	7.58174e+83
RHC07H1G2101.2.gene	-	7	2	5509119955091220
RHC02H1G0377.2.gene	-	5	1	15863287
RHC06H1G1954.2.gene	+	16	3	5.12636e+23
RHC09H1G0188.2.gene	-	2	1	7682458
RHC08H1G0216.2.gene	+	3	1	5199226
RHC03H1G0323.2.gene	-	12	3	6.2862e+20
RHC08H2G2581.2.gene	-	4	1	52871332
RHC04H2G2632.2.gene	-	6	2	6513385565133910
RHC01H2G0553.2.gene	-	9	2	98441999844341
RHC04H1G2028.2.gene	+	2	1	68874917
RHC06H2G0581.2.gene	-	5	1	12186656
RHC01H2G2197.2.gene	-	11	1	67002078
RHC04H2G0800.2.gene	+	2	1	13699592
RHC08H2G2122.2.gene	-	6	1	48546881
RHC04H1G2607.2.gene	-	8	2	7785762477857600
RHC09H1G2588.2.gene	+	17	4	6.96529e+31
RHC06H2G1361.2.gene	-	11	3	4.10615e+23
RHC01H1G3169.2.gene	-	6	1	77995509
RHC11H1G1390.2.gene	+	5	1	28388077
RHC01H2G2480.2.gene	-	23	2	7162037171620340
RHC04H1G0592.2.gene	-	8	2	1893985518939870
RHC06H2G2577.2.gene	+	5	2	5659916456599330
RHC11H2G2132.2.gene	-	5	1	48106004
RHC10H2G2484.2.gene	-	10	2	5844342458443460
RHC05H2G0531.2.gene	-	16	3	7.33467e+20
RHC06H1G2375.2.gene	+	14	5	5.59823e+39
RHC06H2G1447.2.gene	-	6	2	4237856942378580
RHC07H1G0149.2.gene	+	11	1	5078014
RHC06H2G2278.2.gene	+	8	1	53698694
RHC06H2G2641.2.gene	-	3	1	57109389
RHC01H2G0300.2.gene	+	8	2	70023707002303
RHC11H1G0974.2.gene	+	32	5	1.36743e+39
RHC11H2G1784.2.gene	+	9	2	4329964143299540
RHC04H2G2222.2.gene	+	4	1	59843334
RHC10H2G0771.2.gene	+	6	2	1839137618391350
RHC11H1G2264.2.gene	+	4	1	46570557
RHC09H2G0401.2.gene	+	2	1	15934651
RHC07H1G1926.2.gene	-	8	2	5291169752911730
RHC07H2G1356.2.gene	+	85	5	4.59071e+39
RHC01H1G3727.2.gene	-	6	2	8353565383535670
RHC02H1G1517.2.gene	+	26	3	3.29496e+23
RHC08H2G0529.2.gene	-	16	2	1069271810692680
RHC01H1G4544.2.gene	+	28	4	9.14228e+31
RHC02H1G2218.2.gene	-	26	3	4.01385e+23
RHC07H2G2456.2.gene	-	3	1	58386571
RHC09H2G1960.2.gene	-	55	3	6.50791e+23
RHC02H1G0205.2.gene	-	5	1	9847151
RHC07H2G0737.2.gene	-	15	3	1.822e+23
RHC01H2G3180.2.gene	+	21	3	7.96447e+23
RHC07H2G0293.2.gene	+	8	2	57475835747613
RHC08H2G0641.2.gene	-	4	1	12899688
RHC01H1G3701.2.gene	-	7	3	8.32913e+23
RHC09H1G0174.2.gene	-	12	3	7.50654e+20
RHC08H1G1820.2.gene	+	4	1	45852586
RHC05H2G0337.2.gene	-	41	2	53094675309497
RHC01H2G2479.2.gene	+	5	1	71618021
RHC10H1G2351.2.gene	+	3	1	59529107
RHC09H2G0606.2.gene	+	3	1	18514494
RHC09H1G2811.2.gene	+	4	1	72091419
RHC12H1G0701.2.gene	+	64	3	1.75702e+23
RHC01H2G1902.2.gene	+	10	1	57267724
RHC03H2G2572.2.gene	+	9	2	5592348755923500
RHC09H1G0662.2.gene	-	14	2	1276322912763310
RHC09H1G0606.2.gene	+	2	1	12344043
RHC08H2G1234.2.gene	-	3	1	35217023
RHC02H1G1456.2.gene	-	3	1	32216436
RHC01H1G3500.2.gene	+	5	1	81391382
RHC01H2G2238.2.gene	+	14	2	6775928267759360
RHC03H2G2766.2.gene	-	2	1	57672341
RHC01H2G2494.2.gene	-	49	6	7.17992e+47
RHC11H1G2093.2.gene	+	20	3	4.4508e+23
RHC06H1G1509.2.gene	+	11	2	4507733745077430
RHC01H1G4603.2.gene	-	8	1	91759539
RHC06H2G1911.2.gene	-	20	3	4.95314e+23
RHC08H2G2310.2.gene	-	4	1	50395500
RHC11H2G2066.2.gene	-	15	3	4.73278e+23
RHC03H2G2752.2.gene	+	9	2	5753573157535760
RHC08H2G1392.2.gene	+	20	2	3813202638131910
RHC02H1G1722.2.gene	-	11	1	35270251
RHC11H1G0350.2.gene	-	7	2	50645485064438
RHC02H2G2915.2.gene	+	3	1	45127692
RHC02H1G1335.2.gene	-	5	1	30849099
RHC12H2G0231.2.gene	-	6	1	5387987
RHC10H1G2053.2.gene	+	24	2	5586928355869250
RHC02H2G0349.2.gene	+	3	1	14712528
RHC09H2G1506.2.gene	-	4	1	47702928
RHC06H2G2215.2.gene	+	8	2	5306399353064020
RHC02H1G0332.2.gene	+	7	2	1420029114200310
RHC08H2G1370.2.gene	+	21	5	3.76248e+39
RHC01H2G0861.2.gene	+	9	2	1491321514913150
RHC02H1G2584.2.gene	-	16	1	43530000
RHC02H1G2413.2.gene	+	20	3	4.19311e+23
RHC06H2G3128.2.gene	-	7	1	61348488
RHC02H2G1264.2.gene	+	10	2	2871496928714990
RHC03H1G2429.2.gene	-	11	2	4244553242445490
RHC10H1G0537.2.gene	-	5	1	9648476
RHC11H1G0089.2.gene	-	15	2	20431602043208
RHC01H1G1649.2.gene	-	7	1	48676757
RHC01H2G0742.2.gene	+	12	3	1.27142e+23
RHC02H1G0712.2.gene	+	22	4	2.31211e+31
RHC09H2G3083.2.gene	+	4	1	81184523
RHC03H1G0756.2.gene	-	3	1	17544552
RHC10H2G2491.2.gene	-	9	1	58486922
RHC03H1G1360.2.gene	+	10	2	3100140231001430
RHC12H1G2368.2.gene	-	11	2	7009799670097930
RHC10H1G1202.2.gene	-	10	3	3.68841e+23
RHC04H1G2958.2.gene	+	6	1	81999094
RHC01H1G3821.2.gene	-	4	1	84481590
RHC09H2G2828.2.gene	-	5	1	77970740
RHC06H1G2779.2.gene	-	8	2	5961307359613090
RHC02H2G2420.2.gene	+	29	4	4.06456e+31
RHC05H2G0837.2.gene	-	46	5	1.17239e+39
RHC04H2G2501.2.gene	-	32	2	6352534363525390
RHC07H2G2481.2.gene	+	5	1	58681327
RHC01H2G2496.2.gene	+	11	1	71824924
RHC01H1G3214.2.gene	+	50	5	7.84815e+39
RHC12H2G1193.2.gene	+	8	2	2053649420536510
RHC08H2G2146.2.gene	+	6	2	4876298648763060
RHC07H1G1409.2.gene	+	14	2	4685466246854630
RHC07H2G2276.2.gene	+	4	1	56901987
RHC05H1G0261.2.gene	+	2	1	5039119
RHC08H1G2207.2.gene	-	14	1	51833077
RHC09H2G0257.2.gene	+	8	2	1439043814390410
RHC06H2G1335.2.gene	+	3	1	40626548
RHC0G00257.2.gene	-	54	7	6.4079e+48
RHC09H1G0523.2.gene	-	4	1	11245533
RHC04H1G2322.2.gene	+	6	1	74055863
RHC08H2G0226.2.gene	-	9	2	59680385968145
RHC11H2G1766.2.gene	-	21	2	4277358942773550
RHC02H1G0394.2.gene	-	4	1	16575756
RHC11H1G2171.2.gene	+	8	3	4.53576e+23
RHC06H1G1316.2.gene	+	12	2	4182968541829570
RHC10H1G0590.2.gene	+	5	1	10248283
RHC03H2G1063.2.gene	+	7	2	3135081931350700
RHC06H1G1148.2.gene	-	26	5	3.73e+39
RHC01H2G2744.2.gene	+	60	3	7.47981e+23
RHC03H1G1326.2.gene	-	5	1	30381246
RHC08H2G2408.2.gene	+	16	2	5138771251387560
RHC08H2G1817.2.gene	+	8	1	44474940
RHC03H2G2890.2.gene	-	14	3	5.86952e+23
RHC04H2G0105.2.gene	+	15	2	47905764790547
RHC03H1G1404.2.gene	+	60	6	3.15349e+47
RHC09H1G2390.2.gene	-	4	1	66953132
RHC06H2G0153.2.gene	-	6	2	45480354548054
RHC01H1G1964.2.gene	-	12	2	5835000758350020
RHC03H1G1393.2.gene	-	5	1	31379121
RHC08H2G2269.2.gene	+	80	4	4.99467e+31
RHC08H2G2341.2.gene	-	30	5	5.07531e+39
RHC01H1G3904.2.gene	-	5	1	85350725
RHC09H2G2841.2.gene	-	2	1	78082719
RHC03H1G1240.2.gene	+	4	1	29230953
RHC01H1G4326.2.gene	-	43	4	8.9312e+31
RHC03H1G1235.2.gene	+	3	1	29188172
RHC06H1G1378.2.gene	-	7	2	4298083342981400
RHC02H2G1865.2.gene	+	89	7	3.54338e+55
RHC01H1G3724.2.gene	-	14	2	8350918883509230
RHC02H2G2230.2.gene	-	6	2	3884960938859620
RHC12H2G2423.2.gene	+	10	2	6329834263298420
RHC01H2G0969.2.gene	-	3	1	16959257
RHC02H1G0627.2.gene	+	8	1	22023552
RHC04H2G2469.2.gene	-	70	8	6.31697e+63
RHC07H1G2069.2.gene	+	308	7	5.47081e+55
RHC06H2G3363.2.gene	+	11	1	63620944
RHC06H1G2508.2.gene	-	6	1	57302279
RHC03H2G3062.2.gene	-	9	2	6032938460329410
RHC01H2G2950.2.gene	-	11	2	7726893477268900
RHC02H1G1678.2.gene	-	14	3	3.48539e+23
RHC07H2G2418.2.gene	+	4	2	5806488658064990
RHC03H2G3214.2.gene	-	13	1	61925815
RHC01H2G3076.2.gene	+	20	3	7.85766e+23
RHC06H1G1554.2.gene	+	4	1	45912470
RHC05H2G2260.2.gene	+	8	2	5190215451902170
RHC07H1G1259.2.gene	-	22	3	4.39375e+23
RHC11H1G0581.2.gene	-	11	2	78558937855870
RHC12H2G0182.2.gene	-	4	1	4895105
RHC01H1G0472.2.gene	-	18	3	7.81413e+20
RHC01H2G2787.2.gene	+	4	1	75362775
RHC07H1G1177.2.gene	+	18	2	4166585641665790
RHC11H2G0392.2.gene	+	35	3	6.18079e+20
RHC03H2G2754.2.gene	-	12	2	5753838557538470
RHC03H2G2010.2.gene	-	9	2	4947440349474470
RHC06H2G0156.2.gene	-	4	1	4586145
RHC12H2G0749.2.gene	-	10	1	9828727
RHC08H2G2295.2.gene	-	18	3	5.0222e+23
RHC03H2G1493.2.gene	-	2	1	42296502
RHC03H1G1230.2.gene	+	4	1	29082563
RHC01H2G0229.2.gene	+	7	1	6431275
RHC02H2G1540.2.gene	-	2	1	31638728
RHC06H2G2504.2.gene	+	18	2	5596388555963900
RHC01H2G4325.2.gene	-	3	1	90733651
RHC07H2G1647.2.gene	+	17	2	5010176250101800
RHC11H1G2210.2.gene	+	3	1	45898440
RHC12H1G1821.2.gene	-	15	4	6.26081e+31
RHC06H2G2289.2.gene	+	3	1	53822644
RHC07H1G1297.2.gene	-	7	1	44877463
RHC03H2G3189.2.gene	-	2	1	61569074
RHC10H1G1744.2.gene	+	31	2	5122045051220370
RHC06H2G2318.2.gene	+	18	1	54097181
RHC07H2G2004.2.gene	-	70	1	54185920
RHC04H2G2422.2.gene	+	14	1	62539701
RHC11H2G1441.2.gene	-	3	1	30051126
RHC12H2G1160.2.gene	-	46	2	1843918218439140
RHC01H2G2259.2.gene	-	7	2	6822512068225180
RHC01H2G1857.2.gene	+	43	4	5.54474e+31
RHC09H1G0171.2.gene	+	9	2	74836477480870
RHC09H2G0316.2.gene	+	2	1	14992278
RHC05H1G2658.2.gene	-	18	3	6.29861e+23
RHC01H1G3041.2.gene	-	7	2	7644983276449950
RHC02H2G1717.2.gene	+	11	1	33736819
RHC01H2G2053.2.gene	+	5	1	62919735
RHC10H1G1804.2.gene	+	7	1	52397174
RHC10H2G0060.2.gene	-	14	2	11263371126394
RHC08H1G2043.2.gene	-	20	2	4993425049934380
RHC05H1G1337.2.gene	-	3	1	22362195
RHC12H2G1855.2.gene	-	9	1	51780541
RHC01H2G3608.2.gene	-	8	1	83805535
RHC04H2G2725.2.gene	-	5	1	66137477
RHC01H1G4714.2.gene	+	15	3	9.27861e+23
RHC03H1G1815.2.gene	-	6	1	36256793
RHC01H2G3162.2.gene	-	3	1	79481885
RHC08H2G1517.2.gene	-	25	5	3.99633e+39
RHC02H2G1891.2.gene	-	3	1	35675912
RHC03H1G1428.2.gene	-	13	2	3179930431799330
RHC01H1G0397.2.gene	+	6	1	6938089
RHC03H2G2021.2.gene	+	20	3	4.96323e+23
RHC10H1G2191.2.gene	+	20	4	5.81223e+31
RHC03H1G0312.2.gene	+	60	7	5.99917e+48
RHC12H1G1717.2.gene	-	10	1	59660991
RHC08H2G0288.2.gene	+	21	5	7.19045e+34
RHC08H2G2410.2.gene	-	2	1	51405322
RHC07H1G0900.2.gene	-	15	2	2510155825101570
RHC08H1G0655.2.gene	-	2	1	12356849
RHC03H2G3173.2.gene	+	8	2	6144957261449670
RHC05H1G2540.2.gene	+	9	1	61676239
RHC12H1G2457.2.gene	-	98	6	7.10244e+47
RHC09H2G0367.2.gene	-	9	2	1547871015478730
RHC02H2G2290.2.gene	-	11	2	3937730639377270
RHC02H1G2323.2.gene	-	45	4	4.11341e+31
RHC02H1G2970.2.gene	+	8	1	46927558
RHC01H1G0338.2.gene	-	9	2	61361656136266
RHC01H1G2432.2.gene	+	53	2	6880352868803460
RHC06H1G0545.2.gene	-	8	2	1033541510335380
RHC07H2G1557.2.gene	-	2	1	49083647
RHC06H2G2625.2.gene	+	5	1	56977626
RHC09H1G2812.2.gene	+	18	2	7211960672119640
RHC12H1G0899.2.gene	+	17	2	2075749520757440
RHC09H1G0212.2.gene	-	7	1	7915877
RHC01H1G3594.2.gene	+	4	2	8231861782318570
RHC11H2G2154.2.gene	+	8	1	48509891
RHC01H1G0165.2.gene	-	2	1	4597132
RHC06H2G3293.2.gene	-	7	2	6295914762959230
RHC11H1G0742.2.gene	+	10	2	1031299910313020
RHC10H2G0176.2.gene	+	4	1	2063092
RHC03H1G1558.2.gene	-	5	1	33214250
RHC11H2G1939.2.gene	-	15	3	4.60002e+23
RHC07H2G2501.2.gene	-	2	1	58830447
RHC04H1G2825.2.gene	+	3	1	80520557
RHC11H1G2274.2.gene	+	7	2	4665840646658350
RHC06H2G2216.2.gene	+	10	2	5307018953075210
RHC06H2G0406.2.gene	+	10	1	7697074
RHC03H2G2118.2.gene	+	14	2	5108237051082420
RHC07H2G0470.2.gene	+	5	1	8892367
RHC05H2G1253.2.gene	+	4	1	24170236
RHC06H1G1494.2.gene	+	25	3	4.47784e+23
RHC02H2G1200.2.gene	-	8	1	28012743
RHC07H2G2358.2.gene	+	2	1	57543391
RHC04H1G2634.2.gene	-	4	1	78162278
RHC06H2G2563.2.gene	-	9	2	5647012356471590
RHC01H1G4134.2.gene	-	9	3	8.77156e+23
RHC02H1G2095.2.gene	+	4	1	39151316
RHC01H1G3817.2.gene	-	40	3	8.44492e+23
RHC07H1G1206.2.gene	+	5	1	42493805
RHC01H1G0854.2.gene	-	9	2	1576893815780210
RHC06H1G2140.2.gene	-	2	1	53495567
RHC01H1G4512.2.gene	+	5	1	91123217
RHC08H1G2550.2.gene	+	70	4	5.51462e+31
RHC07H1G2532.2.gene	-	20	1	58820173
RHC09H2G2810.2.gene	-	4	1	77811839
RHC09H1G2748.2.gene	+	3	1	71526954
RHC07H1G0310.2.gene	+	10	2	69146526914737
RHC09H2G0921.2.gene	-	39	5	2.29919e+39
RHC07H2G2103.2.gene	-	18	2	5534383655343910
RHC03H2G2108.2.gene	+	2	1	50963503
RHC08H2G2018.2.gene	+	7	1	47365465
RHC07H2G2389.2.gene	-	7	2	5779829457798340
RHC12H1G2073.2.gene	-	3	1	66785571
RHC03H1G1999.2.gene	+	33	4	3.81534e+31
RHC10H2G0545.2.gene	-	7	1	6761167
RHC06H2G3047.2.gene	-	6	1	60760267
RHC03H1G1741.2.gene	-	7	1	35224596
RHC05H1G2767.2.gene	-	12	2	6391814863918160
RHC06H1G1006.2.gene	+	2	1	33007186
RHC01H2G4389.2.gene	+	202	6	9.11359e+47
RHC12H2G0260.2.gene	+	3	1	5583177
RHC03H2G1838.2.gene	-	12	2	4755828747558120
RHC12H2G2523.2.gene	+	8	2	6413338764133360
RHC07H1G0428.2.gene	-	244	9	8.42229e+62
RHC03H2G3092.2.gene	-	10	2	6066402360664040
RHC12H2G0469.2.gene	-	3	1	7640402
RHC04H1G0766.2.gene	-	5	1	20984400
RHC03H2G2222.2.gene	+	5	1	52587256
RHC11H2G0789.2.gene	-	2	1	11018877
RHC03H2G1031.2.gene	+	31	3	3.01681e+23
RHC01H2G0571.2.gene	+	14	1	10115125
RHC01H2G3320.2.gene	-	183	7	8.11109e+55
RHC08H1G1758.2.gene	+	20	4	4.47511e+31
RHC10H1G1600.2.gene	-	3	1	48704355
RHC09H2G2487.2.gene	-	8	1	74204984
RHC11H2G0822.2.gene	+	13	1	11445130
RHC06H2G3130.2.gene	+	10	3	6.13685e+23
RHC10H1G2607.2.gene	+	26	2	6191523961915330
RHC06H2G3217.2.gene	-	598	6	6.23015e+47
RHC11H2G1006.2.gene	+	9	2	1447637414476390
RHC02H1G1758.2.gene	+	5	1	35671532
RHC11H2G2119.2.gene	+	9	3	4.79264e+23
RHC02H2G1029.2.gene	-	81	7	2.61681e+55
RHC07H1G0188.2.gene	-	5	1	5487603
RHC07H1G1563.2.gene	-	32	2	4889713248897250
RHC12H1G0159.2.gene	-	37	4	1.19769e+31
RHC10H1G2608.2.gene	+	18	3	6.19225e+23
RHC06H2G0990.2.gene	+	4	2	3246540432465430
RHC12H2G2822.2.gene	-	43	3	6.71824e+23
RHC02H2G2707.2.gene	+	6	1	43329757
RHC06H1G0910.2.gene	+	2	1	27967638
RHC01H2G1796.2.gene	-	18	2	5240781452407830
RHC03H1G2491.2.gene	+	4	1	43113565
RHC06H1G2571.2.gene	-	5	1	57911614
RHC02H2G2153.2.gene	+	13	4	3.81044e+31
RHC02H2G1118.2.gene	-	37	3	2.71496e+23
RHC07H1G1369.2.gene	+	18	2	4615364446153620
RHC0G01018.2.gene	-	42	3	3.06363e+23
RHC01H1G3995.2.gene	+	9	2	8627709186277020
RHC10H1G2059.2.gene	-	4	1	55919468
RHC02H2G1956.2.gene	+	4	1	36439071
RHC01H1G3117.2.gene	+	2	1	77464799
RHC09H1G1828.2.gene	-	6	2	5782551057825480
RHC01H2G3934.2.gene	-	8	2	8689196386892040
RHC03H1G1248.2.gene	+	14	2	2946602129465960
RHC07H1G0320.2.gene	+	10	2	71153457115391
RHC03H2G2467.2.gene	+	2	1	54871089
RHC07H2G2393.2.gene	-	18	2	5783070157830770
RHC01H1G4172.2.gene	-	14	2	8799398387993920
RHC01H2G4540.2.gene	-	13	2	9264962192649600
RHC10H2G1567.2.gene	-	16	2	4754173647541700
RHC10H2G2229.2.gene	+	7	1	56221715
RHC09H2G2172.2.gene	-	7	2	6926189769261910
RHC02H2G1404.2.gene	-	3	1	30236139
RHC09H1G2268.2.gene	+	4	1	65730399
RHC01H1G2214.2.gene	+	34	5	6.53215e+39
RHC02H1G2235.2.gene	-	4	2	4031129840311350
RHC05H2G1149.2.gene	-	6	1	19378748
RHC01H2G3152.2.gene	-	5	1	79319949
RHC01H1G3728.2.gene	-	25	4	8.3547e+31
RHC09H2G0144.2.gene	-	20	4	1.33682e+31
RHC04H2G0263.2.gene	+	15	1	6817622
RHC08H1G2568.2.gene	-	157	7	5.53049e+55
RHC12H1G2381.2.gene	+	17	4	7.02944e+31
RHC01H1G4458.2.gene	-	2	1	90606972
RHC08H2G1980.2.gene	-	5	1	46713196
RHC02H1G0410.2.gene	+	6	2	1694277616942730
RHC01H2G3379.2.gene	-	13	1	81618301
RHC01H1G3031.2.gene	+	32	3	7.63759e+23
RHC01H2G0423.2.gene	-	9	2	83611068361140
RHC02H2G0383.2.gene	-	32	3	1.5391e+23
RHC01H1G0504.2.gene	-	5	1	8310588
RHC11H1G2317.2.gene	+	12	3	4.73906e+23
RHC03H1G2417.2.gene	-	11	2	4237145542371420
RHC08H1G0705.2.gene	+	8	1	14290674
RHC05H2G0177.2.gene	+	12	3	3.50257e+20
RHC01H2G0765.2.gene	-	13	3	1.33124e+23
RHC01H1G0304.2.gene	+	6	1	5753274
RHC08H2G1919.2.gene	+	6	1	45922920
RHC01H1G3377.2.gene	-	10	2	8008608680086100
RHC12H2G2151.2.gene	-	14	3	5.99036e+23
RHC03H2G2250.2.gene	+	7	1	52848592
RHC04H1G0300.2.gene	+	15	2	1534067015340530
RHC04H1G3386.2.gene	+	5	1	88403028
RHC06H2G1905.2.gene	+	7	2	4948813449487980
RHC04H2G2178.2.gene	-	5	2	5935289559352800
RHC08H1G2086.2.gene	-	20	3	5.06738e+23
RHC06H1G0403.2.gene	+	460	12	7.42462e+83
RHC02H1G0849.2.gene	+	7	2	2536108025360980
RHC03H2G1594.2.gene	+	3	1	43776320
RHC12H1G0553.2.gene	-	4	2	1583532815835350
RHC03H2G3048.2.gene	+	2	1	60200567
RHC08H2G2114.2.gene	+	12	2	4848472748484740
RHC02H2G2954.2.gene	-	4	1	45416848
RHC07H1G2170.2.gene	-	4	2	5572295055722980
RHC01H2G0310.2.gene	+	7	1	7091216
RHC10H1G2365.2.gene	+	49	6	5.96525e+47
RHC03H1G1314.2.gene	+	2	1	30263883
RHC11H1G0873.2.gene	-	20	2	1189752611897490
RHC11H2G2161.2.gene	+	5	1	48744098
RHC09H2G2677.2.gene	-	7	2	7640805876407880
RHC06H2G3370.2.gene	+	2	1	63679003
RHC02H1G2616.2.gene	-	3	1	43800700
RHC05H2G0277.2.gene	+	28	3	4.54196e+20
RHC10H2G2329.2.gene	-	31	3	5.71967e+23
RHC02H1G1733.2.gene	+	4	1	35395265
RHC01H2G3828.2.gene	-	19	3	8.59754e+23
RHC12H1G2698.2.gene	+	3	1	73147151
RHC06H2G2642.2.gene	+	31	4	5.71437e+31
RHC05H1G2166.2.gene	+	7	1	57015374
RHC07H1G2489.2.gene	+	17	2	5831696358316920
[truncated: 11,013 more rows]
